# Supplementary material for: A community effort towards a knowledge-base and mathematical model of the human pathogen Salmonella Typhimurium LT2
Source: BMC Syst Biol. 2011 Jan 18;5:8. doi: 10.1186/1752-0509-5-8 (PMC3032673; doi:10.1186/1752-0509-5-8)
Supplement: Additional file 1 — Consensus MR. This xlsx file contains the consensus reconstruction and simulation setup/results. - Table S1. Statistics for automated reconciliation of starting reconstructions. - Table S2. Consensus Reconstruction in SBML format. - Table S3a. M9/glc. - Table S3b. LB. - Table S3c. Biomass. - Table S4. Growth benchmark errors. - Table S5a. All Lethal deletion predictions. - Table S5b. Single Deletion/Virulence. - Table S6a. LB Synthetic Lethal. - Table S6b. M9 Synthetic Lethal [file 1752-0509-5-8-S1.XLSX]

## Sheet: Export Summary
	SI Tables
		SI Table 1. Statistics for automated reconciliation of starting reconstructions
		SI Table 2. Consensus Reconstruction
		SI Table 3a. M9/glc
		SI Table 3b. LB
		SI Table 3c. Biomass
		SI Table 4. Growth benchmark errors
		SI Table 5a. All Lethal deletion predictions
		SI Table 5b. Single Deletion / Virulence
		SI Table 6a. LB Synthetic Lethal
		SI Table 6b. M9 Synthetic Lethal

## Sheet: SI Tables - SI Table 1. Stats 
SI Table 1. Statistics for automated reconciliation of starting reconstructions
	BRecon Only	AJRecon Only	Automated Reconciliation
Reactions	1684	521	760
With Kegg ID	214	66	492
Exchange / Transport Reactions	836	299	110
With GPR	329	390	627
w/o GPR (total/exchange)	355/221	131/83	126/110
Perfect Matches	-	-	595
Metabolites	447	119	637
With Kegg ID	220	69	616

## Sheet: SI Tables - S2a - Reactions
Table S2a: Consensus Reaction List
Rxn name	Rxn description	Formula	Gene-reaction association	Genes	Subsystem	Reversible	LB	UB	GPRNotes	GPRReferences	AJ only action	AJ only note	BR only action	BR only note	AJRecon Reference
12DGR120tipp	1 2 diacylglycerol transport via flipping periplasm to cytoplasm n C120	12dgr120[p] --> 12dgr120[c]			Transport Inner Membrane	0	0	1000
12DGR140tipp	1 2 diacylglycerol transport via flipping periplasm to cytoplasm n C140	12dgr140[p] --> 12dgr140[c]			Transport Inner Membrane	0	0	1000
12DGR141tipp	1 2 diacylglycerol transport via flipping periplasm to cytoplasm n C141	12dgr141[p] --> 12dgr141[c]			Transport Inner Membrane	0	0	1000
12DGR160tipp	1 2 diacylglycerol transport via flipping periplasm to cytoplasm n C160	12dgr160[p] --> 12dgr160[c]			Transport Inner Membrane	0	0	1000
12DGR161tipp	1 2 diacylglycerol transport via flipping periplasm to cytoplasm n C161	12dgr161[p] --> 12dgr161[c]			Transport Inner Membrane	0	0	1000
12DGR180tipp	1 2 diacylglycerol transport via flipping periplasm to cytoplasm n C180	12dgr180[p] --> 12dgr180[c]			Transport Inner Membrane	0	0	1000
12DGR181tipp	1 2 diacylglycerol transport via flipping periplasm to cytoplasm n C181	12dgr181[p] --> 12dgr181[c]			Transport Inner Membrane	0	0	1000
12dgr2_ST	membrane 1-2-diacylglycerol composition based on http://www.biomedcentral.com/1752-0509/3/38	14 12dgr140[p] + 76 12dgr160[p] + 4 12dgr161[p] + 2 12dgr180[p] + 3 12dgr181[p] <=> 2 12dgr2-ST[p]			Phospholipid Metabolism	1	-1000	1000
12PPDRDH	R Propane 1 2 diol dehydratase	12ppd-R[c] --> h2o[c] + ppal[c]	( STM2040 and STM2041 and STM2042 and STM2043 and STM2044)	STM2040 STM2041 STM2042 STM2043 STM2044	1 2 Propanediol Catabolism	0	0	1000					Y	Forward pathway exists in salmonella (PMID: 935291). No evidence found for existence of reverse reaction.: Enzyme name should be called propanediol dehydratase. STM2040, STM2041, and STM2042 were also shown to be sufficent, i.e. STM2043 and STM2040 not absolutely necessary.
12PPDRtex	R Propane 1 2 diol transport via diffusion extracellular to periplasm	12ppd-R[e] <=> 12ppd-R[p]	( STM0320 or STM0999 or STM1473 or STM2267 )	STM0320 STM0999 STM1473 STM2267	Transport Outer Membrane Porin	1	-1000	1000
12PPDRtpp	R Propane 1 2 diol facilitated transport periplasm	12ppd-R[p] <=> 12ppd-R[c]	STM2037	STM2037	Transport Inner Membrane	1	-1000	1000
12PPDS2tpp	S Propane 1 2 diol facilitated transport 2 periplasm	12ppd-S[p] <=> 12ppd-S[c]	STM2037	STM2037	Transport Inner Membrane	1	-1000	1000
12PPDSDH	S Propane 1 2 diol dehydratase	12ppd-S[c] --> h2o[c] + ppal[c]	( STM2040 and STM2041 and STM2042 and STM2043 and STM2044)	STM2040 STM2041 STM2042 STM2043 STM2044	1 2 Propanediol Catabolism	0	0	1000					y	Forward pathway exists in salmonella (PMID: 935291). No evidence found for existence of reverse reaction.: Enzyme name should be called propanediol dehydratase. STM2040, STM2041, and STM2042 were also shown to be sufficent, i.e. STM2043 and STM2040 not absolutely necessary.
12PPDStex	S Propane 1 2 diol transport via diffusion extracellular to periplasm	12ppd-S[e] <=> 12ppd-S[p]	( STM0320 or STM0999 or STM1473 or STM2267 )	STM0320 STM0999 STM1473 STM2267	Transport Outer Membrane Porin	1	-1000	1000
12PPDStpp	S Propane 1 2 diol facilitated transport periplasm	12ppd-S[p] <=> 12ppd-S[c]	STM2037	STM2037	Transport Inner Membrane	1	-1000	1000
14GLUCANabcpp	1 4 alpha D glucan transport via ABC system periplasm	14glucan[p] + atp[c] + h2o[c] --> 14glucan[c] + adp[c] + h[c] + pi[c]	( STM4229 and STM4228 and STM4227 and STM4230 )	STM4227 STM4228 STM4229 STM4230	Transport Inner Membrane	0	0	1000
14GLUCANtexi	1 4 alpha D glucan transport via diffusion extracellular to periplasm irreversible	14glucan[e] --> 14glucan[p]	STM4231	STM4231	Transport Outer Membrane	0	0	1000
23CAMPtex	23cAMP transport via diffusion extracellular to periplasm	23camp[e] <=> 23camp[p]	( STM0320 or STM0999 or STM1473 or STM2267 )	STM0320 STM0999 STM1473 STM2267	Transport Outer Membrane Porin	1	-1000	1000
23CCMPtex	23cCMP transport via diffusion extracellular to periplasm	23ccmp[e] <=> 23ccmp[p]	( STM0320 or STM0999 or STM1473 or STM2267 )	STM0320 STM0999 STM1473 STM2267	Transport Outer Membrane Porin	1	-1000	1000
23CGMPtex	23cGMP transport via diffusion extracellular to periplasm	23cgmp[e] <=> 23cgmp[p]	( STM0320 or STM0999 or STM1473 or STM2267 )	STM0320 STM0999 STM1473 STM2267	Transport Outer Membrane Porin	1	-1000	1000
23CUMPtex	23cUMP transport via diffusion extracellular to periplasm	23cump[e] <=> 23cump[p]	( STM0320 or STM0999 or STM1473 or STM2267 )	STM0320 STM0999 STM1473 STM2267	Transport Outer Membrane Porin	1	-1000	1000
23DAPPAt2pp	2 3 diaminopropionate transport in via proton symport	23dappa[p] + h[p] --> 23dappa[c] + h[c]			Transport Inner Membrane	0	0	1000					Y (modeling)	STM has DAPAL activity: PMID: 3275662
23DAPPAtex	2 3 diaminopropionate transport via diffusion	23dappa[e] <=> 23dappa[p]	( STM0320 or STM0999 or STM1473 or STM2267 )	STM0320 STM0999 STM1473 STM2267	Transport Outer Membrane Porin	1	-1000	1000
23PDE2pp	2 3 cyclic nucleotide phosphodiesterase UMP periplasm	23cump[p] + h2o[p] --> 3ump[p] + h[p]	STM4403	STM4403	Nucleotide Salvage Pathway	0	0	1000
23PDE4pp	2 3 cyclic nucleotide phosphodiesterase CMP periplasm	23ccmp[p] + h2o[p] --> 3cmp[p] + h[p]	STM4403	STM4403	Nucleotide Salvage Pathway	0	0	1000
23PDE7pp	2 3 cyclic nucleotide phosphodiesterase AMP periplasm	23camp[p] + h2o[p] --> 3amp[p] + h[p]	STM4403	STM4403	Nucleotide Salvage Pathway	0	0	1000
23PDE9pp	2 3 cyclic nucleotide phosphodiesterase GMP periplasm	23cgmp[p] + h2o[p] --> 3gmp[p] + h[p]	STM4403	STM4403	Nucleotide Salvage Pathway	0	0	1000
26DAHtex	meso 2 6 Diaminoheptanedioate transport via diffusion extracellular to periplasm	26dap-M[e] <=> 26dap-M[p]	( STM0320 or STM0999 or STM1473 or STM2267 )	STM0320 STM0999 STM1473 STM2267	Transport Outer Membrane Porin	1	-1000	1000
2AGPA120tipp	2 Acyl sn glycero 3 phosphatidate n C120 transporter via facilitated diffusion periplasm	2ddecg3p[p] --> 2ddecg3p[c]	STM3009	STM3009	Transport Inner Membrane	0	0	1000
2AGPA140tipp	2 Acyl sn glycero 3 phosphatidate n C140 transporter via facilitated diffusion periplasm	2tdecg3p[p] --> 2tdecg3p[c]	STM3009	STM3009	Transport Inner Membrane	0	0	1000
2AGPA141tipp	2 Acyl sn glycero 3 phosphatidate n C141 transporter via facilitated diffusion periplasm	2tdec7eg3p[p] --> 2tdec7eg3p[c]	STM3009	STM3009	Transport Inner Membrane	0	0	1000
2AGPA160tipp	2 Acyl sn glycero 3 phosphatidate n C160 transporter via facilitated diffusion periplasm	2hdecg3p[p] --> 2hdecg3p[c]	STM3009	STM3009	Transport Inner Membrane	0	0	1000
2AGPA161tipp	2 Acyl sn glycero 3 phosphatidate n C161 transporter via facilitated diffusion periplasm	2hdec9eg3p[p] --> 2hdec9eg3p[c]	STM3009	STM3009	Transport Inner Membrane	0	0	1000
2AGPA180tipp	2 Acyl sn glycero 3 phosphatidate n C180 transporter via facilitated diffusion periplasm	2odecg3p[p] --> 2odecg3p[c]	STM3009	STM3009	Transport Inner Membrane	0	0	1000
2AGPA181tipp	2 Acyl sn glycero 3 phosphatidate n C181 transporter via facilitated diffusion periplasm	2odec11eg3p[p] --> 2odec11eg3p[c]	STM3009	STM3009	Transport Inner Membrane	0	0	1000
2AGPE120tipp	2 Acyl sn glycero 3 phosphoethanolamine n C120 transporter via facilitated diffusion periplasm	2agpe120[p] --> 2agpe120[c]	STM3009	STM3009	Transport Inner Membrane	0	0	1000
2AGPE140tipp	2 Acyl sn glycero 3 phosphoethanolamine n C140 transporter via facilitated diffusion periplasm	2agpe140[p] --> 2agpe140[c]	STM3009	STM3009	Transport Inner Membrane	0	0	1000
2AGPE141tipp	2 Acyl sn glycero 3 phosphoethanolamine n C141 transporter via facilitated diffusion periplasm	2agpe141[p] --> 2agpe141[c]	STM3009	STM3009	Transport Inner Membrane	0	0	1000
2AGPE160tipp	2 Acyl sn glycero 3 phosphoethanolamine n C160 transporter via facilitated diffusion periplasm	2agpe160[p] --> 2agpe160[c]	STM3009	STM3009	Transport Inner Membrane	0	0	1000
2AGPE161tipp	2 Acyl sn glycero 3 phosphoethanolamine n C161 transporter via facilitated diffusion periplasm	2agpe161[p] --> 2agpe161[c]	STM3009	STM3009	Transport Inner Membrane	0	0	1000
2AGPE180tipp	2 Acyl sn glycero 3 phosphoethanolamine n C180 transporter via facilitated diffusion periplasm	2agpe180[p] --> 2agpe180[c]	STM3009	STM3009	Transport Inner Membrane	0	0	1000
2AGPE181tipp	2 Acyl sn glycero 3 phosphoethanolamine n C181 transporter via facilitated diffusion periplasm	2agpe181[p] --> 2agpe181[c]	STM3009	STM3009	Transport Inner Membrane	0	0	1000
2AGPEAT120	2 acyl glycerophospho ethanolamine acyltransferase n C120	2agpe120[c] + atp[c] + ddca[c] --> amp[c] + pe120[c] + ppi[c]	STM3010	STM3010	Glycerophospholipid Metabolism	0	0	1000
2AGPEAT140	2 acyl glycerophospho ethanolamine acyltransferase n C140	2agpe140[c] + atp[c] + ttdca[c] --> amp[c] + pe140[c] + ppi[c]	STM3010	STM3010	Glycerophospholipid Metabolism	0	0	1000
2AGPEAT141	2 acyl glycerophospho ethanolamine acyltransferase n C141	2agpe141[c] + atp[c] + ttdcea[c] --> amp[c] + pe141[c] + ppi[c]	STM3010	STM3010	Glycerophospholipid Metabolism	0	0	1000
2AGPEAT160	2 acyl glycerophospho ethanolamine acyltransferase n C160	2agpe160[c] + atp[c] + hdca[c] --> amp[c] + pe160[c] + ppi[c]	STM3010	STM3010	Glycerophospholipid Metabolism	0	0	1000
2AGPEAT161	2 acyl glycerophospho ethanolamine acyltransferase n C161	2agpe161[c] + atp[c] + hdcea[c] --> amp[c] + pe161[c] + ppi[c]	STM3010	STM3010	Glycerophospholipid Metabolism	0	0	1000
2AGPEAT180	2 acyl glycerophospho ethanolamine acyltransferase n C180	2agpe180[c] + atp[c] + ocdca[c] --> amp[c] + pe180[c] + ppi[c]	STM3010	STM3010	Glycerophospholipid Metabolism	0	0	1000
2AGPEAT181	2 acyl glycerophospho ethanolamine acyltransferase n C181	2agpe181[c] + atp[c] + ocdcea[c] --> amp[c] + pe181[c] + ppi[c]	STM3010	STM3010	Glycerophospholipid Metabolism	0	0	1000
2AGPG120tipp	2 Acyl sn glycero 3 phosphoglycerol n C120 transporter via facilitated diffusion periplasm	2agpg120[p] --> 2agpg120[c]	STM3009	STM3009	Transport Inner Membrane	0	0	1000
2AGPG140tipp	2 Acyl sn glycero 3 phosphoglycerol n C140 transporter via facilitated diffusion periplasm	2agpg140[p] --> 2agpg140[c]	STM3009	STM3009	Transport Inner Membrane	0	0	1000
2AGPG141tipp	2 Acyl sn glycero 3 phosphoglycerol n C141 transporter via facilitated diffusion periplasm	2agpg141[p] --> 2agpg141[c]	STM3009	STM3009	Transport Inner Membrane	0	0	1000
2AGPG160tipp	2 Acyl sn glycero 3 phosphoglycerol n C160 transporter via facilitated diffusion periplasm	2agpg160[p] --> 2agpg160[c]	STM3009	STM3009	Transport Inner Membrane	0	0	1000
2AGPG161tipp	2 Acyl sn glycero 3 phosphoglycerol n C161 transporter via facilitated diffusion periplasm	2agpg161[p] --> 2agpg161[c]	STM3009	STM3009	Transport Inner Membrane	0	0	1000
2AGPG180tipp	2 Acyl sn glycero 3 phosphoglycerol n C180 transporter via facilitated diffusion periplasm	2agpg180[p] --> 2agpg180[c]	STM3009	STM3009	Transport Inner Membrane	0	0	1000
2AGPG181tipp	2 Acyl sn glycero 3 phosphoglycerol n C181 transporter via facilitated diffusion periplasm	2agpg181[p] --> 2agpg181[c]	STM3009	STM3009	Transport Inner Membrane	0	0	1000
2AGPGAT120	2 acyl glycerophospho glycerol acyltransferase n C120	2agpg120[c] + atp[c] + ddca[c] --> amp[c] + pg120[c] + ppi[c]	STM3010	STM3010	Glycerophospholipid Metabolism	0	0	1000
2AGPGAT140	2 acyl glycerophospho glycerol acyltransferase n C140	2agpg140[c] + atp[c] + ttdca[c] --> amp[c] + pg140[c] + ppi[c]	STM3010	STM3010	Glycerophospholipid Metabolism	0	0	1000
2AGPGAT141	2 acyl glycerophospho glycerol acyltransferase n C141	2agpg141[c] + atp[c] + ttdcea[c] --> amp[c] + pg141[c] + ppi[c]	STM3010	STM3010	Glycerophospholipid Metabolism	0	0	1000
2AGPGAT160	2 acyl glycerophospho glycerol acyltransferase n C160	2agpg160[c] + atp[c] + hdca[c] --> amp[c] + pg160[c] + ppi[c]	STM3010	STM3010	Glycerophospholipid Metabolism	0	0	1000
2AGPGAT161	2 acyl glycerophospho glycerol acyltransferase n C161	2agpg161[c] + atp[c] + hdcea[c] --> amp[c] + pg161[c] + ppi[c]	STM3010	STM3010	Glycerophospholipid Metabolism	0	0	1000
2AGPGAT180	2 acyl glycerophospho glycerol acyltransferase n C180	2agpg180[c] + atp[c] + ocdca[c] --> amp[c] + pg180[c] + ppi[c]	STM3010	STM3010	Glycerophospholipid Metabolism	0	0	1000
2AGPGAT181	2 acyl glycerophospho glycerol acyltransferase n C181	2agpg181[c] + atp[c] + ocdcea[c] --> amp[c] + pg181[c] + ppi[c]	STM3010	STM3010	Glycerophospholipid Metabolism	0	0	1000
2DGLCNRx	2 dehydro D gluconate reductase NADH	2dhglcn[c] + h[c] + nadh[c] --> glcn[c] + nad[c]	STM3646	STM3646	Alternate Carbon Metabolism	0	0	1000							PMID:11237876
2DGLCNRy	2 dehydro D gluconate reductase NADPH	2dhglcn[c] + h[c] + nadph[c] --> glcn[c] + nadp[c]	STM3646	STM3646	Alternate Carbon Metabolism	0	0	1000							PMID:11237876
2DGULRx	2 dehydro L gulonate reductase NADH	2dhguln[c] + h[c] + nadh[c] --> idon-L[c] + nad[c]	STM3646	STM3646	Alternate Carbon Metabolism	0	0	1000							PMID:11237876
2DGULRy	2 dehydro L gulonate reductase NADPH	2dhguln[c] + h[c] + nadph[c] --> idon-L[c] + nadp[c]	STM3646	STM3646	Alternate Carbon Metabolism	0	0	1000							PMID:11237876
2HH24DDH	2hh24dd hydratase	2hh24dd[c] + h2o[c] --> 4h2kpi[c]	STM1105	STM1105	4 hydroxyphenylacetate catabolism	0	0	1000
2HH24DDH1	2hh24dd hydratase	2hh24dd[c] + h2o[c] --> 24dhhed[c]	STM1105	STM1105	Alternate Carbon Metabolism	0	0	1000
2INSD	2-Inosose dehydratase	2ins[c] --> h2o[c] + dkdi[c]	STM4424.S	STM4424.S	Alternate Carbon Metabolism	0	0	1000
2MAHMP	2 Methyl 4 amino 5 hydroxymethylpyrimidine diphosphatase	2mahmp[c] + h2o[c] --> 4ampm[c] + h[c] + pi[c]	( STM0457 or STM1235 )	STM0457 STM1235	Cofactor and Prosthetic Group Biosynthesis	0	0	1000					y	Sequence homology evidence only. GPR is correct based on this.
2PGt6pp	D Glycerate 2 phosphate phosphate antiporter periplasm	2pg[p] + pi[c] --> 2pg[c] + pi[p]	STM2399	STM2399	Transport Inner Membrane	0	0	1000
2PGtex	D Glycerate 2 phosphate transport via diffusion extracellular to periplasm	2pg[e] <=> 2pg[p]	( STM0320 or STM0999 or STM1473 or STM2267 )	STM0320 STM0999 STM1473 STM2267	Transport Outer Membrane Porin	1	-1000	1000
34DHPACDO	3 4 dihydroxyphenylacetate 2 3 dioxygenase	34dhpacet[c] + o2[c] --> 2h5cmmusa[c] + h[c]	STM1103	STM1103	4 hydroxyphenylacetate catabolism	0	0	1000
34dhpactex	dihydroxyphenylacetaldehyde transport via diffusion extracellular to periplasm	34dhpac[e] <=> 34dhpac[p]	( STM0320 or STM0999 or STM1473 or STM2267 )	STM0320 STM0999 STM1473 STM2267	Transport Outer Membrane Porin	1	-1000	1000
35PDE	3,5-cAMP Phosphodiesterase	camp[c] + h2o[c] --> amp[c] + h[c]			Nucleotide Salvage Pathway	0	0	1000
3AMPtex	3AMP transport via diffusion extracellular to periplasm	3amp[e] <=> 3amp[p]	( STM0320 or STM0999 or STM1473 or STM2267 )	STM0320 STM0999 STM1473 STM2267	Transport Outer Membrane Porin	1	-1000	1000
3CMPtex	3CMP transport via diffusion extracellular to periplasm	3cmp[e] <=> 3cmp[p]	( STM0320 or STM0999 or STM1473 or STM2267 )	STM0320 STM0999 STM1473 STM2267	Transport Outer Membrane Porin	1	-1000	1000
3GMPtex	3GMP transport via diffusion extracellular to periplasm	3gmp[e] <=> 3gmp[p]	( STM0320 or STM1473 or STM2267 or STM0999 )	STM0320 STM0999 STM1473 STM2267	Transport Outer Membrane Porin	1	-1000	1000
3HAD100	3 hydroxyacyl acyl carrier protein dehydratase n C100	3hdecACP[c] --> h2o[c] + tdec2eACP[c]	( STM1067 or STM0227 )	STM0227 STM1067	Cell Envelope Biosynthesis	0	0	1000
3HAD120	3 hydroxyacyl acyl carrier protein dehydratase n C120	3hddecACP[c] --> h2o[c] + tddec2eACP[c]	( STM1067 or STM0227 )	STM0227 STM1067	Cell Envelope Biosynthesis	0	0	1000
3HAD121	3 hydroxyacyl acyl carrier protein dehydratase n C121	3hcddec5eACP[c] --> h2o[c] + t3c5ddeceACP[c]	( STM0227 or STM1067 )	STM0227 STM1067	Cell Envelope Biosynthesis	0	0	1000
3HAD140	3 hydroxyacyl acyl carrier protein dehydratase n C140	3hmrsACP[c] --> h2o[c] + tmrs2eACP[c]	( STM1067 or STM0227 )	STM0227 STM1067	Cell Envelope Biosynthesis	0	0	1000
3HAD141	3 hydroxyacyl acyl carrier protein dehydratase n C141	3hcmrs7eACP[c] --> h2o[c] + t3c7mrseACP[c]	( STM1067 or STM0227 )	STM0227 STM1067	Cell Envelope Biosynthesis	0	0	1000
3HAD160	3 hydroxyacyl acyl carrier protein dehydratase n C160	3hpalmACP[c] --> h2o[c] + tpalm2eACP[c]	( STM1067 or STM0227 )	STM0227 STM1067	Cell Envelope Biosynthesis	0	0	1000
3HAD161	3 hydroxyacyl acyl carrier protein dehydratase n C161	3hcpalm9eACP[c] --> h2o[c] + t3c9palmeACP[c]	( STM0227 or STM1067 )	STM0227 STM1067	Cell Envelope Biosynthesis	0	0	1000
3HAD180	3 hydroxyacyl acyl carrier protein dehydratase n C180	3hoctaACP[c] --> h2o[c] + toctd2eACP[c]	( STM1067 or STM0227 )	STM0227 STM1067	Cell Envelope Biosynthesis	0	0	1000
3HAD181	3 hydroxyacyl acyl carrier protein dehydratase n C181	3hcvac11eACP[c] --> h2o[c] + t3c11vaceACP[c]	( STM0227 or STM1067 )	STM0227 STM1067	Cell Envelope Biosynthesis	0	0	1000
3HAD40	3 hydroxyacyl acyl carrier protein dehydratase n C40	3haACP[c] --> but2eACP[c] + h2o[c]	( STM1067 or STM0227 )	STM0227 STM1067	Cell Envelope Biosynthesis	0	0	1000
3HAD60	3 hydroxyacyl acyl carrier protein dehydratase n C60	3hhexACP[c] --> h2o[c] + thex2eACP[c]	( STM1067 or STM0227 )	STM0227 STM1067	Cell Envelope Biosynthesis	0	0	1000
3HAD80	3 hydroxyacyl acyl carrier protein dehydratase n C80	3hoctACP[c] --> h2o[c] + toct2eACP[c]	( STM1067 or STM0227 )	STM0227 STM1067	Cell Envelope Biosynthesis	0	0	1000
3KGK	3 keto L gulonate kinase	3dhguln[c] + atp[c] --> 3dhgulnp[c] + adp[c] + h[c]	STM3674	STM3674	Alternate Carbon Metabolism	0	0	1000
3NTD2pp	3 nucleotidase UMP periplasm	3ump[p] + h2o[p] --> pi[p] + uri[p]	STM4403	STM4403	Nucleotide Salvage Pathway	0	0	1000
3NTD4pp	3 nucleotidase CMP periplasm	3cmp[p] + h2o[p] --> cytd[p] + pi[p]	( STM4403 or STM2927 )	STM2927 STM4403	Nucleotide Salvage Pathway	0	0	1000	ref shows 3 cmp is a substrate for SurE	15489502
3NTD7pp	3 nucleotidase AMP periplasm	3amp[p] + h2o[p] --> adn[p] + pi[p]	( STM4403 or STM2927 )	STM2927 STM4403	Nucleotide Salvage Pathway	0	0	1000	same as above	15489502
3NTD9pp	3 nucleotidase GMP periplasm	3gmp[p] + h2o[p] --> gsn[p] + pi[p]	STM4403	STM4403	Nucleotide Salvage Pathway	0	0	1000
3OAR100	3 oxoacyl acyl carrier protein reductase n C100	3odecACP[c] + h[c] + nadph[c] <=> 3hdecACP[c] + nadp[c]	STM1195	STM1195	Cell Envelope Biosynthesis	1	-1000	1000
3OAR120	3 oxoacyl acyl carrier protein reductase n C120	3oddecACP[c] + h[c] + nadph[c] <=> 3hddecACP[c] + nadp[c]	STM1195	STM1195	Cell Envelope Biosynthesis	1	-1000	1000
3OAR121	3 oxoacyl acyl carrier protein reductase n C121	3ocddec5eACP[c] + h[c] + nadph[c] --> 3hcddec5eACP[c] + nadp[c]	STM1195	STM1195	Cell Envelope Biosynthesis	0	0	1000
3OAR140	3 oxoacyl acyl carrier protein reductase n C140	3omrsACP[c] + h[c] + nadph[c] <=> 3hmrsACP[c] + nadp[c]	STM1195	STM1195	Cell Envelope Biosynthesis	1	-1000	1000
3OAR141	3 oxoacyl acyl carrier protein reductase n C141	3ocmrs7eACP[c] + h[c] + nadph[c] --> 3hcmrs7eACP[c] + nadp[c]	STM1195	STM1195	Cell Envelope Biosynthesis	0	0	1000
3OAR160	3 oxoacyl acyl carrier protein reductase n C160	3opalmACP[c] + h[c] + nadph[c] <=> 3hpalmACP[c] + nadp[c]	STM1195	STM1195	Cell Envelope Biosynthesis	1	-1000	1000
3OAR161	3 oxoacyl acyl carrier protein reductase n C161	3ocpalm9eACP[c] + h[c] + nadph[c] --> 3hcpalm9eACP[c] + nadp[c]	STM1195	STM1195	Cell Envelope Biosynthesis	0	0	1000
3OAR180	3 oxoacyl acyl carrier protein reductase n C180	3ooctdACP[c] + h[c] + nadph[c] <=> 3hoctaACP[c] + nadp[c]	STM1195	STM1195	Cell Envelope Biosynthesis	1	-1000	1000
3OAR181	3 oxoacyl acyl carrier protein reductase n C181	3ocvac11eACP[c] + h[c] + nadph[c] --> 3hcvac11eACP[c] + nadp[c]	STM1195	STM1195	Cell Envelope Biosynthesis	0	0	1000
3OAR40	3 oxoacyl acyl carrier protein reductase n C40	actACP[c] + h[c] + nadph[c] <=> 3haACP[c] + nadp[c]	STM1195	STM1195	Cell Envelope Biosynthesis	1	-1000	1000
3OAR60	3 oxoacyl acyl carrier protein reductase n C60	3ohexACP[c] + h[c] + nadph[c] <=> 3hhexACP[c] + nadp[c]	STM1195	STM1195	Cell Envelope Biosynthesis	1	-1000	1000
3OAR80	3 oxoacyl acyl carrier protein reductase n C80	3ooctACP[c] + h[c] + nadph[c] <=> 3hoctACP[c] + nadp[c]	STM1195	STM1195	Cell Envelope Biosynthesis	1	-1000	1000
3OAS100	3 oxoacyl acyl carrier protein synthase n C100	h[c] + malACP[c] + ocACP[c] --> 3odecACP[c] + ACP[c] + co2[c]	( STM2378 or STM1197 )	STM1197 STM2378	Cell Envelope Biosynthesis	0	0	1000
3OAS120	3 oxoacyl acyl carrier protein synthase n C120	dcaACP[c] + h[c] + malACP[c] --> 3oddecACP[c] + ACP[c] + co2[c]	( STM2378 or STM1197 )	STM1197 STM2378	Cell Envelope Biosynthesis	0	0	1000
3OAS121	3 oxoacyl acyl carrier protein synthase n C121	cdec3eACP[c] + h[c] + malACP[c] --> 3ocddec5eACP[c] + ACP[c] + co2[c]	STM2378	STM2378	Cell Envelope Biosynthesis	0	0	1000
3OAS140	3 oxoacyl acyl carrier protein synthase n C140	ddcaACP[c] + h[c] + malACP[c] --> 3omrsACP[c] + ACP[c] + co2[c]	( STM2378 or STM1197 )	STM1197 STM2378	Cell Envelope Biosynthesis	0	0	1000
3OAS141	3 oxoacyl acyl carrier protein synthase n C141	cddec5eACP[c] + h[c] + malACP[c] --> 3ocmrs7eACP[c] + ACP[c] + co2[c]	STM2378	STM2378	Cell Envelope Biosynthesis	0	0	1000
3OAS160	3 oxoacyl acyl carrier protein synthase n C160	h[c] + malACP[c] + myrsACP[c] --> 3opalmACP[c] + ACP[c] + co2[c]	( STM2378 or STM1197 )	STM1197 STM2378	Cell Envelope Biosynthesis	0	0	1000
3OAS161	3 oxoacyl acyl carrier protein synthase n C161	h[c] + malACP[c] + tdeACP[c] --> 3ocpalm9eACP[c] + ACP[c] + co2[c]	STM2378	STM2378	Cell Envelope Biosynthesis	0	0	1000
3OAS180	3 oxoacyl acyl carrier protein synthase n C180	h[c] + malACP[c] + palmACP[c] --> 3ooctdACP[c] + ACP[c] + co2[c]	( STM1197 or STM2378 )	STM1197 STM2378	Cell Envelope Biosynthesis	0	0	1000
3OAS181	3 oxoacyl acyl carrier protein synthase n C181	h[c] + hdeACP[c] + malACP[c] --> 3ocvac11eACP[c] + ACP[c] + co2[c]	STM1197	STM1197	Cell Envelope Biosynthesis	0	0	1000
3OAS60	3 oxoacyl acyl carrier protein synthase n C60	butACP[c] + h[c] + malACP[c] --> 3ohexACP[c] + ACP[c] + co2[c]	( STM2378 or STM1197 )	STM1197 STM2378	Cell Envelope Biosynthesis	0	0	1000
3OAS80	3 oxoacyl acyl carrier protein synthase n C80	h[c] + hexACP[c] + malACP[c] --> 3ooctACP[c] + ACP[c] + co2[c]	( STM2378 or STM1197 )	STM1197 STM2378	Cell Envelope Biosynthesis	0	0	1000
3PEPTabcpp	tripeptide LalaDgluMdap transport via ABC system periplasm	LalaDgluMdap[p] + atp[c] + h2o[c] --> LalaDgluMdap[c] + adp[c] + h[c] + pi[c]	( STM1679 and STM1745 and STM1744 and STM1743 and STM1742 )	STM1679 STM1742 STM1743 STM1744 STM1745	Murein Recycling	0	0	1000
3PEPTtex	LalaDgluMdap tripeptide transport via diffusion extracellular to periplasm	LalaDgluMdap[e] <=> LalaDgluMdap[p]	( STM0320 or STM0999 or STM1473 or STM2267 )	STM0320 STM0999 STM1473 STM2267	Transport Outer Membrane Porin	1	-1000	1000
3PGt6pp	3 Phospho D glycerate phosphate antiporter periplasm	3pg[p] + pi[c] --> 3pg[c] + pi[p]	STM2399	STM2399	Transport Inner Membrane	0	0	1000
3PGtex	3 Phospho D glycerate transport via diffusion extracellular to periplasm	3pg[e] <=> 3pg[p]	( STM0320 or STM0999 or STM1473 or STM2267 )	STM0320 STM0999 STM1473 STM2267	Transport Outer Membrane Porin	1	-1000	1000
3UMPtex	3UMP transport via diffusion extracellular to periplasm	3ump[e] <=> 3ump[p]	( STM0320 or STM0999 or STM1473 or STM2267 )	STM0320 STM0999 STM1473 STM2267	Transport Outer Membrane Porin	1	-1000	1000
4C2HM6SADH	4 carboxy 2 hydroxymuconate 6 semialdehyde dehydrogenase	2h5cmmusa[c] + h2o[c] + nad[c] --> 5cm2hmu[c] + 2 h[c] + nadh[c]	STM1102	STM1102	4 hydroxyphenylacetate catabolism	0	0	1000
4H2KPILY	4h2kpi Lyase	4h2kpi[c] --> pyr[c] + sucsal[c]	STM1106	STM1106	4 hydroxyphenylacetate catabolism	0	0	1000					y	No biochemical studies for Salmonella. Recommend name from SwissProt is "4-hydroxy-2-oxo-heptane-1,7-dioate aldolase," not name in column K
4HOXPACDtex	4 hydroxyphenylacetaldehyde transport via diffusion extracellular to periplasm	4hoxpacd[e] <=> 4hoxpacd[p]	( STM0320 or STM0999 or STM1473 or STM2267 )	STM0320 STM0999 STM1473 STM2267	Transport Outer Membrane Porin	1	-1000	1000
4HOXPACMOF	4 hydroxyphenylacetate 3 monooxygenase FADH2	4hoxpac[c] + fadh2[c] + o2[c] --> 34dhpacet[c] + fad[c] + h2o[c]	STM1099	STM1099	4 hydroxyphenylacetate catabolism	0	0	1000					y	No biochemical studies for Salmonella. PubGene lists ORF name as "4-hydroxyphenylacetate 3-monooxygenase," not name in column K
4HOXPACMON	4 hydroxyphenylacetate 3 monooxygenase nadh	4hoxpac[c] + h[c] + nadh[c] + o2[c] --> 34dhpacet[c] + h2o[c] + nad[c]	(STM1098 or STM1099)	STM1098 STM1099	4 hydroxyphenylacetate catabolism	0	0	1000
4HOXPACt2pp	4 hydroxyphenylacetate transport in via proton symport periplasm	4hoxpac[p] + h[p] --> 4hoxpac[c] + h[c]	STM1107	STM1107	Transport Inner Membrane	0	0	1000				4hphac is 4hoxpac	Y	this reaction is different to iAF1260, I found a review (Diaz et al, Microbiol Mol Biol Rev, 2001,523-569,65,4) that discusses biodegradation of aromatci compounsd in e. coli. It turns out that while other E. coli species seems to be able to degrade 4hoxpac K12 cannot do so (Table 1 in this review). The entire hpa operon is described including the 4hoxpac mediated uptake by hpaX. I assume that th…
4hoxpactex	4 hydroxyphenylacetate transport via diffusion extracellular to periplasm	4hoxpac[e] <=> 4hoxpac[p]	( STM0320 or STM0999 or STM1473 or STM2267 )	STM0320 STM0999 STM1473 STM2267	Transport Outer Membrane Porin	1	-1000	1000
4HTHRK	4-Hydroxy-L-threonine kinase	4hthr[c] + atp[c] --> adp[c] + h[c] + phthr[c]	STM0003	STM0003	Cofactor and Prosthetic Group Biosynthesis	0	0	1000
4HTHRtex	4-hydroxy-L-threonine transport	4hthr[e] <=> 4hthr[p]	( STM0320 or STM0999 or STM1473 or STM2267 )	STM0320 STM0999 STM1473 STM2267	Transport	1	-1000	1000
4HTHRtrpp	4-hydroxy-L-threonine transport	h[p] + 4hthr[p] <=> 4hthr[c] + h[c]	STM3243	STM3243	Transport, Inner Membrane	1	-1000	1000
4IZ5PPH	4 Imidazolone 5 propanoate propionase	4iz5pp[c] + h2o[c] --> nflgln[c]	STM0787	STM0787	Histidine Metabolism	0	0	1000
4PCP	tetrapeptide L D carboxypeptidase	LalaDgluMdapDala[c] + h2o[c] --> LalaDgluMdap[c] + ala-D[c]	STM1800	STM1800	Murein Recycling	0	0	1000
4PCPpp	tetrapeptide L D carboxypeptidase periplasm	LalaDgluMdapDala[p] + h2o[p] --> LalaDgluMdap[p] + ala-D[p]			Murein Recycling	0	0	1000
4PEPTabcpp	tetrapeptide LalaDgluMdapDala transport via ABC system periplasm	LalaDgluMdapDala[p] + atp[c] + h2o[c] --> LalaDgluMdapDala[c] + adp[c] + h[c] + pi[c]	( STM1746.S and STM1745 and STM1744 and STM1743 and STM1742 )	STM1742 STM1743 STM1744 STM1745 STM1746.S	Murein Recycling	0	0	1000
4PEPTtex	LalaDgluMdapDala pentapeptide transport via diffusion extracellular to periplasm	LalaDgluMdapDala[e] <=> LalaDgluMdapDala[p]	( STM0320 or STM0999 or STM1473 or STM2267 )	STM0320 STM0999 STM1473 STM2267	Transport Outer Membrane Porin	1	-1000	1000
5C2O3EDDC	5 carboxy 2 oxohept 3 enedioate decarboxylation	5c2o3ed[c] + h[c] --> 2hh24dd[c] + co2[c]	STM1101	STM1101	4 hydroxyphenylacetate catabolism	0	0	1000
5CM2HMUDI	5 carboxymethyl 2 hydroxymuconate delta isomerase	5cm2hmu[c] <=> 5c2o3ed[c]	STM1104	STM1104	4 hydroxyphenylacetate catabolism	1	0	1000				5cmhm is 5cm2hmu; 5cohe is 5c2o3ed	y	No biochemical studies for Salmonella. Recommend name from SwissProt is "5-carboxymethyl-2-hydroxymuconate Delta-isomerase," not name in column K
5DGLCNR	5 dehydro D gluconate reductase	5dglcn[c] + h[c] + nadph[c] <=> glcn[c] + nadp[c]	STM4483	STM4483	Alternate Carbon Metabolism	1	-1000	1000
5DGLCNt2rpp	5 Dehydro D gluconate transport via proton symport reversible periplasm	5dglcn[p] + h[p] <=> 5dglcn[c] + h[c]	STM4482	STM4482	Transport Inner Membrane	1	-1000	1000
5DGLCNtex	5 Dehydro D gluconate transport via diffusion extracellular to periplasm	5dglcn[e] <=> 5dglcn[p]	( STM0320 or STM1473 or STM0999 or STM2267 )	STM0320 STM0999 STM1473 STM2267	Transport Outer Membrane Porin	1	-1000	1000
5DOAN	5 deoxyadenosine nuclosidase	dad-5[c] + h2o[c] --> 5drib[c] + ade[c]	STM0207	STM0207	Cofactor and Prosthetic Group Biosynthesis	0	0	1000
A5PISO	arabinose 5 phosphate isomerase	ru5p-D[c] <=> ara5p[c]	( STM2838.S or STM3315 )	STM2838.S STM3315	Alternate Carbon Metabolism	1	-1000	1000	both are orthologues of model Adam - found no specific literature on function in LT2						PMID:12805358
AACPS1	acyl acyl carrier protein synthetase n C140	ACP[c] + atp[c] + ttdca[c] --> amp[c] + myrsACP[c] + ppi[c]	( STM3010 and STM1196 )	STM1196 STM3010	Cell Envelope Biosynthesis	0	0	1000	both are orthologues of model Adam - found no specific literature on function in LT3
AACPS2	acyl acyl carrier protein synthetase n C141	ACP[c] + atp[c] + ttdcea[c] --> amp[c] + ppi[c] + tdeACP[c]	( STM3010 and STM1196 )	STM1196 STM3010	Cell Envelope Biosynthesis	0	0	1000
AACPS3	acyl acyl carrier protein synthetase n C160	ACP[c] + atp[c] + hdca[c] --> amp[c] + palmACP[c] + ppi[c]	( STM3010 and STM1196 )	STM1196 STM3010	Cell Envelope Biosynthesis	0	0	1000	both are orthologues of model Adam - found no specific literature on function in LT4						PMID:9515909
AACPS4	acyl acyl carrier protein synthetase n C161	ACP[c] + atp[c] + hdcea[c] --> amp[c] + hdeACP[c] + ppi[c]	( STM3010 and STM1196 )	STM1196 STM3010	Cell Envelope Biosynthesis	0	0	1000	both are orthologues of model Adam - found no specific literature on function in LT5						PMID:9515909
AACPS5	acyl acyl carrier protein synthetase n C181	ACP[c] + atp[c] + ocdcea[c] --> amp[c] + octeACP[c] + ppi[c]	( STM3010 and STM1196 )	STM1196 STM3010	Cell Envelope Biosynthesis	0	0	1000	both are orthologues of model Adam - found no specific literature on function in LT6						PMID:9515909
AACPS6	acyl acyl carrier protein synthetase n C180	ACP[c] + atp[c] + ocdca[c] --> amp[c] + ocdcaACP[c] + ppi[c]	( STM3010 and STM1196 )	STM1196 STM3010	Cell Envelope Biosynthesis	0	0	1000	both are orthologues of model Adam - found no specific literature on function in LT7						PMID:9515909
AACPS7	acyl acyl carrier protein synthetase n C120	ACP[c] + atp[c] + ddca[c] --> amp[c] + ddcaACP[c] + ppi[c]	( STM3010 and STM1196 )	STM1196 STM3010	Cell Envelope Biosynthesis	0	0	1000	both are orthologues of model Adam - found no specific literature on function in LT8						PMID:9515909
AACPS8	acyl acyl carrier protein synthetase n C100	ACP[c] + atp[c] + dca[c] --> amp[c] + dcaACP[c] + ppi[c]	( STM3010 and STM1196 )	STM1196 STM3010	Cell Envelope Biosynthesis	0	0	1000	both are orthologues of model Adam - found no specific literature on function in LT9						PMID:9515909
AACPS9	acyl acyl carrier protein synthetase n C80	ACP[c] + atp[c] + octa[c] --> amp[c] + ocACP[c] + ppi[c]	( STM3010 and STM1196 )	STM1196 STM3010	Cell Envelope Biosynthesis	0	0	1000
AACTOOR	Aminoacetoneoxygen oxidoreductase deaminating flavin containing	aact[c] + h2o[c] + o2[c] --> h2o2[c] + mthgxl[c] + nh4[c]			Methylglyoxal Metabolism	0	0	1000
AADDFT	4-alpha-L-fucosyltransferase	dtdp4aaddg[c] + unagamu[c] --> dtdp[c] + h[c] + unagamuf[c]	STM3927	STM3927	lipopolysaccharide biosynthesis	0	0	1000
AAMYL	alpha amylase	14glucan[c] --> malthx[c]	STM1963	STM1963	Alternate Carbon Metabolism	0	0	1000
AAMYLpp	alpha amylase periplasm	14glucan[p] --> malthx[p]	STM3664	STM3664	Alternate Carbon Metabolism	0	0	1000
AB6PGH	Arbutin 6 phosphate glucohydrolase	g6p[c] + hqn[c] --> arbt6p[c] + h2o[c]	STM3051	STM3051	Alternate Carbon Metabolism	0	0	0
ABTA	4 aminobutyrate transaminase	4abut[c] + akg[c] --> glu-L[c] + sucsal[c]	STM2792	STM2792	Arginine and Proline Metabolism	0	0	1000							PMID:2254272
ABUTD	Aminobutyraldehyde dehydrogenase	4abutn[c] + h2o[c] + nad[c] --> 4abut[c] + 2 h[c] + nadh[c]	STM1597	STM1597	Arginine and Proline Metabolism	0	0	1000							PMID:16023116
ABUTt2pp	4 aminobutyrate transport in via proton symport periplasm	4abut[p] + h[p] --> 4abut[c] + h[c]	STM2793	STM2793	Transport Inner Membrane	0	0	1000				ABUTt2pp
ABUTtex	4 aminobutyrate transport via diffusion extracellular to periplasm	4abut[e] <=> 4abut[p]	( STM0320 or STM0999 or STM1473 or STM2267 )	STM0320 STM0999 STM1473 STM2267	Transport Outer Membrane Porin	1	-1000	1000
ABZtex	4 aminobenzoate extracellular to cytosol	4abz[e] <=> 4abz[c]			Exchange	1	-1000	1000
ACACtex	acetoacetate transport via diffusion extracellular to periplasm	acac[e] <=> acac[p]	( STM0320 or STM0999 or STM1473 or STM2267 )	STM0320 STM0999 STM1473 STM2267	Transport Outer Membrane Porin	1	-1000	1000
ACALD	acetaldehyde dehydrogenase acetylating	acald[c] + coa[c] + nad[c] <=> accoa[c] + h[c] + nadh[c]	( STM1749 or STM2463 )	STM1749 STM2463	Pyruvate Metabolism	1	-1000	1000	STM2463 functional	PMID: 10464203
ACALDtex	acetaldehyde transport via diffusion extracellular to periplasm	acald[e] <=> acald[p]	( STM0320 or STM0999 or STM1473 or STM2267 )	STM0320 STM0999 STM1473 STM2267	Transport Outer Membrane Porin	1	-1000	1000
ACALDtpp	acetaldehyde reversible transport periplasm	acald[p] <=> acald[c]	s0001	s0001	Transport Inner Membrane	1	-1000	1000
ACANTHAT	acetyl CoAanthranilate acetyltransferase	accoa[c] + anth[c] --> acanth[c] + coa[c]	STM1582	STM1582	Tyrosine Tryptophan and Phenylalanine Metabolism	0	0	1000
ACBIPGT	Adenosyl cobinamide phosphate guanyltransferase	adocbip[c] + gtp[c] + h[c] --> agdpcbi[c] + ppi[c]	STM2018	STM2018	Cofactor and Prosthetic Group Biosynthesis	0	0	1000
ACCOAC	acetyl CoA carboxylase	accoa[c] + atp[c] + hco3[c] --> adp[c] + h[c] + malcoa[c] + pi[c]	( STM0232 and STM2366 and STM3379 and STM3380 )	STM0232 STM2366 STM3379 STM3380	Membrane Lipid Metabolism	0	0	1000
ACCOAL	acetate CoA ligase ADP forming	atp[c] + coa[c] + ppa[c] --> adp[c] + pi[c] + ppcoa[c]	( STM0371 or STM4275 )	STM0371 STM4275	Alternate Carbon Metabolism	0	0	1000	The question of why the propionate kinase-phosphotransacetylase or acyl-CoA synthetase pathway of Pro-CoA synthesis is needed for the catabolism of propionate is an important question in light of the fact that S. enterica serovar Typhimurium already has a specific, efficient Pro-CoA synthetase enzyme (encoded by the prpE gene [21, 24]). However, synthesis of PrpE can occur only when 2-methylcitra…
ACGAL1PPpp	N acetyl D galactosamine 1 phosphatase periplasm	acgal1p[p] + h2o[p] --> acgal[p] + pi[p]			Alternate Carbon Metabolism	0	0	1000
ACGAL1Ptex	N acetyl D galactosamine 1 phosphate transport via diffusion extracellular to periplasm	acgal1p[e] <=> acgal1p[p]	( STM0320 or STM0999 or STM1473 or STM2267 )	STM0320 STM0999 STM1473 STM2267	Transport Outer Membrane Porin	1	-1000	1000
ACGALtex	N acetyl D galactosamine transport via diffusion extracellular to periplasm	acgal[e] <=> acgal[p]	( STM0320 or STM0999 or STM1473 or STM2267 )	STM0320 STM0999 STM1473 STM2267	Transport Outer Membrane Porin	1	-1000	1000
ACGAM1PPpp	N acetyl D glucosamine 1 phosphatase periplasm	acgam1p[p] + h2o[p] --> acgam[p] + pi[p]			Alternate Carbon Metabolism	0	0	1000
ACGAM1Ptex	N acetyl D glucosamine 1 phosphate transport via diffusion extracellular to periplasm	acgam1p[e] <=> acgam1p[p]	( STM0320 or STM0999 or STM1473 or STM2267 )	STM0320 STM0999 STM1473 STM2267	Transport Outer Membrane Porin	1	-1000	1000
ACGAMK	N acetylglucosamine kinase	acgam[c] + atp[c] --> acgam6p[c] + adp[c] + h[c]	STM1220	STM1220	Murein Recycling	0	0	1000
ACGAMT	UDP N acetylglucosamineundecaprenylphosphate N acetylglucosamine 1 phosphate transferase	uacgam[c] + udcpp[c] --> ump[c] + unaga[c]	STM3918	STM3918	Cell Envelope Biosynthesis	0	0	1000
ACGAptspp	N Acetyl D glucosamine transport via PEPPyr PTS periplasm	acgam[p] + pep[c] --> acgam6p[c] + pyr[c]	( ( STM2433 and STM1203 and STM2431 and STM2432 ) or ( STM0685 and STM2431 and STM2432 ) )	STM0685 STM1203 STM2431 STM2432 STM2433	Transport Inner Membrane	0	0	1000
ACGAtex	N Acetyl D glucosamine transport via diffusion extracellular to periplasm	acgam[e] <=> acgam[p]	( STM0320 or STM0999 or STM1473 or STM2267 )	STM0320 STM0999 STM1473 STM2267	Transport Outer Membrane Porin	1	-1000	1000
ACGK	acetylglutamate kinase	acglu[c] + atp[c] --> acg5p[c] + adp[c]	STM4122	STM4122	Arginine and Proline Metabolism	0	0	1000
ACGS	N acetylglutamate synthase	accoa[c] + glu-L[c] --> acglu[c] + coa[c] + h[c]	STM2992	STM2992	Arginine and Proline Metabolism	0	0	1000
ACHBS	2 aceto 2 hydroxybutanoate synthase	2obut[c] + h[c] + pyr[c] --> 2ahbut[c] + co2[c]	( STM3795 and STM3796 ) or ( STM3901 and STM3902 )	STM3795 STM3796 STM3901 STM3902	Valine Leucine and Isoleucine Metabolism	0	0	1000	we found that S. typhimurium indeed has an ilvHI operon but that in wild-type strains this operon does not code for a functional AHAS activity. Strains which produce a functional AHAS III are readily isolated after mutagenesis. Thus, E. coli and S. typhimurium show the same pattemn of having one cryptic and two functional AHAS genes. These results, together with results from other laboratories, s…						PMID:7007356, PMID:395408
ACKr	acetate kinase	ac[c] + atp[c] <=> actp[c] + adp[c]	( STM3242 or STM2337 or STM1883 )	STM1883 STM2337 STM3242	Pyruvate Metabolism	1	-1000	1000							PMID:16139298
ACLS	acetolactate synthase	h[c] + 2 pyr[c] --> alac-S[c] + co2[c]	( STM3795 and STM3796 ) or ( STM3901 and STM3902 )	STM3795 STM3796 STM3901 STM3902	Valine Leucine and Isoleucine Metabolism	0	0	1000	The formation of acetolactate by AHAS I is readily reversible and acetolactate can act as substrate for alternative AHAS I-catalyzed reactions. PMID: 16326011						PMID:8483418
ACM6PH	N acetylmuramate 6 phosphate hydrolase	acmum6p[c] + h2o[c] --> acgam6p[c] + lac-D[c]			Alternate Carbon Metabolism	0	0	1000
ACMAMUT	UDP N acetyl D mannosaminuronic acid transferase	uacmamu[c] + unaga[c] --> h[c] + udp[c] + unagamu[c]	STM3929	STM3929	Cell Envelope Biosynthesis	0	0	1000							PMID:11673418, PMID:12618464
ACMANAptspp	N acetyl D mannosamine transport via PTS periplasm	acmana[p] + pep[c] --> acmanap[c] + pyr[c]	( STM1830 and STM1831 and STM1832 and STM2431 and STM2432 )	STM1830 STM1831 STM1832 STM2431 STM2432	Transport Inner Membrane	0	0	1000
ACMANAtex	N acetyl D mannosamine transport via diffusion extracellular to periplasm	acmana[e] <=> acmana[p]	( STM2267 or STM0320 or STM0999 or STM1473 )	STM0320 STM0999 STM1473 STM2267	Transport Outer Membrane Porin	1	-1000	1000
ACMUMtex	N acetylmuramate transport via diffusion extracellular to periplasm	acmum[e] <=> acmum[p]	( STM0320 or STM0999 or STM1473 or STM2267 )	STM0320 STM0999 STM1473 STM2267	Transport Outer Membrane Porin	1	0	1000
ACNAMt2pp	N acetylneuraminate proton symport periplasm	acnam[p] + h[p] --> acnam[c] + h[c]	STM3338	STM3338	Transport Inner Membrane	0	0	1000
ACNAMtex	N acetylneuraminate transport via diffusion extracellular to periplasm	acnam[e] <=> acnam[p]	( STM0999 or STM2267 )	STM0999 STM2267	Transport Outer Membrane	1	-1000	1000
ACNML	N Acetylneuraminate lyase	acnam[c] --> acmana[c] + pyr[c]	STM3339	STM3339	Alternate Carbon Metabolism	0	0	1000							PMID:16077096
ACOAD1f	acyl CoA dehydrogenase butanoyl CoA	btcoa[c] + fad[c] <=> b2coa[c] + fadh2[c]	STM0309	STM0309	Membrane Lipid Metabolism	1	-1000	1000
ACOAD2f	acyl CoA dehydrogenase hexanoyl CoA	fad[c] + hxcoa[c] <=> fadh2[c] + hx2coa[c]	STM0309	STM0309	Membrane Lipid Metabolism	1	-1000	1000
ACOAD3f	acyl CoA dehydrogenase octanoyl CoA	fad[c] + occoa[c] <=> fadh2[c] + oc2coa[c]	STM0309	STM0309	Membrane Lipid Metabolism	1	-1000	1000
ACOAD4f	acyl CoA dehydrogenase decanoyl CoA	dcacoa[c] + fad[c] <=> dc2coa[c] + fadh2[c]	STM0309	STM0309	Membrane Lipid Metabolism	1	-1000	1000
ACOAD5f	acyl CoA dehydrogenase dodecanoyl CoA	ddcacoa[c] + fad[c] <=> dd2coa[c] + fadh2[c]	STM0309	STM0309	Membrane Lipid Metabolism	1	-1000	1000
ACOAD6f	acyl CoA dehydrogenase tetradecanoyl CoA	fad[c] + tdcoa[c] <=> fadh2[c] + td2coa[c]	STM0309	STM0309	Membrane Lipid Metabolism	1	-1000	1000
ACOAD7f	acyl CoA dehydrogenase hexadecanoyl CoA	fad[c] + pmtcoa[c] <=> fadh2[c] + hdd2coa[c]	STM0309	STM0309	Membrane Lipid Metabolism	1	-1000	1000
ACOAD8f	acyl CoA dehydrogenase octadecanoyl CoA	fad[c] + stcoa[c] <=> fadh2[c] + od2coa[c]	STM0309	STM0309	Membrane Lipid Metabolism	1	-1000	1000
ACOATA	Acetyl CoA ACP transacylase	ACP[c] + accoa[c] <=> acACP[c] + coa[c]	( STM1196 and STM1193 )	STM1193 STM1196	Membrane Lipid Metabolism	1	-1000	1000
ACODA	acetylornithine deacetylase	acorn[c] + h2o[c] --> ac[c] + orn[c]	STM4120	STM4120	Arginine and Proline Metabolism	0	0	1000							PMID:812862
ACOLIPAtex	arabinose modified core oligosaccharide lipid A transport via vector periplasm to extracellular	acolipa[p] --> acolipa[e]			Lipopolysaccharide Biosynthesis Recycling	0	0	1000
ACONCtex	cisaconitat transport via diffusion extracellular to periplasm	acon-C[e] <=> acon-C[p]	( STM0320 or STM0999 or STM1473 or STM2267 )	STM0320 STM0999 STM1473 STM2267	Transport Outer Membrane Porin	1	-1000	1000
ACONCtupp	Cisaconitate transport periplasm	acon-C[p] --> acon-C[c]	( STM2786 and STM2787 and STM2788 )	STM2786 STM2787 STM2788	Transport Inner Membrane	0	0	1000					Y	Winnen et al. Research in Microbiol., 154, 2003, 457-465:"We here show that a third family of binding receptor-dependent transporters, the tripartite tricarboxylate transporter (TTT) family, the prototype of which is the TctABC system of Salmonella typhimurium, occurs in many bacteria but not in archaea or eukaryotes." "The TctABC transporter of S. typhimurium includes three components: TctA, a l…
ACONIs	aconitate isomerase spontaneous	acon-T[c] <=> acon-C[c]	s0001	s0001	Unassigned	1	-1000	1000
ACONTa	aconitase half reaction A Citrate hydro lyase	cit[c] <=> acon-C[c] + h2o[c]	( STM0158 or STM1712 )	STM0158 STM1712	Citric Acid Cycle	1	-1000	1000							PMID:11294638
ACONTb	aconitase half reaction B Isocitrate hydro lyase	acon-C[c] + h2o[c] <=> icit[c]	( STM0158 or STM1712 )	STM0158 STM1712	Citric Acid Cycle	1	-1000	1000							PMID:11294638
ACOTA	acetylornithine transaminase	acorn[c] + akg[c] <=> acg5sa[c] + glu-L[c]	( STM3468 or STM1303 )	STM1303 STM3468	Arginine and Proline Metabolism	1	-1000	1000	stm1303=astC=succinylornithine transaminase, but also has acetylornithine transaminase activity acording to biocyc						PMID:4598010
ACPS1	acyl carrier protein synthase	apoACP[c] + coa[c] --> ACP[c] + h[c] + pap[c]	( STM2577 or STM3583 )	STM2577 STM3583	Cofactor and Prosthetic Group Biosynthesis	0	0	1000	stm3583=putative; no evidence found of activity in Salmonella						PMID:10625633
ACS	acetyl CoA synthetase	ac[c] + atp[c] + coa[c] --> accoa[c] + amp[c] + ppi[c]	STM4275	STM4275	Pyruvate Metabolism	0	0	1000							PMID:16272400
ACSERtex	O Acetyl L serine transport via diffusion extracellular to periplasm	acser[e] <=> acser[p]	( STM0320 or STM0999 or STM1473 or STM2267 )	STM0320 STM0999 STM1473 STM2267	Transport Outer Membrane Porin	1	-1000	1000
ACSERtpp	O Acetyl L serine export via facilitated transport	acser[c] --> acser[p]	( STM2645 or STM1517 )	STM1517 STM2645	Transport Inner Membrane	0	0	1000
ACt2rpp	acetate reversible transport via proton symport periplasm	ac[p] + h[p] <=> ac[c] + h[c]			Transport Inner Membrane	1	-1000	1000
ACt4pp	NaAcetate symport periplasm	ac[p] + na1[p] --> ac[c] + na1[c]	STM4273	STM4273	Transport Inner Membrane	0	0	1000
ACtex	Acetate transport via diffusion extracellular to periplasm	ac[e] <=> ac[p]	( STM0320 or STM0999 or STM1473 or STM2267 )	STM0320 STM0999 STM1473 STM2267	Transport Outer Membrane Porin	1	-1000	1000
ADA	Adenosine deaminase	adn[c] + h2o[c] + h[c] --> ins[c] + nh4[c]	STM1463	STM1463	Nucleotide Salvage Pathway	0	0	1000							PMID:4581820
ADCL	4 aminobenzoate synthase	4adcho[c] --> 4abz[c] + h[c] + pyr[c]	STM1198	STM1198	Cofactor and Prosthetic Group Biosynthesis	0	0	1000							PMID:2071583
ADCOBNSYN	adenosylcobyric acid synthase	adcob1nda[c] + 4 atp[c] + 4 gln-L[c] + 4 h2o[c] --> adcobn[c] + 4 adp[c] + 4 glu-L[c] + 4 h[c] + 4 pi[c]	STM2019	STM2019	Cofactor and Prosthetic Group Biosynthesis	0	0	1000
ADCS	4 amino 4 deoxychorismate synthase	chor[c] + gln-L[c] --> 4adcho[c] + glu-L[c]	( STM3469 and STM1824 )	STM1824 STM3469	Cofactor and Prosthetic Group Biosynthesis	0	0	1000
ADEt2rpp	adenine transport via proton symport reversible periplasm	ade[p] + h[p] <=> ade[c] + h[c]	STM3747	STM3747	Transport Inner Membrane	1	-1000	1000
ADEtex	adenine transport via diffusion extracellular to periplasm	ade[e] <=> ade[p]	( STM0320 or STM0999 or STM1473 or STM2267 )	STM0320 STM0999 STM1473 STM2267	Transport Outer Membrane Porin	1	-1000	1000
ADK1	adenylate kinase	amp[c] + atp[c] --> 2 adp[c]	STM0488	STM0488	Nucleotide Salvage Pathway	0	0	1000							PMID:7814329
ADK3	adentylate kinase GTP	amp[c] + gtp[c] <=> adp[c] + gdp[c]	STM0488	STM0488	Nucleotide Salvage Pathway	1	-1000	1000							PMID:7814329
ADK4	adentylate kinase ITP	amp[c] + itp[c] <=> adp[c] + idp[c]	STM0488	STM0488	Nucleotide Salvage Pathway	1	-1000	1000							PMID:7814329
ADMDC	adenosylmethionine decarboxylase	amet[c] + h[c] --> ametam[c] + co2[c]	STM0165	STM0165	Arginine and Proline Metabolism	0	0	1000							PMID:11526206
ADNCYC	adenylate cyclase	atp[c] --> camp[c] + ppi[c]	STM3939	STM3939	Nucleotide Salvage Pathway	0	0	1000							PMID:17359275
ADNK1	adenosine kinase	adn[c] + atp[c] --> adp[c] + amp[c] + h[c]	STM0488	STM0488	Nucleotide Salvage Pathway	0	0	1000							PMID:7814329
ADNt2pp	adenosine transport in via proton symport periplasm	adn[p] + h[p] --> adn[c] + h[c]	( STM3113 or STM2409 )	STM2409 STM3113	Transport Inner Membrane	0	0	1000
ADNt2rpp	adenosine transport in via proton symport reversible periplasm	adn[p] + h[p] <=> adn[c] + h[c]	STM2421	STM2421	Transport Inner Membrane	1	-1000	1000
ADNtex	adenosine transport via diffusion extracellular to periplasm	adn[e] <=> adn[p]	STM0413	STM0413	Transport Outer Membrane	1	-1000	1000
ADNUC	adenosine hydrolase	adn[c] + h2o[c] --> ade[c] + rib-D[c]	STM0051	STM0051	Alternate Carbon Metabolism	0	0	1000
ADOCBIK	Adenosyl cobinamide kinase	adocbi[c] + atp[c] --> adocbip[c] + adp[c] + h[c]	( STM2018 or STM1208 )	STM1208 STM2018	Cofactor and Prosthetic Group Biosynthesis	0	0	1000	recent genetic data	17693493
ADOCBIPS	Adenosyl cobinamide phosphate synthase	adcobn[c] + appp[c] + atp[c] --> adocbip[c] + adp[c] + h[c] + pi[c]	STM2034	STM2034	Cofactor and Prosthetic Group Biosynthesis	0	0	1000
ADOCBLabcpp	Adenosylcobalamin transport via ABC system periplasm	adocbl[p] + atp[c] + h2o[c] --> adocbl[c] + adp[c] + h[c] + pi[c]	( STM1340 and STM1342 and STM0206 )	STM0206 STM1340 STM1342	Transport Inner Membrane	0	0	1000
ADOCBLPP	Adenosylcobalamin phosphate phosphatase	adocblp[c] + h2o[p] --> adocbl[c] + pi[p]	STM0643	STM0643	Cofactor and Prosthetic Group Biosynthesis	0	0	1000
ADOCBLPS	Adenosylcobalamin phosphate synthase	5prdmbz[c] + agdpcbi[c] --> adocblp[c] + gmp[c] + h[c]	STM2017	STM2017	Cofactor and Prosthetic Group Biosynthesis	0	0	1000					y	Biochemical evidence exists (PMID: 10518530) to support existence of reaction in column J. No evidence for existence of reactions in columns G & Q
ADOCBLtonex	Adenosylcobalimin transport via ton system extermal	adocbl[e] + h[p] --> adocbl[p] + h[c]	( STM4130 and ( STM1737 and STM3158 and STM3159 ) )	STM1737 STM3158 STM3159 STM4130	Transport Outer Membrane	0	0	1000
ADPRDP	ADPribose diphosphatase	adprib[c] + h2o[c] --> amp[c] + 2 h[c] + r5p[c]	STM3185	STM3185	Nucleotide Salvage Pathway	0	0	1000	R01054=ADP-ribose + H2O <=> AMP + D-Ribose 5-phosphate; catalyzed by stm3185 (yqiE); stm3494 catalyzes H2O + a nucleoside triphosphate = diphosphate + a nucleotide						PMID:12757942
ADPT	adenine phosphoribosyltransferase	ade[c] + prpp[c] --> amp[c] + ppi[c]	STM0483	STM0483	Nucleotide Salvage Pathway	0	0	1000							PMID:3527873
ADSK	adenylyl sulfate kinase	aps[c] + atp[c] --> adp[c] + h[c] + paps[c]	STM2933	STM2933	Cysteine Metabolism	0	0	1000							PMID:14124948
ADSL1r	adenylsuccinate lyase	dcamp[c] <=> amp[c] + fum[c]	STM1232	STM1232	Purine and Pyrimidine Biosynthesis	1	-1000	1000							DOI 10.1007/BF02900600
ADSL2r	adenylosuccinate lyase	25aics[c] <=> aicar[c] + fum[c]	STM1232	STM1232	Purine and Pyrimidine Biosynthesis	1	-1000	1000							DOI 10.1007/BF02900600
ADSS	adenylosuccinate synthase	asp-L[c] + gtp[c] + imp[c] --> dcamp[c] + gdp[c] + 2 h[c] + pi[c]	STM4366	STM4366	Purine and Pyrimidine Biosynthesis	0	0	1000							PMID:8106311
AEPabcpp	AEP transport via ABC system periplasm	AEP[p] + atp[c] + h2o[c] --> adp[c] + AEP[c] + h[c] + pi[c]	( STM0426 and STM0427 and STM0429 and STM0428 )	STM0426 STM0427 STM0428 STM0429	Transport Inner Membrane	0	0	1000
AEPPYRTA	2 aminoethylphosphonate pyruvate transaminase	AEP[c] + pyr[c] <=> ala-L[c] + Pald[c]	STM0431	STM0431	aminophosphonate metabolism	1	0	1000				2aeppn is AEP: 2-aminoethylphosphonate
AEPtex	AEP transport via diffusion extracellular to periplasm	AEP[e] <=> AEP[p]	( STM0320 or STM0999 or STM1473 or STM2267 )	STM0320 STM0999 STM1473 STM2267	Transport Outer Membrane Porin	1	-1000	1000
AGDC	N acetylglucosamine 6 phosphate deacetylase	acgam6p[c] + h2o[c] --> ac[c] + gam6p[c]	STM0683	STM0683	Alternate Carbon Metabolism	0	0	1000							PMID:8168923
AGM3PA	N Acetyl D glucosamine anhydrous N Acetylmuramyl tripeptide amidase	anhgm3p[c] + h2o[c] --> LalaDgluMdap[c] + anhgm[c]	STM0146	STM0146	Murein Recycling	0	0	1000
AGM3PApp	N Acetyl D glucosamine anhydrous N Acetylmuramyl tripeptide amidase periplasm	anhgm3p[p] + h2o[p] --> LalaDgluMdap[p] + anhgm[p]	( STM4358 or STM2450 or STM2991 )	STM2450 STM2991 STM4358	Murein Recycling	0	0	1000
AGM3PH	N Acetyl D glucosamine anhydrous N Acetylmuramyl tripeptide beta 1 4 N acetylglucosaminidase	anhgm3p[c] + h2o[c] --> acgam[c] + anhm3p[c]	STM1209	STM1209	Murein Recycling	0	0	1000
AGM3Pt2pp	GlcNAc anhMurNAc tripeptide transport in via proton symport periplasm	anhgm3p[p] + h[p] --> anhgm3p[c] + h[c]	STM0444	STM0444	Murein Recycling	0	0	1000
AGM4PA	N Acetyl D glucosamine anhydrous N Acetylmuramyl tetrapeptide amidase	anhgm4p[c] + h2o[c] --> LalaDgluMdapDala[c] + anhgm[c]	STM0146	STM0146	Murein Recycling	0	0	1000
AGM4PApp	N Acetyl D glucosamine anhydrous N Acetylmuramyl tetrapeptide amidase periplasm	anhgm4p[p] + h2o[p] --> LalaDgluMdapDala[p] + anhgm[p]	( STM2991 or STM4358 or STM2450 )	STM2450 STM2991 STM4358	Murein Recycling	0	0	1000
AGM4PCP	N Acetyl D glucosamine anhydrous N Acetylmuramyl tetrapeptide L D carboxypeptidase	anhgm4p[c] + h2o[c] --> ala-D[c] + anhgm3p[c]	STM1800	STM1800	Murein Recycling	0	0	1000
AGM4PCPpp	N Acetyl D glucosamine anhydrous N Acetylmuramyl tetrapeptide L D carboxypeptidase periplasmic	anhgm4p[p] + h2o[p] --> ala-D[p] + anhgm3p[p]			Murein Recycling	0	0	1000
AGM4PH	N Acetyl D glucosamine anhydrous N Acetylmuramyl tetrapeptide beta 1 4 N acetylglucosaminidase	anhgm4p[c] + h2o[c] --> acgam[c] + anhm4p[c]	STM1209	STM1209	Murein Recycling	0	0	1000
AGM4Pt2pp	GlcNAc anhMurNAc tetrapeptide transport in via proton symport periplasm	anhgm4p[p] + h[p] --> anhgm4p[c] + h[c]	STM0444	STM0444	Murein Recycling	0	0	1000
AGMH	N Acetyl D glucosamine anhydrous N Acetylmuramyl beta 1 4 N acetylglucosaminidase	anhgm[c] + h2o[c] --> acgam[c] + anhm[c]	STM1209	STM1209	Murein Recycling	0	0	1000
AGMHE	ADP D glycero D manno heptose epimerase	adphep-DD[c] --> adphep-LD[c]	STM3710	STM3710	Lipopolysaccharide Biosynthesis Recycling	0	0	1000							PMID:8157607
AGMT	agmatinase	agm[c] + h2o[c] --> ptrc[c] + urea[c]	STM3078	STM3078	Arginine and Proline Metabolism	0	0	1000							PMID:2440022
AGMt2pp	GlcNAc anhMurNAc transport in via proton symport periplasm	anhgm[p] + h[p] --> anhgm[c] + h[c]	STM0444	STM0444	Murein Recycling	0	0	1000
AGMtex	agmatine transport via diffusion extracellular to periplasm	agm[e] <=> agm[p]	( STM0320 or STM0999 or STM1473 or STM2267 )	STM0320 STM0999 STM1473 STM2267	Transport Outer Membrane Porin	1	-1000	1000
AGPAT120	1 tetradecanoyl sn glycerol 3 phosphate O acyltransferase n C120	1ddecg3p[c] + ddcaACP[c] --> ACP[c] + pa120[c]	STM3173	STM3173	Glycerophospholipid Metabolism	0	0	1000
AGPAT140	1 tetradecanoyl sn glycerol 3 phosphate O acyltransferase n C140	1tdecg3p[c] + myrsACP[c] --> ACP[c] + pa140[c]	STM3173	STM3173	Glycerophospholipid Metabolism	0	0	1000
AGPAT141	1 tetradec 7 enoyl sn glycerol 3 phosphate O acyltransferase n C141	1tdec7eg3p[c] + tdeACP[c] --> ACP[c] + pa141[c]	STM3173	STM3173	Glycerophospholipid Metabolism	0	0	1000
AGPAT160	1 hexadecanoyl sn glycerol 3 phosphate O acyltransferase n C160	1hdecg3p[c] + palmACP[c] --> ACP[c] + pa160[c]	STM3173	STM3173	Glycerophospholipid Metabolism	0	0	1000
AGPAT161	1 hexadec 7 enoyl sn glycerol 3 phosphate O acyltransferase n C161	1hdec9eg3p[c] + hdeACP[c] --> ACP[c] + pa161[c]	STM3173	STM3173	Glycerophospholipid Metabolism	0	0	1000
AGPAT180	1 octadecanoyl sn glycerol 3 phosphate O acyltransferase n C180	1odecg3p[c] + ocdcaACP[c] --> ACP[c] + pa180[c]	STM3173	STM3173	Glycerophospholipid Metabolism	0	0	1000
AGPAT181	1 octadec 7 enoyl sn glycerol 3 phosphate O acyltransferase n C181	1odec11eg3p[c] + octeACP[c] --> ACP[c] + pa181[c]	STM3173	STM3173	Glycerophospholipid Metabolism	0	0	1000
AGPR	N acetyl g glutamyl phosphate reductase	acg5sa[c] + nadp[c] + pi[c] <=> acg5p[c] + h[c] + nadph[c]	STM4121	STM4121	Arginine and Proline Metabolism	1	-1000	1000							PMID:207669
AHCYSNS	S adenosylhomocysteine nucleosidase	ahcys[c] + h2o[c] --> ade[c] + rhcys[c]	STM0207	STM0207	Methionine Metabolism	0	0	1000							PMID:12057938
AICART	phosphoribosylaminoimidazolecarboxamide formyltransferase	10fthf[c] + aicar[c] <=> fprica[c] + thf[c]	STM4176	STM4176	Purine and Pyrimidine Biosynthesis	1	-1000	1000							PMID:1954258, PMID:12399482
AIRC2	phosphoribosylaminoimidazole carboxylase	air[c] + atp[c] + hco3[c] --> 5caiz[c] + adp[c] + h[c] + pi[c]	STM0533	STM0533	Purine and Pyrimidine Biosynthesis	0	0	1000							PMID:1534690, PMID:8722760
AIRC3	phosphoribosylaminoimidazole carboxylase mutase rxn	5aizc[c] <=> 5caiz[c]	STM0534	STM0534	Purine and Pyrimidine Biosynthesis	1	-1000	1000							PMID:8722760, PMID:11065356
AIRSK	Aminoimidazole riboside kinase	airs[c] + atp[c] --> adp[c] + air[c] + h[c]	STM4066	STM4066	Purine and Pyrimidine Biosynthesis	0	0	1000
AIRStex	Aminoimidazole riboside transport via diffusion extracellular to periplasm	airs[e] <=> airs[p]	( STM0320 or STM0999 or STM1473 or STM2267 )	STM0320 STM0999 STM1473 STM2267	Transport Outer Membrane Porin	1	-1000	1000
AIRStpp	Aminoimidazole riboside facilitated transport periplasm	airs[p] <=> airs[c]			Transport Inner Membrane	1	-1000	1000
AKGDH	2 Oxogluterate dehydrogenase	akg[c] + coa[c] + nad[c] --> co2[c] + nadh[c] + succoa[c]	( STM0154 and STM0736 and STM0737 )	STM0154 STM0736 STM0737	Citric Acid Cycle	0	0	1000
AKGt2rpp	2 oxoglutarate reversible transport via symport periplasm	akg[p] + h[p] <=> akg[c] + h[c]	STM2654	STM2654	Transport Inner Membrane	1	-1000	1000
AKGtex	alpha ketoglutarate transport via diffusion extracellular to periplasm	akg[e] <=> akg[p]	( STM0320 or STM0999 or STM1473 or STM2267 )	STM0320 STM0999 STM1473 STM2267	Transport Outer Membrane Porin	1	-1000	1000
ALAabcpp	L alanine transport via ABC system periplasm	ala-L[p] + atp[c] + h2o[c] --> adp[c] + ala-L[c] + h[c] + pi[c]	( STM3560 and STM3561 and STM3563 and STM3567 and STM3562 )	STM3560 STM3561 STM3562 STM3563 STM3567	Transport Inner Membrane	0	0	1000
ALAALAabcpp	D alanyl D alanine DalaDala transport via ABC system periplasm	alaala[p] + atp[c] + h2o[c] --> adp[c] + alaala[c] + h[c] + pi[c]	( STM3630 and STM3629 and STM3628 and STM3627 and STM3626 )	STM3626 STM3627 STM3628 STM3629 STM3630	Transport Inner Membrane	0	0	1000
ALAALAD	D alanine D alanine dipeptidase	alaala[p] + h2o[p] --> 2 ala-D[p]	STM1599	STM1599	Murein Recycling	0	0	1000
ALAALAr	D alanine D alanine ligase reversible	2 ala-D[c] + atp[c] --> adp[c] + alaala[c] + h[c] + pi[c]	( STM0380 or STM0130 )	STM0130 STM0380	Cell Envelope Biosynthesis	0	0	1000	order is different, but both list same genes
ALAALAtex	D alanyl D alanine DalaDala transport via diffusion extracellular to periplasm	alaala[e] <=> alaala[p]	( STM0320 or STM0999 or STM1473 or STM2267 )	STM0320 STM0999 STM1473 STM2267	Transport Outer Membrane Porin	1	-1000	1000
ALAGLUE	L alanyl gamma glutamate epimerase	LalaDglu[c] <=> LalaLglu[c]	STM1681	STM1681	Murein Recycling	1	-1000	1000				lalalglu <==> laladglu
ALAR	alanine racemase	ala-L[c] <=> ala-D[c]	( STM4247 or STM1802 )	STM1802 STM4247	Alanine and Aspartate Metabolism	1	-1000	1000							PMID:3327523
ALAt2pp	L alanine transport in via proton symport periplasm	ala-L[p] + h[p] --> ala-L[c] + h[c]	STM4398	STM4398	Transport Inner Membrane	0	0	1000					Y	Big Neidhardt says that L-alanine can be either transported via cycA (STM 4398) system or the high-affinity leucine-ile-cal transport system, LIV-1; Annotation in KEGG and NCBI is 1: cycA D-alanine/D-serine/glycine permease [ Salmonella typhimurium LT2 ]; Gutnick et al 1969 report L-alanine as carbon source as well; Ecocyc has D- and L-alanine associated with corresponding gene
ALAt4pp	L alanine transport in via sodium symport periplasm	ala-L[p] + na1[p] --> ala-L[c] + na1[c]	STM0006	STM0006	Transport Inner Membrane	0	0	1000
ALATA_D2	D alanine transaminase	ala-D[c] + pydx5p[c] --> pyam5p[c] + pyr[c]	( STM2555 or STM0934 )	STM0934 STM2555	Cofactor and Prosthetic Group Biosynthesis	0	0	1000	both are orthologues of Adam's model						PMID:2134182, PMID:6325301
ALATA_L	L alanine transaminase	akg[c] + ala-L[c] <=> glu-L[c] + pyr[c]			Alanine and Aspartate Metabolism	1	-1000	1000
ALATA_L2	alanine transaminase	ala-L[c] + pydx5p[c] --> pyam5p[c] + pyr[c]	( STM0934 or STM2555 )	STM0934 STM2555	Cofactor and Prosthetic Group Biosynthesis	0	0	1000	both are orthologues of Adam's model
ALAtex	L alanine transport via diffusion extracellular to periplasm	ala-L[e] <=> ala-L[p]	( STM0320 or STM0999 or STM1473 or STM2267 )	STM0320 STM0999 STM1473 STM2267	Transport Outer Membrane Porin	1	-1000	1000
ALATRS	Alanyl tRNA synthetase	ala-L[c] + atp[c] + trnaala[c] --> alatrna[c] + amp[c] + ppi[c]	STM2827	STM2827	tRNA Charging	0	0	1000							PMID:11779784
ALCD19	alcohol dehydrogenase glycerol	glyald[c] + h[c] + nadh[c] <=> glyc[c] + nad[c]	STM1627	STM1627	Alternate Carbon Metabolism	1	-1000	1000
ALCD2x	alcohol dehydrogenase ethanol	etoh[c] + nad[c] <=> acald[c] + h[c] + nadh[c]	( STM1627 or STM1567 or STM1749 or STM2461 )	STM1567 STM1627 STM1749 STM2461	Pyruvate Metabolism	1	-1000	1000	STM1627 matched due to similarity (orthologue to b0356 (80% identity, frmA) which also oxidizes ethanol (PMID: 1731906 ) ); STM2461 (EutG) with high probability to be an alcohol dehydrogenase (no kinetic studies about the isolated enzyme existing yet, but inferred by sequence similarity (PMID 7868611) and implied by the phenotype of deletion mutants (PMID 16585748) )
ALCDPPAL	alcohol dehydrogenase Propanal	h[c] + nadh[c] + ppal[c] <=> nad[c] + ppoh[c]	STM2052	STM2052	1 2 Propanediol Catabolism	1	-1000	1000
ALDD2y	aldehyde dehydrogenase acetaldehyde NADP	acald[c] + h2o[c] + nadp[c] --> ac[c] + 2 h[c] + nadph[c]	STM3680	STM3680	Alternate Carbon Metabolism	0	0	1000
ALDD3y	aldehyde dehydrogenase propanal NADP	h2o[c] + nadp[c] + ppal[c] --> 2 h[c] + nadph[c] + ppa[c]	STM3680	STM3680	Alternate Carbon Metabolism	0	0	1000
ALLTAMH	allantoate amidohydrolase	alltt[c] + 2 h2o[c] + 2 h[c] --> co2[c] + 2 nh4[c] + urdglyc[c]	STM0527	STM0527	Alternate Carbon Metabolism	0	0	1000							PMID:10601204
ALLtex	Allose transport via diffusion extracellular to periplasm	all-D[e] <=> all-D[p]	( STM0320 or STM0999 or STM1473 or STM2267 )	STM0320 STM0999 STM1473 STM2267	Transport Outer Membrane Porin	1	-1000	1000
ALLTN	allantoinase	alltn[c] + h2o[c] --> alltt[c] + h[c]	STM0523	STM0523	Nitrogen Metabolism	0	0	1000							PMID:10601204, PMID:11092864
ALLTNt2rpp	allantoin transport in via proton symport periplasm	alltn[p] + h[p] <=> alltn[c] + h[c]	STM0522	STM0522	Transport Inner Membrane	1	-1000	1000
ALLTNtex	allantoin transport via diffusion extracellular to periplasm	alltn[e] <=> alltn[p]	( STM0320 or STM0999 or STM1473 or STM2267 )	STM0320 STM0999 STM1473 STM2267	Transport Outer Membrane Porin	1	-1000	1000
ALPATE160pp	apolipoprotein N acyltransferase phosphatidylethanolamine periplasm	pe160[p] + apolpp[p] --> 2agpe160[p] + lpp[p]	( STM0666 and STM1377 )	STM0666 STM1377	Unassigned	0	0	1000
ALPATG160pp	apolipoprotein N acyltransferase phosphatidylglycerol periplasm	pg160[p] + apolpp[p] --> 2agpg160[p] + lpp[p]	( STM0666 and STM1377 )	STM0666 STM1377	Unassigned	0	0	1000
ALR2	aldose reductase methylglyoxal	h[c] + mthgxl[c] + nadph[c] --> acetol[c] + nadp[c]	( STM3165 or STM0255 or STM1288 )	STM0255 STM1288 STM3165	Methylglyoxal Metabolism	0	0	1000
ALR4x	aldose reductase acetol	acetol[c] + h[c] + nadh[c] --> 12ppd-R[c] + nad[c]	STM4108	STM4108	Glycerophospholipid Metabolism	0	0	1000
AM3PA	anhydrous N Acetylmuramyl tripeptide amidase	anhm3p[c] + h2o[c] --> LalaDgluMdap[c] + anhm[c]	STM0146	STM0146	Murein Recycling	0	0	1000
AM4PA	anhydrous N Acetylmuramyl tetrapeptide amidase	anhm4p[c] + h2o[c] --> LalaDgluMdapDala[c] + anhm[c]	STM0146	STM0146	Murein Recycling	0	0	1000
AM4PCP	anhydrous N Acetylmuramyl tetrapeptide L D carboxypeptidase	anhm4p[c] + h2o[c] --> ala-D[c] + anhm3p[c]	STM1800	STM1800	Murein Recycling	0	0	1000
AMALT1	Amylomaltase maltotriose	malt[c] + malttr[c] --> glc-D[c] + maltttr[c]	STM3513	STM3513	Alternate Carbon Metabolism	0	0	1000							PMID:1632193, PMID:11677609
AMALT2	Amylomaltase maltotetraose	malt[c] + maltttr[c] --> glc-D[c] + maltpt[c]	STM3513	STM3513	Alternate Carbon Metabolism	0	0	1000							PMID:1632193, PMID:11677609
AMALT3	Amylomaltase maltopentaose	malt[c] + maltpt[c] --> glc-D[c] + malthx[c]	STM3513	STM3513	Alternate Carbon Metabolism	0	0	1000							PMID:1632193, PMID:11677609
AMALT4	Amylomaltase maltohexaose	malt[c] + malthx[c] --> glc-D[c] + malthp[c]	STM3513	STM3513	Alternate Carbon Metabolism	0	0	1000							PMID:1632193, PMID:11677609
AMANAPEr	N acetylmannosamine 6 phosphate epimerase	acmanap[c] <=> acgam6p[c]	STM3337	STM3337	Alternate Carbon Metabolism	1	-1000	1000							PMID:9864311, PMID:14617154
AMANK	N acetyl D mannosamine kinase	acmana[c] + atp[c] --> acmanap[c] + adp[c] + h[c]	STM3336	STM3336	Alternate Carbon Metabolism	0	0	1000							PMID:9864311, PMID:14617154
AMAOTr	adenosylmethionine 8 amino 7 oxononanoate transaminase	8aonn[c] + amet[c] <=> amob[c] + dann[c]	STM0793	STM0793	Cofactor and Prosthetic Group Biosynthesis	1	-1000	1000
AMMQLT8	S adenosylmethione2 demthylmenaquinole methyltransferase menaquinone 8	2dmmql8[c] + amet[c] --> ahcys[c] + h[c] + mql8[c]	STM3970	STM3970	Cofactor and Prosthetic Group Biosynthesis	0	0	1000
AMPMS2	4 amino 2 methyl 5 phosphomethylpyrimidine synthetase	air[c] + h2o[c] + nad[c] --> 4ampm[c] + 2 for[c] + 3 h[c] + nadh[c]	STM4164	STM4164	Cofactor and Prosthetic Group Biosynthesis	0	0	1000
AMPN	AMP nucleosidase	amp[c] + h2o[c] --> ade[c] + r5p[c]	STM2009	STM2009	Nucleotide Salvage Pathway	0	0	1000							PMID:6327703
AMPTASECG	alanyl aminopeptidase cys gly	cgly[c] + h2o[c] --> cys-L[c] + gly[c]	( STM1057 or STM0316 or STM4477 or STM2536 )	STM0316 STM1057 STM2536 STM4477	Cysteine Metabolism	0	0	1000	more recent biochemical data	11157967
AMPTASEPG	aminopeptidase pro gly	h2o[c] + progly[c] --> gly[c] + pro-L[c]	( STM2536 or STM4477 or STM0316 or STM1057 )	STM0316 STM1057 STM2536 STM4477	Arginine and Proline Metabolism	0	0	1000
AMPtex	AMP transport via diffusion extracellular to periplasm	amp[e] <=> amp[p]	( STM0999 or STM1473 or STM2267 or STM0320 )	STM0320 STM0999 STM1473 STM2267	Transport Outer Membrane Porin	1	-1000	1000
ANHGMtex	GlcNAc anhMurNAc transport via diffusion extracellular to periplasm	anhgm[e] <=> anhgm[p]	( STM0320 or STM0999 or STM1473 or STM2267 )	STM0320 STM0999 STM1473 STM2267	Transport Outer Membrane Porin	1	-1000	1000
ANHMK	1 6 anhydrous N Acetylmuramate kinase	anhm[c] + atp[c] + h2o[c] --> acmum6p[c] + adp[c] + h[c]	STM1446	STM1446	Murein Recycling	0	0	1000
ANPRT	anthranilate phosphoribosyltransferase	anth[c] + prpp[c] --> ppi[c] + pran[c]	STM1724	STM1724	Tyrosine Tryptophan and Phenylalanine Metabolism	0	0	1000							PMID:3334153, PMID:6355484
ANS	anthranilate synthase	chor[c] + gln-L[c] --> anth[c] + glu-L[c] + h[c] + pyr[c]	( STM1724 and STM1723 )	STM1723 STM1724	Tyrosine Tryptophan and Phenylalanine Metabolism	0	0	1000
AOBUTDs	L 2 amino 3 oxobutanoate decarboxylation spontaneous	2aobut[c] + h[c] --> aact[c] + co2[c]	s0001	s0001	Threonine and Lysine Metabolism	0	0	1000
AOXSr	8 amino 7 oxononanoate synthase	ala-L[c] + h[c] + pmcoa[c] <=> 8aonn[c] + co2[c] + coa[c]	STM0795	STM0795	Cofactor and Prosthetic Group Biosynthesis	1	-1000	1000
AP4AH	Ap4A hydrolase	ap4a[c] + h2o[c] --> 2 adp[c] + 2 h[c]	STM0088	STM0088	Nucleotide Salvage Pathway	0	0	1000							PMID:12824172
AP5AH	Ap5A hydrolase	ap5a[c] + h2o[c] --> adp[c] + atp[c] + 2 h[c]	STM0088	STM0088	Nucleotide Salvage Pathway	0	0	1000							PMID:12824172
APOLPPS	lpp signal peptidase - murein	h2o[c] + diglyceride-prolpp[c] --> apolpp[p] + lpp-sp[p]	STM0047	STM0047	Murein lpp biosynthesis	0	0	1000
APPK	1 amino 2 propanol kinase	app[c] + atp[c] --> adp[c] + appp[c]			Cofactor and Prosthetic Group Biosynthesis	0	0	1000
APRAUR	5 amino 6 5 phosphoribosylamino uracil reductase	5apru[c] + h[c] + nadph[c] --> 5aprbu[c] + nadp[c]	STM0416	STM0416	Cofactor and Prosthetic Group Biosynthesis	0	0	1000
ARAI	L arabinose isomerase	arab-L[c] <=> rbl-L[c]	STM0102	STM0102	Alternate Carbon Metabolism	1	-1000	1000							PMID:4911701
ARBt2rpp	L arabinose transport via proton symport periplasm	arab-L[p] + h[p] <=> arab-L[c] + h[c]	STM3016	STM3016	Transport Inner Membrane	1	-1000	1000
ARBt3ipp	L arabinose transport via proton antiport periplasm	arab-L[c] + h[p] --> arab-L[p] + h[c]	STM1522	STM1522	Transport Inner Membrane	0	0	1000
ARBtex	L arabinose transport via diffusion extracellular to periplasm	arab-L[e] <=> arab-L[p]	( STM0320 or STM0999 or STM1473 or STM2267 )	STM0320 STM0999 STM1473 STM2267	Transport Outer Membrane Porin	1	-1000	1000
ARBTNabcpp	aerobactin transport via ABC system periplasm	arbtn-fe3[p] + atp[c] + h2o[c] --> adp[c] + arbtn-fe3[c] + h[c] + pi[c]	( STM0194 and STM0192 and STM0193 )	STM0192 STM0193 STM0194	Transport Inner Membrane	0	0	1000
ARBTNexs	aerobactin Fe loading reaction spontaneous	arbtn[e] + fe3[e] --> arbtn-fe3[e]	s0001	s0001	Inorganic Ion Transport and Metabolism	0	0	1000
ARBTNR1	aerobactin reductase	2 arbtn-fe3[c] + fadh2[c] --> 2 arbtn[c] + fad[c] + 2 fe2[c] + 2 h[c]			Inorganic Ion Transport and Metabolism	0	0	1000
ARBTNR2	aerobactin reductase	2 arbtn-fe3[c] + fmnh2[c] --> 2 arbtn[c] + 2 fe2[c] + fmn[c] + 2 h[c]			Inorganic Ion Transport and Metabolism	0	0	1000
ARBTNR3	aerobactin reductase	2 arbtn-fe3[c] + rbflvrd[c] --> 2 arbtn[c] + 2 fe2[c] + 2 h[c] + ribflv[c]			Inorganic Ion Transport and Metabolism	0	0	1000
ARBTNtex	aerobactin secretion to extracellular	arbtn[p] + h[p] --> arbtn[e] + h[c]			Transport Outer Membrane	0	0	1000
ARBTNtonex	aerobactin transport via ton system extracellular	arbtn-fe3[e] + h[p] --> arbtn-fe3[p] + h[c]			Transport Outer Membrane	0	0	1000
ARBTNtpp	aerobactin secretion to periplasm	arbtn[c] + h[p] --> arbtn[p] + h[c]			Inorganic Ion Transport and Metabolism	0	0	1000
ARGabcpp	L arginine transport via ABC system periplasm	arg-L[p] + atp[c] + h2o[c] --> adp[c] + arg-L[c] + h[c] + pi[c]	( ( STM2355 and STM2352 and STM2351 and STM2353 ) or ( STM0890 and STM0887 and STM0888 and STM0891 and STM0889 ) )	STM0887 STM0888 STM0889 STM0890 STM0891 STM2351 STM2352 STM2353 STM2355	Transport Inner Membrane	0	0	1000
ARGAGMt7pp	Arginineagmatine antiport periplasm	agm[c] + arg-L[p] <=> agm[p] + arg-L[c]	STM4294	STM4294	Transport Inner Membrane	1	-1000	1000
ARGDA	Arginine deiminase	arg-L[c] + h2o[c] --> citr-L[c] + nh4[c]	STM4467	STM4467	Alternate Carbon Metabolism	0	0	1000
ARGDC	arginine decarboxylase	arg-L[c] + h[c] --> agm[c] + co2[c]	( STM4296 or STM3086 )	STM3086 STM4296	Arginine and Proline Metabolism	0	0	1000	speA and adi both convert L-arg to agmatine						PMID:16855258
ARGDCpp	arginine decarboxylase	arg-L[p] + h[p] --> agm[p] + co2[p]	STM3086	STM3086	Arginine and Proline Metabolism	0	0	1000
ARGORNt7pp	arginineornithine antiporter periplasm	arg-L[p] + orn[c] <=> arg-L[c] + orn[p]	STM1477	STM1477	Transport Inner Membrane	1	-1000	1000				there is an LAO transporter argT
ARGSL	argininosuccinate lyase	argsuc[c] <=> arg-L[c] + fum[c]	STM4123	STM4123	Arginine and Proline Metabolism	1	-1000	1000							PMID:3894159
ARGSS	argininosuccinate synthase	asp-L[c] + atp[c] + citr-L[c] --> amp[c] + argsuc[c] + h[c] + ppi[c]	STM3290	STM3290	Arginine and Proline Metabolism	0	0	1000							PMID:6277856
ARGt3pp	L arginine transport out via proton antiport cytoplasm to periplasm	arg-L[c] + h[p] --> arg-L[p] + h[c]	STM3066	STM3066	Transport Inner Membrane	0	0	1000				ArgO homologous to ArgO in E. coli: http://jb.asm.org/cgi/content/full/186/11/3539
ARGtex	L arginine transport via diffusion extracellular to periplasm	arg-L[e] <=> arg-L[p]	( STM0320 or STM0999 or STM1473 or STM2267 )	STM0320 STM0999 STM1473 STM2267	Transport Outer Membrane Porin	1	-1000	1000
ARGTRS	Arginyl tRNA synthetase	arg-L[c] + atp[c] + trnaarg[c] --> amp[c] + argtrna[c] + ppi[c]	STM1909	STM1909	tRNA Charging	0	0	1000							PMID:177401
ASAD	aspartate semialdehyde dehydrogenase	aspsa[c] + nadp[c] + pi[c] <=> 4pasp[c] + h[c] + nadph[c]	STM3539	STM3539	Threonine and Lysine Metabolism	1	-1000	1000							PMID:11724560
ASCBPL	L ascorbate 6 phosphate lactonase	ascb6p[c] + h2o[c] --> 3dhgulnp[c] + h[c]	STM4382	STM4382	Alternate Carbon Metabolism	0	0	1000
ASCBptspp	L ascorbate transport via PEPPyr PTS periplasm	ascb-L[p] + pep[c] --> ascb6p[c] + pyr[c]	( STM2431 and STM2432 and STM4385 and STM4384 and STM4383.S )	STM2431 STM2432 STM4383.S STM4384 STM4385	Transport Inner Membrane	0	0	1000				ascb: L-ascorbate, ascb6p: L-ascorbate-6-phosphate
ASCBtex	L ascorbate transport via diffusion extracellular to periplasm	ascb-L[e] <=> ascb-L[p]	( STM0320 or STM0999 or STM1473 or STM2267 )	STM0320 STM0999 STM1473 STM2267	Transport Outer Membrane Porin	1	-1000	1000
ASNabcpp	L asparagine transport via ABC system periplasm	asn-L[p] + atp[c] + h2o[c] --> adp[c] + asn-L[c] + h[c] + pi[c]			Transport Inner Membrane	0	0	1000
ASNN	L asparaginase	asn-L[c] + h2o[c] --> asp-L[c] + nh4[c]	( STM1294 or STM0847 or STM3598 )	STM0847 STM1294 STM3598	Alanine and Aspartate Metabolism	0	0	1000	stm3598=putative Lasparaginase catalyzing same reaction; no evidence in Salmonella yet						PMID:15982791
ASNNpp	L asparaginase	asn-L[p] + h2o[p] --> asp-L[p] + nh4[p]	STM3106	STM3106	Alanine and Aspartate Metabolism	0	0	1000				This might have more information: http://www.ncbi.nlm.nih.gov/pubmed/5115806?dopt=Abstract
ASNS1	asparagine synthase glutamine hydrolysing	asp-L[c] + atp[c] + gln-L[c] + h2o[c] --> amp[c] + asn-L[c] + glu-L[c] + h[c] + ppi[c]	STM0680	STM0680	Alanine and Aspartate Metabolism	0	0	1000							PMID:15982791
ASNS2	asparagine synthetase	asp-L[c] + atp[c] + nh4[c] --> amp[c] + asn-L[c] + h[c] + ppi[c]	STM3877	STM3877	Alanine and Aspartate Metabolism	0	0	1000							PMID:2864330, PMID:6117826
ASNt2rpp	L asparagine reversible transport via proton symport periplasm	asn-L[p] + h[p] <=> asn-L[c] + h[c]	STM1584	STM1584	Transport Inner Membrane	1	-1000	1000
ASNtex	L asparagine transport via diffusion extracellular to periplasm	asn-L[e] <=> asn-L[p]	( STM0320 or STM0999 or STM1473 or STM2267 )	STM0320 STM0999 STM1473 STM2267	Transport Outer Membrane Porin	1	-1000	1000
ASNTRS	Asparaginyl tRNA synthetase	asn-L[c] + atp[c] + trnaasn[c] --> amp[c] + asntrna[c] + h[c] + ppi[c]	STM1000	STM1000	tRNA Charging	0	0	1000							PMID:10692360
ASO3tex	arsenite transport via diffusion extracellular to periplasm	aso3[e] <=> aso3[p]	( STM0320 or STM0999 or STM1473 or STM2267 )	STM0320 STM0999 STM1473 STM2267	Transport Outer Membrane Porin	1	-1000	1000
ASP1DC	aspartate 1 decarboxylase	asp-L[c] + h[c] --> ala-B[c] + co2[c]	STM0180	STM0180	Cofactor and Prosthetic Group Biosynthesis	0	0	1000							PMID:7037743
ASPabcpp	L aspartate transport via ABC system periplasm	asp-L[p] + atp[c] + h2o[c] --> adp[c] + asp-L[c] + h[c] + pi[c]	( STM0665 and STM0664 and STM0663 and STM0662 )	STM0662 STM0663 STM0664 STM0665	Transport Inner Membrane	0	0	1000
ASPCT	aspartate carbamoyltransferase	asp-L[c] + cbp[c] --> cbasp[c] + h[c] + pi[c]	( STM4459 and STM4460 )	STM4459 STM4460	Purine and Pyrimidine Biosynthesis	0	0	1000							PMID:2285780
ASPK	aspartate kinase	asp-L[c] + atp[c] <=> 4pasp[c] + adp[c]	( STM0002 or STM4101 or STM4220 )	STM0002 STM4101 STM4220	Threonine and Lysine Metabolism	1	-1000	1000							PMID:8602531
ASPO3	L aspartate oxidase	asp-L[c] + q8[c] --> h[c] + iasp[c] + q8h2[c]	STM2641	STM2641	Cofactor and Prosthetic Group Biosynthesis	0	0	1000							PMID:2198247, PMID:3305482
ASPO4	L aspartate oxidase	asp-L[c] + mqn8[c] --> h[c] + iasp[c] + mql8[c]	STM2641	STM2641	Cofactor and Prosthetic Group Biosynthesis	0	0	1000							PMID:2198247, PMID:3305482
ASPO5	L aspartate oxidase	asp-L[c] + fum[c] --> h[c] + iasp[c] + succ[c]	STM2641	STM2641	Cofactor and Prosthetic Group Biosynthesis	0	0	1000							PMID:2198247, PMID:3305482
ASPO6	L aspartate oxidase	asp-L[c] + o2[c] --> h2o2[c] + h[c] + iasp[c]	STM2641	STM2641	Cofactor and Prosthetic Group Biosynthesis	0	0	1000							PMID:2198247, PMID:3305482
ASPT	L aspartase	asp-L[c] --> fum[c] + nh4[c]	STM4326	STM4326	Alanine and Aspartate Metabolism	0	0	1000							PMID:14654290
ASPt2_2pp	Aspartate transport via proton symport 2 H periplasm	asp-L[p] + 2 h[p] --> asp-L[c] + 2 h[c]	STM3614	STM3614	Transport Inner Membrane	0	0	1000
ASPt2_3pp	L asparate transport via proton symport 3 H periplasm	asp-L[p] + 3 h[p] --> asp-L[c] + 3 h[c]	( STM4325 or STM4301 or STM3599 )	STM3599 STM4301 STM4325	Transport Inner Membrane	0	0	1000
ASPt2pp	L aspartate transport in via proton symport periplasm	asp-L[p] + h[p] --> asp-L[c] + h[c]	STM4283	STM4283	Transport Inner Membrane	0	0	1000
ASPTA	aspartate transaminase	akg[c] + asp-L[c] <=> glu-L[c] + oaa[c]	STM0998	STM0998	Alanine and Aspartate Metabolism	1	-1000	1000
ASPtex	L aspartate transport via diffusion extracellular to periplasm	asp-L[e] <=> asp-L[p]	( STM0320 or STM0999 or STM1473 or STM2267 )	STM0320 STM0999 STM1473 STM2267	Transport Outer Membrane Porin	1	-1000	1000
ASPTRS	Aspartyl tRNA synthetase	asp-L[c] + atp[c] + trnaasp[c] --> amp[c] + asptrna[c] + ppi[c]	STM1901	STM1901	tRNA Charging	0	0	1000							PMID:2129559
AST	Arginine succinyltransferase	arg-L[c] + succoa[c] --> coa[c] + h[c] + sucarg[c]	STM1304	STM1304	Arginine and Proline Metabolism	0	0	1000							PMID:11403406, PMID:15231789
ATHRDHr	L allo threonine dehydrogenase	athr-L[c] + nadp[c] <=> 2aobut[c] + h[c] + nadph[c]	STM1511	STM1511	Threonine and Lysine Metabolism	1	-1000	1000
ATPHs	ATP amine hydrolysis spontaneous	atp[c] + h2o[c] + h[c] --> itp[c] + nh4[c]	s0001	s0001	Nucleotide Salvage Pathway	0	0	1000
ATPM	ATP maintenance requirement	atp[c] + h2o[c] --> adp[c] + h[c] + pi[c]			Unassigned	0	8.39	8.39
ATPPRT	ATP phosphoribosyltransferase	atp[c] + prpp[c] --> ppi[c] + prbatp[c]	STM2071	STM2071	Histidine Metabolism	0	0	1000							PMID:387517, PMID:9563838
ATPS4rpp	ATP synthase four protons for one ATP periplasm	adp[c] + 4 h[p] + pi[c] <=> atp[c] + h2o[c] + 3 h[c]	( ( ( STM3869 and STM3870 and STM3871 ) and ( STM3864 and STM3865 and STM3866 and STM3867 and STM3868 ) ) or ( ( STM3869 and STM3870 and STM3871 ) and ( STM3864 and STM3865 and STM3866 and STM3867 and STM3868 ) and STM3872 ) )	STM3864 STM3865 STM3866 STM3867 STM3868 STM3869 STM3870 STM3871 STM3872	Oxidative Phosphorylation	1	-1000	1000
AU1abcpp	Gold Au 1 ABC transporter periplasm	atp[c] + au[c] + h2o[c] --> adp[c] + au[p] + h[c] + pi[c]	STM0353	STM0353	Inorganic Ion Transport and Metabolism	0	0	1000
BALAt2pp	beta alanine transport in via proton symport periplasm	ala-B[p] + h[p] --> ala-B[c] + h[c]	STM4398	STM4398	Transport Inner Membrane	0	0	1000					Y	the cycA permease has been shown to be responsible for beta-alanine uptake in E.coli (Scheider et al, Appl Microbiol. Biotechnol - 2004 - 65: 576-582)
BALAtex	beta alanine transport via diffusion extracellular to periplasm	ala-B[e] <=> ala-B[p]	( STM0320 or STM0999 or STM1473 or STM2267 )	STM0320 STM0999 STM1473 STM2267	Transport Outer Membrane Porin	1	-1000	1000
biomass_iRR1083	biomass equation from http://www.biomedcentral.com/1752-0509/3/38	0.05 5mthf[c] + 5e-005 accoa[c] + 0.7484 ala-L[c] + 0.001 amp[c] + 0.13081 arg-L[c] + 0.27269 asn-L[c] + 0.37401 asp-L[c] + 59.9643 atp[c] + 6e-006 coa[c] + 0.16689 ctp[c] + 0.017197 cys-L[c] + 0.026137 datp[c] + 0.028567 dctp[c] + 0.028567 dgtp[c] + 0.026137 dttp[c] + 1e-005 fad[c] + 0.20023 gln-L[c] + 0.25606 glu-L[c] + 1.499 gly[c] + 0.027476 glycogen[c] + 0.18633 gtp[c] + 53.3039 h2o[c] + 0.0…			Growth	0	0	1000
biomass_iRR1083_metals	biomass equation from http://www.biomedcentral.com/1752-0509/3/38 including metals from iAF1260 biomass function	0.05 5mthf[c] + 5e-005 accoa[c] + 0.7484 ala-L[c] + 0.001 amp[c] + 0.13081 arg-L[c] + 0.27269 asn-L[c] + 0.37401 asp-L[c] + 59.9643 atp[c] + 0.004737 ca2[c] + 0.004737 cl[c] + 6e-006 coa[c] + 0.003158 cobalt2[c] + 0.16689 ctp[c] + 0.003158 cu2[c] + 0.017197 cys-L[c] + 0.026137 datp[c] + 0.028567 dctp[c] + 0.028567 dgtp[c] + 0.026137 dttp[c] + 1e-005 fad[c] + 0.007106 fe2[c] + 0.20023 gln-L[c] + 0…			Growth	0	0	1000
BPNT	3 5 bisphosphate nucleotidase	h2o[c] + pap[c] --> amp[c] + pi[c]			Cysteine Metabolism	0	0	1000
BSORx	Biotin sulfoxide reductase	btnso[c] + h[c] + nadh[c] --> btn[c] + h2o[c] + nad[c]	STM3644	STM3644	Cofactor and Prosthetic Group Biosynthesis	0	0	1000							PMID:15601707
BSORy	Biotin sulfoxide reductase	btnso[c] + h[c] + nadph[c] --> btn[c] + h2o[c] + nadp[c]	STM3644	STM3644	Cofactor and Prosthetic Group Biosynthesis	0	0	1000							PMID:15601707
BTS4	Biotin synthase	amet[c] + dtbt[c] + s[c] --> btn[c] + dad-5[c] + h[c] + met-L[c]	STM0794	STM0794	Cofactor and Prosthetic Group Biosynthesis	0	0	1000
BUTSO3tex	butanesulfonate transport via diffusion extracellular to periplasm	butso3[e] <=> butso3[p]	( STM0320 or STM0999 or STM1473 or STM2267 )	STM0320 STM0999 STM1473 STM2267	Transport Outer Membrane Porin	1	-1000	1000
BUTtex	Butyrate transport via diffusion extracellular to periplasm	but[e] <=> but[p]	( STM0320 or STM0999 or STM1473 or STM2267 )	STM0320 STM0999 STM1473 STM2267	Transport Outer Membrane Porin	1	-1000	1000
CA2t3pp	calcium Ca2 transport out via proton antiport periplasm	ca2[c] + h[p] --> ca2[p] + h[c]	STM1771	STM1771	Inorganic Ion Transport and Metabolism	0	0	1000					Y	http://www.genome.jp/dbget-bin/www_bget?stm+STM1771
CA2tex	calcium Ca2 transport via diffusion extracellular to periplasm	ca2[e] <=> ca2[p]	( STM0320 or STM0999 or STM1473 or STM2267 )	STM0320 STM0999 STM1473 STM2267	Transport Outer Membrane Porin	1	-1000	1000
CADVtpp	LysineCadaverine antiporter periplasm	15dap[c] + h[p] + lys-L[p] --> 15dap[p] + h[c] + lys-L[c]	STM2558	STM2558	Transport Inner Membrane	0	0	1000
CAT	catalase	2 h2o[c] + o2[c] --> 2 h2o2[c]	( STM1318 or STM4106 or STM1731 )	STM1318 STM1731 STM4106	Unassigned	0	0	0							PMID:2253114
CAt6pp	calcium sodium antiporter 11	ca2[c] + na1[p] <=> ca2[p] + na1[c]	STM3314	STM3314	Inorganic Ion Transport and Metabolism	1	-1000	1000
CBIAT	Cobinamide adenyltransferase	atp[c] + cbi[c] + h[c] <=> adocbi[c] + pppi[c]	STM1718	STM1718	Cofactor and Prosthetic Group Biosynthesis	1	-1000	1000
CBItonex	Cobinamide transport via ton system extermal	cbi[e] + h[p] --> cbi[p] + h[c]	( STM4130 and ( STM1737 and STM3158 and STM3159 ) )	STM1737 STM3158 STM3159 STM4130	Transport Outer Membrane	0	0	1000
CBIuabcpp	Cobinamide transport via ABC system uptake periplasm	atp[c] + cbi[p] + h2o[c] --> adp[c] + cbi[c] + h[c] + pi[c]	( STM1340 and STM1342 and STM0206 )	STM0206 STM1340 STM1342	Transport Inner Membrane	0	0	1000
CBL1abcpp	Cob 1 alamin transport via ABC system periplasm	atp[c] + cbl1[p] + h2o[c] --> adp[c] + cbl1[c] + h[c] + pi[c]	( STM1340 and STM1342 and STM0206 )	STM0206 STM1340 STM1342	Transport Inner Membrane	0	0	1000
CBL1tonex	Cob 1 alamin transport via ton system extermal	cbl1[e] + h[p] --> cbl1[p] + h[c]	( STM4130 and ( STM1737 and STM3158 and STM3159 ) )	STM1737 STM3158 STM3159 STM4130	Transport Outer Membrane	0	0	1000
CBLAT	cob I alamin adenosyltransferase	atp[c] + cbl1[c] + h[c] <=> adocbl[c] + pppi[c]	( STM1718 or STM2050 or STM2467 )	STM1718 STM2050 STM2467	Cofactor and Prosthetic Group Biosynthesis	1	-1000	1000
CBMKr	Carbamate kinase	atp[c] + co2[c] + nh4[c] <=> adp[c] + cbp[c] + 2 h[c]	( STM0532 or STM4466 )	STM0532 STM4466	Unassigned	1	-1000	1000				reversible in BR:not present in STM
CBPS	carbamoyl phosphate synthase glutamine hydrolysing	2 atp[c] + gln-L[c] + h2o[c] + hco3[c] --> 2 adp[c] + cbp[c] + glu-L[c] + 2 h[c] + pi[c]	( STM0066 and STM0067 )	STM0066 STM0067	Arginine and Proline Metabolism	0	0	1000							PMID:7616563
CD2abcpp	Cadmium Cd2 ABC transporter periplasm	atp[c] + cd2[c] + h2o[c] --> adp[c] + cd2[p] + h[c] + pi[c]	STM3576	STM3576	Inorganic Ion Transport and Metabolism	0	0	1000
CD2t3pp	cadmium Cd2 transport out via proton antiport periplasm	cd2[c] + h[p] --> cd2[p] + h[c]	( STM0758 or STM4061 )	STM0758 STM4061	Inorganic Ion Transport and Metabolism	0	0	1000
CD2tex	cadmium Cd2 transport via diffusion extracellular to periplasm	cd2[e] <=> cd2[p]	( STM0320 or STM0999 or STM1473 or STM2267 )	STM0320 STM0999 STM1473 STM2267	Transport Outer Membrane Porin	1	-1000	1000
CD2tpp	cadmium 2 transport in via permease no H	cd2[p] --> cd2[c]	STM3190	STM3190	Inorganic Ion Transport and Metabolism	0	0	1000
CDAPPA120	CDP Diacylglycerol pyrophostatase n C120	cdpdddecg[c] + h2o[c] --> cmp[c] + 2 h[c] + pa120[c]	STM4064	STM4064	Glycerophospholipid Metabolism	0	0	1000
CDAPPA140	CDP Diacylglycerol pyrophostatase n C140	cdpdtdecg[c] + h2o[c] --> cmp[c] + 2 h[c] + pa140[c]	STM4064	STM4064	Glycerophospholipid Metabolism	0	0	1000
CDAPPA141	CDP Diacylglycerol pyrophostatase n C141	cdpdtdec7eg[c] + h2o[c] --> cmp[c] + 2 h[c] + pa141[c]	STM4064	STM4064	Glycerophospholipid Metabolism	0	0	1000
CDAPPA160	CDP Diacylglycerol pyrophostatase n C160	cdpdhdecg[c] + h2o[c] --> cmp[c] + 2 h[c] + pa160[c]	STM4064	STM4064	Glycerophospholipid Metabolism	0	0	1000
CDAPPA161	CDP Diacylglycerol pyrophostatase n C161	cdpdhdec9eg[c] + h2o[c] --> cmp[c] + 2 h[c] + pa161[c]	STM4064	STM4064	Glycerophospholipid Metabolism	0	0	1000
CDAPPA180	CDP Diacylglycerol pyrophostatase n C180	cdpdodecg[c] + h2o[c] --> cmp[c] + 2 h[c] + pa180[c]	STM4064	STM4064	Glycerophospholipid Metabolism	0	0	1000
CDAPPA181	CDP Diacylglycerol pyrophostatase n C181	cdpdodec11eg[c] + h2o[c] --> cmp[c] + 2 h[c] + pa181[c]	STM4064	STM4064	Glycerophospholipid Metabolism	0	0	1000
CDP4D6DGLCRx	CDP 4 dehydro 6 deoxyglucose reductase	cdp4dh6doglc[c] + h[c] + nadh[c] --> cdp4dh36ddglc[c] + h2o[c] + nad[c]	( STM2090 and STM2093 )	STM2090 STM2093	Cell Envelope Biosynthesis	0	0	1000
CDPABEQS	CDP abequose synthase	cdp4dh36ddglc[c] + h[c] + nadh[c] --> cdpabeq[c] + nad[c]	STM2089	STM2089	Cell Envelope Biosynthesis	0	0	1000
CDPGLC46DH	CDP glucose 4 6 dehydratase	cdpglc[c] --> cdp4dh6doglc[c] + h2o[c]	STM2091	STM2091	Cell Envelope Biosynthesis	0	0	1000				cdpddg is cdp4dh6doglc
CDPMEK	4 cytidine 5 diphospho 2 C methyl D erythritol kinase	4c2me[c] + atp[c] --> 2p4c2me[c] + adp[c] + h[c]	STM1779	STM1779	Cofactor and Prosthetic Group Biosynthesis	0	0	1000							PMID:16203191
CFAS160E	cyclopropane fatty acid synthase Phosphatidylethanolamine n C160	2 amet[c] + pe161[c] --> 2 ahcys[c] + cpe160[c] + 2 h[c]	STM1427	STM1427	Glycerophospholipid Metabolism	0	0	1000
CFAS160G	cyclopropane fatty acid synthase Phosphatidylglycerol n C160	2 amet[c] + pg161[c] --> 2 ahcys[c] + cpg160[c] + 2 h[c]	STM1427	STM1427	Glycerophospholipid Metabolism	0	0	1000
CFAS180E	cyclopropane fatty acid synthase Phosphatidylethanolamine n C180	2 amet[c] + pe181[c] --> 2 ahcys[c] + cpe180[c] + 2 h[c]	STM1427	STM1427	Glycerophospholipid Metabolism	0	0	1000
CFAS180G	cyclopropane fatty acid synthase Phosphatidylglycerol n C180	2 amet[c] + pg181[c] --> 2 ahcys[c] + cpg180[c] + 2 h[c]	STM1427	STM1427	Glycerophospholipid Metabolism	0	0	1000
CGLYabcpp	L Cysteinylglycine Cys Gly transport via ABC system periplasm	atp[c] + cgly[p] + h2o[c] --> adp[c] + cgly[c] + h[c] + pi[c]	( STM3630 and STM3629 and STM3628 and STM3627 and STM3626 )	STM3626 STM3627 STM3628 STM3629 STM3630	Transport Inner Membrane	0	0	1000
CGLYtex	L Cysteinylglycine transport via diffusion extracellular to periplasm	cgly[e] <=> cgly[p]	( STM0320 or STM0999 or STM1473 or STM2267 )	STM0320 STM0999 STM1473 STM2267	Transport Outer Membrane Porin	1	-1000	1000
CHITOBex	Chitobiose transport into periplasm	chitob[e] --> chitob[p]			Transport	0	0	1000
CHITOBpts	Chitobiose transport via PTS	pyr[c] + chit6p[c] --> pep[c] + chitob[p]	(STM1314 and STM1312 and STM1313 and STM2431 and STM2432)	STM1312 STM1313 STM1314 STM2431 STM2432	Transport	0	0	0							PMID:9405618
CHITPH	chitobiose-6-phosphate hydrolase	acgam6p[c] + acgam[c] --> h2o[c] + chit6p[c]	STM1316	STM1316	Alternate Carbon Metabolism	0	0	0							PMID:9405618
CHLabcpp	choline transport via ABC system periplasm	atp[c] + chol[p] + h2o[c] --> adp[c] + chol[c] + h[c] + pi[c]	( STM2162 and STM2163 and STM2164 and STM2165 )	STM2162 STM2163 STM2164 STM2165	Transport Inner Membrane	0	0	1000
CHLtex	choline transport via diffusion extracellular to periplasm	chol[e] <=> chol[p]	( STM0320 or STM0999 or STM1473 or STM2267 )	STM0320 STM0999 STM1473 STM2267	Transport Outer Membrane Porin	1	-1000	1000
CHORM	chorismate mutase	chor[c] --> pphn[c]	( STM2667 or STM2669 or STM1269 )	STM1269 STM2667 STM2669	Tyrosine Tryptophan and Phenylalanine Metabolism	0	0	1000	stm1269=aroQ=putative monofunctional chorismate mutase						PMID:4404819
CHORS	chorismate synthase	3psme[c] --> chor[c] + pi[c]	STM2384	STM2384	Tyrosine Tryptophan and Phenylalanine Metabolism	0	0	1000							PMID:2182772
CHRPL	Chorismate pyruvate lyase	chor[c] --> 4hbz[c] + pyr[c]	STM4233	STM4233	Cofactor and Prosthetic Group Biosynthesis	0	0	1000							PMID:15902464
CITL	Citrate lyase	cit[c] --> ac[c] + oaa[c]	( ( ( STM0621 and STM0622 and STM0623 ) or ( STM0059 and STM0060 and STM0061 ) ) and STM0620 )	STM0059 STM0060 STM0061 STM0620 STM0621 STM0622 STM0623	Citric Acid Cycle	0	0	1000	Orthologue to STM0620 in Adam's model (CitX), the rest of the reaction is same for both AJ and B (only inverted)						PMID:9133329
CITt2pp	Citrate proton symport periplasm	cit[p] + h[p] --> cit[c] + h[c]	STM0689	STM0689	Transport Inner Membrane	0	0	1000
CITt4pp	Citrate transport via sodium symport periplasm	cit[p] + 2 na1[p] --> cit[c] + 2 na1[c]	STM0057	STM0057	Transport Inner Membrane	0	0	1000
CITt7pp	Citrate transport via succinate antiport periplasm	cit[p] + succ[c] --> cit[c] + succ[p]	STM0618	STM0618	Transport Inner Membrane	0	0	1000
CITtex	citrate transport via diffusion extracellular to periplasm	cit[e] <=> cit[p]	( STM0320 or STM0999 or STM1473 or STM2267 )	STM0320 STM0999 STM1473 STM2267	Transport Outer Membrane Porin	1	-1000	1000
CITtupp	Citrate transport periplasm	cit[p] --> cit[c]	( STM2786 and STM2787 and STM2788 )	STM2786 STM2787 STM2788	Transport Inner Membrane	0	0	1000
CLIPAtex	cold lipid A transport via vector periplasm to extracellular	lipa-cold[p] --> lipa-cold[e]			Lipopolysaccharide Biosynthesis Recycling	0	0	1000
clpn2_ST	membrane cardiolipin composition based on http://www.biomedcentral.com/1752-0509/3/38	14 clpn140[p] + 76 clpn160[p] + 4 clpn161[p] + 2 clpn180[p] + 3 clpn181[p] <=> 2 clpn2-ST[p]			Phospholipid Metabolism	1	-1000	1000
CLPNH120pp	cardiolipin hydrolase periplasm n C120	clpn120[p] + h2o[p] --> h[p] + pa120[p] + pg120[p]			Glycerophospholipid Metabolism	0	0	1000
CLPNH140pp	cardiolipin hydrolase periplasm n C140	clpn140[p] + h2o[p] --> h[p] + pa140[p] + pg140[p]			Glycerophospholipid Metabolism	0	0	1000
CLPNH141pp	cardiolipin hydrolase periplasm n C141	clpn141[p] + h2o[p] --> h[p] + pa141[p] + pg141[p]			Glycerophospholipid Metabolism	0	0	1000
CLPNH160pp	cardiolipin hydrolase periplasm n C160	clpn160[p] + h2o[p] --> h[p] + pa160[p] + pg160[p]			Glycerophospholipid Metabolism	0	0	1000
CLPNH161pp	cardiolipin hydrolase periplasm n C161	clpn161[p] + h2o[p] --> h[p] + pa161[p] + pg161[p]			Glycerophospholipid Metabolism	0	0	1000
CLPNH180pp	cardiolipin hydrolase periplasm n C180	clpn180[p] + h2o[p] --> h[p] + pa180[p] + pg180[p]			Glycerophospholipid Metabolism	0	0	1000
CLPNH181pp	cardiolipin hydrolase periplasm n C181	clpn181[p] + h2o[p] --> h[p] + pa181[p] + pg181[p]			Glycerophospholipid Metabolism	0	0	1000
CLPNS120pp	cardiolipin synthase periplasmic n C120	2 pg120[p] <=> clpn120[p] + glyc[p]	( STM1739 or STM0812 )	STM0812 STM1739	Glycerophospholipid Metabolism	1	-1000	1000
CLPNS140pp	cardiolipin synthase periplasmic n C140	2 pg140[p] <=> clpn140[p] + glyc[p]	( STM1739 or STM0812 )	STM0812 STM1739	Glycerophospholipid Metabolism	1	-1000	1000
CLPNS141pp	cardiolipin synthase periplasmic n C141	2 pg141[p] <=> clpn141[p] + glyc[p]	( STM1739 or STM0812 )	STM0812 STM1739	Glycerophospholipid Metabolism	1	-1000	1000
CLPNS160pp	cardiolipin synthase periplasmic n C160	2 pg160[p] <=> clpn160[p] + glyc[p]	( STM1739 or STM0812 )	STM0812 STM1739	Glycerophospholipid Metabolism	1	-1000	1000
CLPNS161pp	cardiolipin synthase periplasmic n C161	2 pg161[p] <=> clpn161[p] + glyc[p]	( STM1739 or STM0812 )	STM0812 STM1739	Glycerophospholipid Metabolism	1	-1000	1000
CLPNS180pp	cardiolipin synthase periplasmic n C180	2 pg180[p] <=> clpn180[p] + glyc[p]	( STM1739 or STM0812 )	STM0812 STM1739	Glycerophospholipid Metabolism	1	-1000	1000
CLPNS181pp	cardiolipin synthase periplasmic n C181	2 pg181[p] <=> clpn181[p] + glyc[p]	( STM1739 or STM0812 )	STM0812 STM1739	Glycerophospholipid Metabolism	1	-1000	1000
CLt3_2pp	chloride transport out via proton antiport 21 periplasm	2 cl[p] + h[c] --> 2 cl[c] + h[p]	( STM0203 or STM1490 )	STM0203 STM1490	Inorganic Ion Transport and Metabolism	0	0	1000				putative
CLtex	chloride Cl 1 transport via diffusion extracellular to periplasm	cl[e] <=> cl[p]	( STM0320 or STM0999 or STM1473 or STM2267 )	STM0320 STM0999 STM1473 STM2267	Transport Outer Membrane Porin	1	-1000	1000
CMPN	CMP nucleosidase	cmp[c] + h2o[c] --> csn[c] + r5p[c]			Nucleotide Salvage Pathway	0	0	1000
CMPtex	CMP transport via diffusion extracellular to periplasm	cmp[e] <=> cmp[p]	( STM0320 or STM0999 or STM1473 or STM2267 )	STM0320 STM0999 STM1473 STM2267	Transport Outer Membrane Porin	1	-1000	1000
CO2tex	CO2 transport via diffusion extracellular to periplasm	co2[e] <=> co2[p]	( STM0320 or STM0999 or STM1473 or STM2267 )	STM0320 STM0999 STM1473 STM2267	Transport Outer Membrane Porin	1	-1000	1000
CO2tpp	CO2 transporter via diffusion periplasm	co2[p] <=> co2[c]	s0001	s0001	Transport Inner Membrane	1	-1000	1000
COAPPALDH	CoA dependent Propanal dehydrogenase	coa[c] + nad[c] + ppal[c] <=> h[c] + nadh[c] + ppcoa[c]	STM2051	STM2051	1 2 Propanediol Catabolism	1	-1000	1000				COAPPALDH; reversible in Brecon
COB1NDAAT1	cob I yrinate a c diamide adenosyltransferase 1	atp[c] + cob1nda[c] + h[c] <=> adcob1nda[c] + pppi[c]	( STM2050 or STM1718 )	STM1718 STM2050	Cofactor and Prosthetic Group Biosynthesis	1	-1000	1000
COB1NDAAT2	cob I yrinate a c diamide adenosyltransferase 2	atp[c] + cob1nda[c] + h2o[c] --> adcob1nda[c] + pi[c] + ppi[c]	STM2467	STM2467	Cofactor and Prosthetic Group Biosynthesis	0	0	1000				co1dam is cob1nda, adcobdam is adcob1nda
COB2NDARED	cob II yrinate a c diamide reductase	2 cob2nda[c] + fmnh2[c] <=> 2 cob1nda[c] + fmn[c] + 2 h[c]	s0001	s0001	Cofactor and Prosthetic Group Biosynthesis	1	-1000	1000				BR uses fmn instead of nad
COBALT2abcpp	Cobalt Co2 ABC transporter periplasm	atp[c] + cobalt2[c] + h2o[c] --> adp[c] + cobalt2[p] + h[c] + pi[c]	STM3576	STM3576	Inorganic Ion Transport and Metabolism	0	0	1000
Cobalt2abcppI	cobalt II transport via ABC system periplasm I	atp[c] + cobalt2[p] + h2o[c] --> adp[c] + cobalt2[c] + h[c] + pi[c]	( STM2023 and STM2022 and STM2021 and STM2020 )	STM2020 STM2021 STM2022 STM2023	Inorganic Ion Transport and Metabolism	0	0	1000
Cobalt2abcppII	cobalt II transport via ABC system periplasm II	cobalt2[p] <=> cobalt2[c]	( STM2023 and STM2022 )	STM2022 STM2023	Inorganic Ion Transport and Metabolism	1	-1000	1000
COBALT2t3pp	cobalt Co2 transport out via proton antiport periplasm	cobalt2[c] + h[p] --> cobalt2[p] + h[c]	( STM4061 or STM0758 )	STM0758 STM4061	Inorganic Ion Transport and Metabolism	0	0	1000
COBALT2tex	cobalt Co2 transport via diffusion extracellular to periplasm	cobalt2[e] <=> cobalt2[p]	( STM0320 or STM0999 or STM1473 or STM2267 )	STM0320 STM0999 STM1473 STM2267	Transport Outer Membrane Porin	1	-1000	1000
COBALT2tpp	cobalt transport in via permease no H	cobalt2[p] <=> cobalt2[c]	( STM3190 or STM3952 )	STM3190 STM3952	Inorganic Ion Transport and Metabolism	1	0	1000
COBNAD	Cobyrinate amidation	2 atp[c] + cobn[c] + 2 gln-L[c] + 2 h2o[c] --> 2 adp[c] + cob2nda[c] + 2 glu-L[c] + 2 h[c] + 2 pi[c]	STM2035	STM2035	Cofactor and Prosthetic Group Biosynthesis	0	0	1000
CODSCL2MT	Cobalt precorrin 2 methyltransferase	amet[c] + codscl2[c] --> ahcys[c] + codscl3[c] + h[c]	STM2024	STM2024	Cofactor and Prosthetic Group Biosynthesis	0	0	1000				copre2 is codscl2
CODSCL3MT	Cobalt precorrin 3 C17 methyltransferase	amet[c] + codscl3[c] --> ahcys[c] + codscl4[c]	STM2027	STM2027	Cofactor and Prosthetic Group Biosynthesis	0	0	1000				in BR requires NADH	y	Sequence homology data only. Reaction in column J is the correct one, not the reactions in columns G & Q
CODSCL4MT	Cobalt precorrin 4 methyltransferase	amet[c] + codscl4[c] --> ahcys[c] + codscl5a[c] + h[c]	STM2029	STM2029	Cofactor and Prosthetic Group Biosynthesis	0	0	1000
CODSCL5BMT	Cobalt precorrin 5b methyltransferase	amet[c] + codscl5b[c] --> ahcys[c] + codscl6a[c] + h[c]	STM2032	STM2032	Cofactor and Prosthetic Group Biosynthesis	0	0	1000					y	Sequence homology data only. Reaction in column J is the correct one, not the reactions in columns G & Q
CODSCL5DA	Cobalt precorrin 5a deacetylation	codscl5a[c] + h2o[c] --> acald[c] + codscl5b[c] + h[c]	STM2028	STM2028	Cofactor and Prosthetic Group Biosynthesis	0	0	1000					y	Biochemical evidence (PMID: 16866557). Reactions in columns G & Q are the same
CODSCL6ARED	Cobalt precorrin 6a reductase	codscl6a[c] + h[c] + nadph[c] --> codscl6b[c] + nadp[c]	STM2026	STM2026	Cofactor and Prosthetic Group Biosynthesis	0	0	1000
CODSCL6BMT	Cobalt precorrin 6b methyltransferase	amet[c] + codscl6b[c] --> ahcys[c] + codscl7[c] + h[c]	STM2031	STM2031	Cofactor and Prosthetic Group Biosynthesis	0	0	1000
CODSCL7MTDC	Cobalt precorrin 7 methyltransferase decarboxylase	amet[c] + codscl7[c] --> ahcys[c] + co2[c] + codscl8x[c]	STM2030	STM2030	Cofactor and Prosthetic Group Biosynthesis	0	0	1000
CODSCL8XI	Cobalt precorrin 8x isomerase	codscl8x[c] <=> cobn[c]	STM2033	STM2033	Cofactor and Prosthetic Group Biosynthesis	1	-1000	1000
colipa20Oagtex	O antigen x20 core oligosaccharide lipid A transport periplasm to extracellular	colipa20Oag[p] --> colipa20Oag[e]			Lipopolysaccharide Biosynthesis Recycling	0	0	1000					Y - possibly remove	This is probably superseded by the OA4L_ST polymerisation reactions
COLIPAabcpp	core oligosaccharide lipid A transport via ABC system periplasm	atp[c] + colipa[c] + h2o[c] --> adp[c] + colipa[p] + h[c] + pi[c]	STM0984	STM0984	Lipopolysaccharide Biosynthesis Recycling	0	0	1000
COLIPAtex	core oligosaccharide lipid A transport via vector periplasm to extracellular	colipa[p] --> colipa[e]			Lipopolysaccharide Biosynthesis Recycling	0	0	1000
CPGNabcpp	coprogen transport via ABC system periplasm	atp[c] + cpgn[p] + h2o[c] --> adp[c] + cpgn[c] + h[c] + pi[c]	( STM0194 and STM0192 and STM0193 )	STM0192 STM0193 STM0194	Transport Inner Membrane	0	0	1000
CPGNexs	coprogen Fe loading reaction spontaneaous	cpgn-un[e] + fe3[e] --> cpgn[e]	s0001	s0001	Inorganic Ion Transport and Metabolism	0	0	1000
CPGNR1	coprogen Fe III reductase	2 cpgn[c] + fadh2[c] --> 2 cpgn-un[c] + fad[c] + 2 fe2[c] + 2 h[c]			Inorganic Ion Transport and Metabolism	0	0	1000
CPGNR2	coprogen Fe III reductase	2 cpgn[c] + fmnh2[c] --> 2 cpgn-un[c] + 2 fe2[c] + fmn[c] + 2 h[c]			Inorganic Ion Transport and Metabolism	0	0	1000
CPGNR3	coprogen Fe III reductase	2 cpgn[c] + rbflvrd[c] --> 2 cpgn-un[c] + 2 fe2[c] + 2 h[c] + ribflv[c]			Inorganic Ion Transport and Metabolism	0	0	1000
CPGNtonex	Coprogen transport via ton system extracellular	cpgn[e] + h[p] --> cpgn[p] + h[c]	( STM1204 and ( STM1737 and STM3158 and STM3159 ) )	STM1204 STM1737 STM3158 STM3159	Transport Outer Membrane	0	0	1000
CPGNUtex	coprogen unloaded secretion extracellular	cpgn-un[p] + h[p] --> cpgn-un[e] + h[c]			Inorganic Ion Transport and Metabolism	0	0	1000
CPGNUtpp	coprogen unloaded secretion	cpgn-un[c] + h[p] --> cpgn-un[p] + h[c]			Inorganic Ion Transport and Metabolism	0	0	1000
CPPPGO	coproporphyrinogen oxidase O2 required	cpppg3[c] + 2 h[c] + o2[c] --> 2 co2[c] + 2 h2o[c] + pppg9[c]	STM2451	STM2451	Cofactor and Prosthetic Group Biosynthesis	0	0	1000							PMID:8349542
CPPPGO2	Oxygen Independent coproporphyrinogen III oxidase	2 amet[c] + cpppg3[c] --> 2 co2[c] + 2 dad-5[c] + 2 met-L[c] + pppg9[c]	STM4004	STM4004	Cofactor and Prosthetic Group Biosynthesis	0	0	1000
CRNabcpp	L carnitine transport via ABC system periplasm	atp[c] + crn[p] + h2o[c] --> adp[c] + crn[c] + h[c] + pi[c]	( STM2809 and STM2810 and STM2811 )	STM2809 STM2810 STM2811	Transport Inner Membrane	0	0	1000
CRNBTCT	gamma butyrobetainyl CoA carnitine CoA transferase	bbtcoa[c] + crn[c] <=> crncoa[c] + gbbtn[c]	STM0072	STM0072	Oxidative Phosphorylation	1	-1000	1000							PMID:15518548, PMID:15823031
CRNCAL2	Carnitine CoA Ligase	atp[c] + coa[c] + crn[c] --> adp[c] + crncoa[c] + pi[c]	STM0071	STM0071	Oxidative Phosphorylation	0	0	1000					Y	S can metabolize L-carnitine http://www.springerlink.com/content/n3p57710t4176527/
CRNCAR	carnitine CoA racemase	crncoa[c] <=> crnDcoa[c]	STM0070	STM0070	Oxidative Phosphorylation	1	-1000	1000
CRNCBCT	crotonobetainyl CoA carnitine CoA transferase	crn[c] + ctbtcoa[c] <=> crncoa[c] + ctbt[c]	STM0072	STM0072	Oxidative Phosphorylation	1	-1000	1000							PMID:15518548, PMID:15823031
CRNCDH	Carnityl CoA dehydratse	crncoa[c] <=> ctbtcoa[c] + h2o[c]	STM0070	STM0070	Oxidative Phosphorylation	1	-1000	1000							PMID:11551212, PMID:7815937
CRNDabcpp	D carnitine transport via ABC system periplasm	atp[c] + crn-D[p] + h2o[c] --> adp[c] + crn-D[c] + h[c] + pi[c]	( STM2809 and STM2810 and STM2811 )	STM2809 STM2810 STM2811	Transport Inner Membrane	0	0	1000
CRNDCAL2	D Carnitine CoA Ligase	atp[c] + coa[c] + crn-D[c] --> adp[c] + crnDcoa[c] + pi[c]	STM0071	STM0071	Oxidative Phosphorylation	0	0	1000					Y	S can metabolize L-carnitine http://www.springerlink.com/content/n3p57710t4176527/
CRNDt2rpp	D carnitine outward transport H antiport	crn-D[p] + h[p] <=> crn-D[c] + h[c]	STM4290	STM4290	Transport Inner Membrane	1	-1000	1000
CRNt2rpp	L carnitine outward transport H antiport	crn[p] + h[p] <=> crn[c] + h[c]	STM4290	STM4290	Transport Inner Membrane	1	-1000	1000
CRNt7pp	Carnitinebutyrobetaine antiporter periplasm	crn[p] + gbbtn[c] --> crn[c] + gbbtn[p]	STM0074	STM0074	Transport Inner Membrane	0	0	1000
CRNt8pp	L carnitineD carnitine antiporter periplasm	crn-D[c] + crn[p] --> crn-D[p] + crn[c]	STM0074	STM0074	Transport Inner Membrane	0	0	1000
CRNtex	L carnitine transport via diffusion extracellular to periplasm	crn[e] <=> crn[p]	( STM0320 or STM0999 or STM1473 or STM2267 )	STM0320 STM0999 STM1473 STM2267	Transport Outer Membrane Porin	1	-1000	1000
CS	citrate synthase	accoa[c] + h2o[c] + oaa[c] --> cit[c] + coa[c] + h[c]	STM0730	STM0730	Citric Acid Cycle	0	0	1000							PMID:8195073, PMID:8051021
CSND	Cytosine deaminase	csn[c] + h2o[c] + h[c] --> nh4[c] + ura[c]	STM3334	STM3334	Nucleotide Salvage Pathway	0	0	1000							PMID:7037740
CSNt2pp	cytosine transport in via proton symport periplasm	csn[p] + h[p] --> csn[c] + h[c]	STM3333	STM3333	Transport Inner Membrane	0	0	1000
CSNtex	cytosine transport via diffusion extracellular to periplasm	csn[e] <=> csn[p]	( STM0320 or STM0999 or STM1473 or STM2267 )	STM0320 STM0999 STM1473 STM2267	Transport Outer Membrane Porin	1	-1000	1000
CTBTabcpp	crotonobetaine transport via ABC system periplasm	atp[c] + ctbt[p] + h2o[c] --> adp[c] + ctbt[c] + h[c] + pi[c]	( STM2809 and STM2810 and STM2811 )	STM2809 STM2810 STM2811	Transport Inner Membrane	0	0	1000
CTBTCAL2	Crotonobetaine CoA Ligase	atp[c] + coa[c] + ctbt[c] --> adp[c] + ctbtcoa[c] + pi[c]	STM0071	STM0071	Oxidative Phosphorylation	0	0	1000					Y	S can metabolize L-carnitine http://www.springerlink.com/content/n3p57710t4176527/
CTBTt2rpp	cronobetaine outward transport H antiport	ctbt[p] + h[p] <=> ctbt[c] + h[c]	STM4290	STM4290	Transport Inner Membrane	1	-1000	1000
CTPS2	CTP synthase glutamine	atp[c] + gln-L[c] + h2o[c] + utp[c] --> adp[c] + ctp[c] + glu-L[c] + 2 h[c] + pi[c]	STM2953	STM2953	Purine and Pyrimidine Biosynthesis	0	0	1000							PMID:6750041
CU1abcpp	Copper Cu 1 ABC transporter periplasm	atp[c] + cu[c] + h2o[c] --> adp[c] + cu[p] + h[c] + pi[c]	STM0498	STM0498	Inorganic Ion Transport and Metabolism	0	0	1000
CU1Opp	Cuprous Oxidase Cu1	4 cu[p] + 4 h[p] + o2[p] --> 4 cu2[p] + 2 h2o[p]	STM0168	STM0168	Inorganic Ion Transport and Metabolism	0	0	1000
CU2abcpp	Copper Cu2 ABC transporter periplasm	atp[c] + cu2[c] + h2o[c] --> adp[c] + cu2[p] + h[c] + pi[c]	STM3576	STM3576	Inorganic Ion Transport and Metabolism	0	0	1000
CU2tex	copper Cu2 transport via diffusion extracellular to periplasm	cu2[e] <=> cu2[p]	( STM2267 or STM0320 or STM0999 or STM1473 )	STM0320 STM0999 STM1473 STM2267	Transport Outer Membrane Porin	1	-1000	1000
CU2tpp	copper transport in via permease no H	cu2[p] --> cu2[c]	STM3190	STM3190	Inorganic Ion Transport and Metabolism	0	0	1000
CUtex	copper Cu1 transport via diffusion extracellular to periplasm	cu[e] <=> cu[p]	( STM0320 or STM0999 or STM1473 or STM2267 )	STM0320 STM0999 STM1473 STM2267	Transport Outer Membrane Porin	1	-1000	1000
CYANST	Cyanide sulfurtransferase	cyan[c] + tsul[c] --> h[c] + so3[c] + tcynt[c]	STM3525	STM3525	Unassigned	0	0	1000
CYANSTpp	Cyanide sulfurtransferase periplasmic	cyan[p] + tsul[p] --> h[p] + so3[p] + tcynt[p]	STM1686	STM1686	Inorganic Ion Transport and Metabolism	0	0	1000
CYANtex	Cyanide transport via diffusion extracellular to periplasm	cyan[e] <=> cyan[p]	( STM0320 or STM0999 or STM1473 or STM2267 )	STM0320 STM0999 STM1473 STM2267	Transport Outer Membrane Porin	1	-1000	1000
CYNTtex	Cyanate transport via diffusion extracellular to periplasm	cynt[e] <=> cynt[p]	( STM0320 or STM0999 or STM1473 or STM2267 )	STM0320 STM0999 STM1473 STM2267	Transport Outer Membrane Porin	1	-1000	1000
CYSabc2pp	L cysteine export via ABC system cytoplasm to periplasm	atp[c] + cys-L[c] + h2o[c] --> adp[c] + cys-L[p] + h[c] + pi[c]	( STM0956 and STM0957 )	STM0956 STM0957	Transport Inner Membrane	0	0	1000				transport to pp
CYSabcpp	L cysteine uptake via ABC system periplasm	atp[c] + cys-L[p] + h2o[c] --> adp[c] + cys-L[c] + h[c] + pi[c]			Transport Inner Membrane	0	0	1000
CYSDS	Cysteine Desulfhydrase	cys-L[c] + h2o[c] --> h2s[c] + nh4[c] + pyr[c]	STM3161	STM3161	Cysteine Metabolism	0	0	1000
CYSDtex	D cysteine transport via diffusion extracellular to periplasm	cys-D[e] <=> cys-D[p]	( STM0320 or STM0999 or STM1473 or STM2267 )	STM0320 STM0999 STM1473 STM2267	Transport Outer Membrane Porin	1	-1000	1000
CYSIabcpp	L cystine uptake via ABC system periplasm	atp[c] + cysi-L[p] + h2o[c] --> adp[c] + cysi-L[c] + h[c] + pi[c]			Transport Inner Membrane	0	0	1000
CYSItex	L cystine transport via diffusion extracellular to periplasm	cysi-L[e] <=> cysi-L[p]	( STM0320 or STM0999 or STM1473 or STM2267 )	STM0320 STM0999 STM1473 STM2267	Transport Outer Membrane Porin	1	-1000	1000					Y	this reaction exists if subsequent transport from [p] to [c] exists; the gene products correspond to omp porins and phoE protein
CYSLDS	L-cysteine desulfhydrase	cys-L[c] + h2o[c] --> h2s[c] + nh4[c] + pyr[c]			Cysteine Metabolism	0	0	1000
CYSS	cysteine synthase	acser[c] + h2s[c] --> ac[c] + cys-L[c] + h[c]	( STM2430 or STM2440 )	STM2430 STM2440	Cysteine Metabolism	0	0	1000							PMID:6355063
CYSSADS	L cysteine sulfinic acid desulfurase	3sala[c] + 2 h[c] --> ala-L[c] + so2[c]	STM2984	STM2984	Cysteine Metabolism	0	0	1000
CYStex	L cysteine transport via diffusion extracellular to periplasm	cys-L[e] <=> cys-L[p]	( STM0320 or STM0999 or STM1473 or STM2267 )	STM0320 STM0999 STM1473 STM2267	Transport Outer Membrane Porin	1	-1000	1000
CYSTL	cystathionine b lyase	cyst-L[c] + h2o[c] --> hcys-L[c] + nh4[c] + pyr[c]	( STM1464 or STM3161 or STM1557 )	STM1464 STM1557 STM3161	Methionine Metabolism	0	0	1000	orthologue of STM1464 in Adams model, STM1557 computational match, without references						PMID:15155634
CYStpp	L cysteine export via facilitated transport	cys-L[c] --> cys-L[p]	( STM2645 or STM1517 )	STM1517 STM2645	Transport Inner Membrane	0	0	1000
CYSTRS	Cysteinyl tRNA synthetase	atp[c] + cys-L[c] + trnacys[c] --> amp[c] + cystrna[c] + ppi[c]	STM0537	STM0537	tRNA Charging	0	0	1000							PMID:2014166
CYTBD2pp	cytochrome oxidase bd menaquinol 8 2 protons periplasm	2 h[c] + mql8[c] + 0.5 o2[c] --> h2o[c] + 2 h[p] + mqn8[c]	( STM1792 and STM1793 )	STM1792 STM1793	Oxidative Phosphorylation	0	0	1000
CYTBDpp	cytochrome oxidase bd ubiquinol 8 2 protons periplasm	2 h[c] + 0.5 o2[c] + q8h2[c] --> h2o[c] + 2 h[p] + q8[c]	( ( STM1792 and STM1793 ) or ( STM0740 and STM0741 ) )	STM0740 STM0741 STM1792 STM1793	Oxidative Phosphorylation	0	0	1000
CYTBO3_4pp	cytochrome oxidase bo3 ubiquinol 8 4 protons periplasm	4 h[c] + 0.5 o2[c] + q8h2[c] --> h2o[c] + 4 h[p] + q8[c]	( STM0440 and STM0441 and STM0442 and STM0443 )	STM0440 STM0441 STM0442 STM0443	Oxidative Phosphorylation	0	0	1000
CYTD	cytidine deaminase	cytd[c] + h2o[c] + h[c] --> nh4[c] + uri[c]	STM2183	STM2183	Nucleotide Salvage Pathway	0	0	1000							PMID:4259664
CYTDH	Cytidine hydrolase	cytd[c] + h2o[c] --> csn[c] + rib-D[c]	( STM0661 or STM0051 )	STM0051 STM0661	Alternate Carbon Metabolism	0	0	1000	more recent biochemical data	15784179
CYTDK2	cytidine kinase GTP	cytd[c] + gtp[c] --> cmp[c] + gdp[c] + h[c]	STM2122	STM2122	Nucleotide Salvage Pathway	0	0	1000							PMID:4259664
CYTDt2pp	cytidine transport in via proton symport periplasm	cytd[p] + h[p] --> cytd[c] + h[c]	( STM3113 or STM2409 )	STM2409 STM3113	Transport Inner Membrane	0	0	1000
CYTDt2rpp	cytidine transport in via proton symport reversible periplasm	cytd[p] + h[p] <=> cytd[c] + h[c]	STM2421	STM2421	Transport Inner Membrane	1	-1000	1000
CYTDtex	cytidine transport via diffusion extracellular to periplasm	cytd[e] <=> cytd[p]	( STM0320 or STM0999 or STM1473 or STM2267 )	STM0320 STM0999 STM1473 STM2267	Transport Outer Membrane Porin	1	-1000	1000
CYTK1	cytidylate kinase CMP	atp[c] + cmp[c] <=> adp[c] + cdp[c]	STM0980	STM0980	Nucleotide Salvage Pathway	1	-1000	1000							PMID:4373439
CYTK2	cytidylate kinase dCMP	atp[c] + dcmp[c] <=> adp[c] + dcdp[c]	STM0980	STM0980	Nucleotide Salvage Pathway	1	-1000	1000							PMID:4373439
D_LACt2pp	D lactate transport via proton symport periplasm	h[p] + lac-D[p] <=> h[c] + lac-D[c]	STM3692	STM3692	Transport Inner Membrane	1	-1000	1000
D_LACtex	D lactate transport via diffusion extracellular to periplasm	lac-D[e] <=> lac-D[p]	( STM0320 or STM0999 or STM1473 or STM2267 )	STM0320 STM0999 STM1473 STM2267	Transport Outer Membrane Porin	1	-1000	1000					Y	this reaction exists if subsequent transport from [p] to [c] exists; the gene products correspond to omp porins and phoE protein
D5KGK	2-Deoxy-5-Keto-D-gluconate kinase	atp[c] + d5kg[c] --> adp[c] + h[c] + d5kgp[c]	STM4420	STM4420	Alternate Carbon metabolism	0	0	1000							PMID:4898986, PMID:12217081
D5KGPA	2-Deoxy-5-keto-D-gluconate 6-phosphate aldolase	d5kgp[c] --> dhap[c] + msa[c]			Alternate Carbon metabolism	0	0	1000							PMID:4898986, PMID:12217081
DAAD	D Amino acid dehydrogenase	ala-D[c] + fad[c] + h2o[c] --> fadh2[c] + nh4[c] + pyr[c]	STM1803	STM1803	Alanine and Aspartate Metabolism	0	0	1000							PMID:16094967
DADA	Deoxyadenosine deaminase	dad-2[c] + h2o[c] + h[c] --> din[c] + nh4[c]	STM1463	STM1463	Nucleotide Salvage Pathway	0	0	1000							PMID:4581820
DADK	deoxyadenylate kinase	atp[c] + damp[c] <=> adp[c] + dadp[c]	STM0488	STM0488	Nucleotide Salvage Pathway	1	-1000	1000							PMID:7814329
DADNt2pp	deoxyadenosine transport in via proton symport periplasm	dad-2[p] + h[p] --> dad-2[c] + h[c]	( STM2409 or STM3113 )	STM2409 STM3113	Transport Inner Membrane	0	0	1000
DADNtex	deoxyadenosine transport via diffusion extracellular to periplasm	dad-2[e] <=> dad-2[p]	STM0413	STM0413	Transport Outer Membrane	1	-1000	1000
DAGK120	diacylglycerol kinase n C120	12dgr120[c] + atp[c] --> adp[c] + h[c] + pa120[c]	STM4236	STM4236	Glycerophospholipid Metabolism	0	0	1000
DAGK140	diacylglycerol kinase n C140	12dgr140[c] + atp[c] --> adp[c] + h[c] + pa140[c]	STM4236	STM4236	Glycerophospholipid Metabolism	0	0	1000
DAGK141	diacylglycerol kinase n C141	12dgr141[c] + atp[c] --> adp[c] + h[c] + pa141[c]	STM4236	STM4236	Glycerophospholipid Metabolism	0	0	1000
DAGK160	diacylglycerol kinase n C160	12dgr160[c] + atp[c] --> adp[c] + h[c] + pa160[c]	STM4236	STM4236	Glycerophospholipid Metabolism	0	0	1000
DAGK161	diacylglycerol kinase n C161	12dgr161[c] + atp[c] --> adp[c] + h[c] + pa161[c]	STM4236	STM4236	Glycerophospholipid Metabolism	0	0	1000
DAGK180	diacylglycerol kinase n C180	12dgr180[c] + atp[c] --> adp[c] + h[c] + pa180[c]	STM4236	STM4236	Glycerophospholipid Metabolism	0	0	1000
DAGK181	diacylglycerol kinase n C181	12dgr181[c] + atp[c] --> adp[c] + h[c] + pa181[c]	STM4236	STM4236	Glycerophospholipid Metabolism	0	0	1000
DALAt2pp	D alanine transport in via proton symport periplasm	ala-D[p] + h[p] --> ala-D[c] + h[c]	STM4398	STM4398	Transport Inner Membrane	0	0	1000					Y	(Scheider et al, Appl Microbiol. Biotechnol - 2004 - 65: 576-582) mentions/showed that D-alanine is substrate of cyca - in E. coli!!!
DALAtex	D Alanine transport via diffusion extracellular to periplasm	ala-D[e] <=> ala-D[p]	( STM0320 or STM0999 or STM1473 or STM2267 )	STM0320 STM0999 STM1473 STM2267	Transport Outer Membrane Porin	1	-1000	1000
DAMPtex	dAMP transport via diffusion extracellular to periplasm	damp[e] <=> damp[p]	( STM0320 or STM0999 or STM1473 or STM2267 )	STM0320 STM0999 STM1473 STM2267	Transport Outer Membrane Porin	1	-1000	1000
DAPabcpp	M diaminopimelic acid ABC transport periplasm	26dap-M[p] + atp[c] + h2o[c] --> 26dap-M[c] + adp[c] + h[c] + pi[c]	STM1954	STM1954	Transport Inner Membrane	0	0	1000
DAPAL	2 3 diaminopropionate amonnia lyase	23dappa[c] + h2o[c] --> 2 nh4[c] + pyr[c]	STM1002	STM1002	Alternate Carbon Metabolism	0	0	1000
DAPDC	diaminopimelate decarboxylase	26dap-M[c] + h[c] --> co2[c] + lys-L[c]	STM3013	STM3013	Threonine and Lysine Metabolism	0	0	1000							PMID:6411928
DAPE	diaminopimelate epimerase	26dap-LL[c] <=> 26dap-M[c]	STM3947	STM3947	Threonine and Lysine Metabolism	1	-1000	1000							PMID:12583908
DAPtex	1 5 Diaminopentane transport via diffusion extracellular to periplasm	15dap[e] <=> 15dap[p]	( STM0320 or STM0999 or STM1473 or STM2267 )	STM0320 STM0999 STM1473 STM2267	Transport Outer Membrane Porin	1	-1000	1000
DASYN120	CDP diacylglycerol synthetase n C120	ctp[c] + h[c] + pa120[c] --> cdpdddecg[c] + ppi[c]	STM0222	STM0222	Glycerophospholipid Metabolism	0	0	1000
DASYN140	CDP diacylglycerol synthetase n C140	ctp[c] + h[c] + pa140[c] --> cdpdtdecg[c] + ppi[c]	STM0222	STM0222	Glycerophospholipid Metabolism	0	0	1000
DASYN141	CDP diacylglycerol synthetase n C141	ctp[c] + h[c] + pa141[c] --> cdpdtdec7eg[c] + ppi[c]	STM0222	STM0222	Glycerophospholipid Metabolism	0	0	1000
DASYN160	CDP diacylglycerol synthetase n C160	ctp[c] + h[c] + pa160[c] --> cdpdhdecg[c] + ppi[c]	STM0222	STM0222	Glycerophospholipid Metabolism	0	0	1000
DASYN161	CDP diacylglycerol synthetase n C161	ctp[c] + h[c] + pa161[c] --> cdpdhdec9eg[c] + ppi[c]	STM0222	STM0222	Glycerophospholipid Metabolism	0	0	1000
DASYN180	CDP diacylglycerol synthetase n C180	ctp[c] + h[c] + pa180[c] --> cdpdodecg[c] + ppi[c]	STM0222	STM0222	Glycerophospholipid Metabolism	0	0	1000
DASYN181	CDP diacylglycerol synthetase n C181	ctp[c] + h[c] + pa181[c] --> cdpdodec11eg[c] + ppi[c]	STM0222	STM0222	Glycerophospholipid Metabolism	0	0	1000
DATPHs	dATP amine hydrolysis spontaneous	datp[c] + h2o[c] + h[c] --> ditp[c] + nh4[c]	s0001	s0001	Nucleotide Salvage Pathway	0	0	1000
DB4PS	3 4 Dihydroxy 2 butanone 4 phosphate synthase	ru5p-D[c] --> db4p[c] + for[c] + h[c]	STM3195	STM3195	Cofactor and Prosthetic Group Biosynthesis	0	0	1000							PMID:16495536
DBTS	dethiobiotin synthase	atp[c] + co2[c] + dann[c] --> adp[c] + dtbt[c] + 3 h[c] + pi[c]	( STM0797 or STM1489 )	STM0797 STM1489	Cofactor and Prosthetic Group Biosynthesis	0	0	1000							PMID:4563978
DCAtex	Decanoate transport via diffusion extracellular to periplasm	dca[e] <=> dca[p]	( STM0320 or STM0999 or STM1473 or STM2267 )	STM0320 STM0999 STM1473 STM2267	Transport Outer Membrane Porin	1	-1000	1000
DCMPtex	dCMP transport via diffusion extracellular to periplasm	dcmp[e] <=> dcmp[p]	( STM0320 or STM0999 or STM1473 or STM2267 )	STM0320 STM0999 STM1473 STM2267	Transport Outer Membrane Porin	1	-1000	1000
DCTPD	dCTP deaminase	dctp[c] + h2o[c] + h[c] --> dutp[c] + nh4[c]	STM2121	STM2121	Nucleotide Salvage Pathway	0	0	1000							PMID:5541539
DCYTD	deoxycytidine deaminase	dcyt[c] + h2o[c] + h[c] --> duri[c] + nh4[c]	STM2183	STM2183	Nucleotide Salvage Pathway	0	0	1000							PMID:5541539
DCYTt2pp	deoxycytidine transport in via proton symport periplasm	dcyt[p] + h[p] --> dcyt[c] + h[c]	( STM3113 or STM2409 )	STM2409 STM3113	Transport Inner Membrane	0	0	1000
DCYTtex	deoxycytidine transport via diffusion extracellular to periplasm	dcyt[e] <=> dcyt[p]	STM0413	STM0413	Transport Outer Membrane	1	-1000	1000
DDCAt2pp	Dodecanoate transport via proton symport	ddca[p] + h[p] --> ddca[c] + h[c]	STM2393	STM2393	Transport	0	0	1000
DDCAtexi	Fatty acid dodecanoate transport via facilitated irreversible diffusion extracellular to periplasm	ddca[e] --> ddca[p]	STM2391	STM2391	Transport Outer Membrane	0	0	1000
DDGALK	2 dehydro 3 deoxygalactonokinase	2dh3dgal[c] + atp[c] --> 2dh3dgal6p[c] + adp[c] + h[c]	STM3829	STM3829	Alternate Carbon Metabolism	0	0	1000							PMID:12492857
DDGLCNt2rpp	2 dehydro 3 deoxy D gluconate transport via proton symport reversible periplasm	2ddglcn[p] + h[p] <=> 2ddglcn[c] + h[c]	STM0161	STM0161	Transport Inner Membrane	1	-1000	1000				present in e. coli
DDGLCNtex	2 dehydro 3 deoxy D gluconate transport via diffusion extracellular to periplasm	2ddglcn[e] <=> 2ddglcn[p]	( STM0320 or STM0999 or STM1473 or STM2267 )	STM0320 STM0999 STM1473 STM2267	Transport Outer Membrane Porin	1	-1000	1000
DDGLK	2 dehydro 3 deoxygluconokinase	2ddglcn[c] + atp[c] --> 2ddg6p[c] + adp[c] + h[c]	STM3612	STM3612	Alternate Carbon Metabolism	0	0	1000							PMID:4359651
DDPA	3 deoxy D arabino heptulosonate 7 phosphate synthetase	e4p[c] + h2o[c] + pep[c] --> 2dda7p[c] + pi[c]	( STM2670 or STM0760 or STM1347 )	STM0760 STM1347 STM2670	Tyrosine Tryptophan and Phenylalanine Metabolism	0	0	1000
DDPGALA	2-dehydro-3-deoxy-6-phosphogalactonate aldolase	2dh3dgal6p[c] <=> g3p[c] + pyr[c]			Alternate Carbon Metabolism	1	-1000	1000
DGK1	deoxyguanylate kinase dGMPATP	atp[c] + dgmp[c] <=> adp[c] + dgdp[c]	STM3740	STM3740	Nucleotide Salvage Pathway	1	-1000	1000							PMID:14594851
DGMPtex	dGMP transport via diffusion extracellular to periplasm	dgmp[e] <=> dgmp[p]	( STM0320 or STM0999 or STM1473 or STM2267 )	STM0320 STM0999 STM1473 STM2267	Transport Outer Membrane Porin	1	-1000	1000
DGSNt2pp	deoxyguanosine transport in via proton symport periplasm	dgsn[p] + h[p] --> dgsn[c] + h[c]	STM3113	STM3113	Transport Inner Membrane	0	0	1000
DGSNtex	deoxyguanosine transport via diffusion extracellular to periplasm	dgsn[e] <=> dgsn[p]	( STM0320 or STM0999 or STM1473 or STM2267 )	STM0320 STM0999 STM1473 STM2267	Transport Outer Membrane Porin	1	-1000	1000
DHAD1	dihydroxy acid dehydratase 2 3 dihydroxy 3 methylbutanoate	23dhmb[c] --> 3mob[c] + h2o[c]	STM3904	STM3904	Valine Leucine and Isoleucine Metabolism	0	0	1000							PMID:7007356
DHAD2	Dihydroxy acid dehydratase 2 3 dihydroxy 3 methylpentanoate	23dhmp[c] --> 3mop[c] + h2o[c]	STM3904	STM3904	Valine Leucine and Isoleucine Metabolism	0	0	1000							PMID:7007356
DHAtex	Dihydroxyacetone transport via diffusion extracellular to periplasm	dha[e] <=> dha[p]	( STM0320 or STM0999 or STM1473 or STM2267 )	STM0320 STM0999 STM1473 STM2267	Transport Outer Membrane Porin	1	-1000	1000
DHAtpp	Dihydroxyacetone transport via facilitated diffusion periplasm	dha[p] <=> dha[c]			Transport Inner Membrane	1	-1000	1000
DHBD	2 3 dihydro 2 3 dihydroxybenzoate dehydrogenase	23ddhb[c] + nad[c] --> 23dhb[c] + h[c] + nadh[c]	STM0598	STM0598	Cofactor and Prosthetic Group Biosynthesis	0	0	1000							PMID:2521621, PMID:4928016
DHBS	2 3 dihydroxybenzoate adenylate synthase	23dhb[c] + atp[c] + h[c] --> 23dhba[c] + ppi[c]	STM0596	STM0596	Cofactor and Prosthetic Group Biosynthesis	0	0	1000
DHBSH	2 3 dihydroxybenzoylserine hydrolase	23dhbzs[c] + h2o[c] --> 23dhb[c] + h[c] + ser-L[c]			Cofactor and Prosthetic Group Biosynthesis	0	0	1000
DHBSZ3FEabcpp	23dhbsz3 Fe III transport via ABC system periplasm	atp[c] + h2o[c] + fe3dhbzs3[p] --> adp[c] + h[c] + pi[c] + fe3dhbzs3[c]			Inorganic Ion Transport and Metabolism	0	0	1000
DHBSZ3FEexs	23dhbsz3 Fe III sequestration	fe3[e] + 23dhbzs3[e] --> fe3dhbzs3[e]	s0001	s0001	Inorganic Ion Transport and Metabolism	0	0	1000
DHBSZ3FEtonex	23dhbsz3 Fe III import	h[p] + fe3dhbzs3[e] --> h[c] + fe3dhbzs3[p]	(STM2199 or STM0585 or STM2777) and (STM1737 and STM3159 and STM3158)	STM0585 STM1737 STM2199 STM2777 STM3158 STM3159	Inorganic Ion Transport and Metabolism	0	0	1000
DHBSZ3tex	23dhbsz secretion	23dhbzs3[p] --> 23dhbzs3[e]			Inorganic Ion Transport and Metabolism	0	0	1000
DHBZS2H	23DHBS polymer hydrolase	h2o[c] + 23dhbzs2[c] --> 2 23dhbzs[c]	STM2775 or STM0586	STM0586 STM2775	Inorganic Ion Transport and Metabolism	0	0	1000
DHBZS3H	23DHBS polymer hydrolase	h2o[c] + 23dhbzs3[c] --> 23dhbzs[c] + 23dhbzs2[c]	STM2775 or STM0586	STM0586 STM2775	Inorganic Ion Transport and Metabolism	0	0	1000
DHDPRy	dihydrodipicolinate reductase NADPH	23dhdp[c] + h[c] + nadph[c] --> nadp[c] + thdp[c]	STM0064	STM0064	Threonine and Lysine Metabolism	0	0	1000							PMID:7893644
DHDPS	dihydrodipicolinate synthase	aspsa[c] + pyr[c] --> 23dhdp[c] + 2 h2o[c] + h[c]	STM2489	STM2489	Threonine and Lysine Metabolism	0	0	1000							PMID:15158272
DHEDAA	2,4-dihydroxyhept-2-ene-1,7-dioic acid aldolase	24dhhed[c] --> pyr[c] + sucsal[c]	(STM1106 and STM2289)	STM1106 STM2289	Alternate Carbon metabolism	0	0	1000
DHFR	dihydrofolate reductase	dhf[c] + h[c] + nadph[c] <=> nadp[c] + thf[c]	STM0087	STM0087	Cofactor and Prosthetic Group Biosynthesis	1	-1000	1000							PMID:10408091
DHFS	dihydrofolate synthase	atp[c] + dhpt[c] + glu-L[c] --> adp[c] + dhf[c] + h[c] + pi[c]	STM2365	STM2365	Cofactor and Prosthetic Group Biosynthesis	0	0	1000							PMID:1939056
DHNAOT4	1 4 dihydroxy 2 naphthoate octaprenyltransferase	dhna[c] + h[c] + octdp[c] --> 2dmmql8[c] + co2[c] + ppi[c]	STM4090	STM4090	Cofactor and Prosthetic Group Biosynthesis	0	0	1000
DHNPA2	dihydroneopterin aldolase	dhnpt[c] --> 6hmhpt[c] + gcald[c]	STM3206	STM3206	Cofactor and Prosthetic Group Biosynthesis	0	0	1000
DHORD2	dihydoorotic acid dehydrogenase quinone8	dhor-S[c] + q8[c] --> orot[c] + q8h2[c]	STM1058	STM1058	Purine and Pyrimidine Biosynthesis	0	0	1000							PMID:3894327
DHORD5	dihydroorotic acid menaquinone 8	dhor-S[c] + mqn8[c] --> mql8[c] + orot[c]	STM1058	STM1058	Purine and Pyrimidine Biosynthesis	0	0	1000							PMID:3894327
DHORTS	dihydroorotase	dhor-S[c] + h2o[c] <=> cbasp[c] + h[c]	STM1163	STM1163	Purine and Pyrimidine Biosynthesis	1	-1000	1000							PMID:3894327
DHPPDA2	diaminohydroxyphosphoribosylaminopryrimidine deaminase 25drapp	25drapp[c] + h2o[c] + h[c] --> 5apru[c] + nh4[c]	STM0416	STM0416	Cofactor and Prosthetic Group Biosynthesis	0	0	1000
DHPS2	dihydropteroate synthase	4abz[c] + 6hmhptpp[c] --> dhpt[c] + ppi[c]	STM3295	STM3295	Cofactor and Prosthetic Group Biosynthesis	0	0	1000				essential during infection. 2ahhmd is (2-amino-4-hydroxy-7,8-dihydropteridin-6-yl)methyl diphosphate?
DHPTDCs	4 5 dihydroxy 2 3 pentanedione cyclization spontaneous	dhptd[c] --> h2o[c] + hmfurn[c]	s0001	s0001	Methionine Metabolism	0	0	1000
DHQS	3 dehydroquinate synthase	2dda7p[c] --> 3dhq[c] + pi[c]	STM3486	STM3486	Tyrosine Tryptophan and Phenylalanine Metabolism	0	0	1000							PMID:9405209
DHQTi	3 dehydroquinate dehydratase irreversible	3dhq[c] --> 3dhsk[c] + h2o[c]	STM1358	STM1358	Tyrosine Tryptophan and Phenylalanine Metabolism	0	0	1000				essential for virulence	Y	reaction exists in iAF1260, annotation is also correct; gene has also been cloned and characterized: PMID: 2045778
DIMPtex	dIMP transport via diffusion extracellular to periplasm	dimp[e] <=> dimp[p]	( STM0320 or STM0999 or STM1473 or STM2267 )	STM0320 STM0999 STM1473 STM2267	Transport Outer Membrane Porin	1	-1000	1000
DINSt2pp	deoxyinosine transport in via proton symport periplasm	din[p] + h[p] --> din[c] + h[c]	STM3113	STM3113	Transport Inner Membrane	0	0	1000
DINStex	deoxyinosine transport via diffusion extracellular to periplasm	din[e] <=> din[p]	( STM0320 or STM0999 or STM1473 or STM2267 )	STM0320 STM0999 STM1473 STM2267	Transport Outer Membrane Porin	1	-1000	1000
DKDID	D-2,3-Diketo 4-deoxy-epi-inositol dehydratase	h2o[c] + dkdi[c] --> h[c] + d5kg[c]			Exchange	0	0	1000							PMID:4898986, PMID:12217081
DKGLCNR1	2 5 diketo D gluconate reductase	25dkglcn[c] + h[c] + nadph[c] --> 2dhguln[c] + nadp[c]	( STM3165 or STM0255 )	STM0255 STM3165	Alternate Carbon Metabolism	0	0	1000							PMID:10427017
DKGLCNR2x	2 5 diketo D gluconate reductase NADH	25dkglcn[c] + h[c] + nadh[c] --> 5dglcn[c] + nad[c]	STM3646	STM3646	Alternate Carbon Metabolism	0	0	1000							PMID:11237876
DKGLCNR2y	2 5 diketo D gluconate reductase NADPH	25dkglcn[c] + h[c] + nadph[c] --> 5dglcn[c] + nadp[c]	STM3646	STM3646	Alternate Carbon Metabolism	0	0	1000							PMID:11237876
DKMPPD	2 3 diketo 5 methylthio 1 phosphopentane degradation reaction	dkmpp[c] + h2o[c] + o2[c] --> 2kmb[c] + for[c] + 2 h[c] + pi[c]			Arginine and Proline Metabolism	0	0	1000
DKMPPD3	2 3 diketo 5 methylthio 1 phosphopentane degradation reaction	dkmpp[c] + 3 h2o[c] + 2 nad[c] --> 2kmb[c] + for[c] + 4 h[c] + 2 nadh[c] + pi[c]			Arginine and Proline Metabolism	0	0	1000
DM_4HBA	Sink needed to allow 4 hydroxy benzoate to leave system	4hba[c] -->			Exchange	0	0	1000					Y (modeling)
DM_5DRIB	Sink needed to allow 5 deoxyribose to leave system	5drib[c] -->			Exchange	0	0	1000					Y (modeling)
DM_HMFURN	Sink needed to allow 4 hydroxy 5 methyl 3 2H furanone to leave system	hmfurn[c] -->			Exchange	0	0	1000					Y (modeling)
DM_OXAM	Sink needed to allow oxamate to leave system	oxam[c] -->			Exchange	0	0	1000					Y (modeling)
DMATT	dimethylallyltranstransferase	dmpp[c] + ipdp[c] --> grdp[c] + ppi[c]	STM0423	STM0423	Cofactor and Prosthetic Group Biosynthesis	0	0	1000							PMID:11882648
DMBZIDS	DMB synthase	ribflv[c] --> dmbzid[c]	STM2016	STM2016	Cofactor and Prosthetic Group Biosynthesis	0	0	1000
DMPPS	1 hydroxy 2 methyl 2 E butenyl 4 diphosphate reductase dmpp	h2mb4p[c] + h[c] + nadh[c] --> dmpp[c] + h2o[c] + nad[c]	STM0049	STM0049	Cofactor and Prosthetic Group Biosynthesis	0	0	1000							PMID:14702317
DMQMT	3 Dimethylubiquinonol 3 methyltransferase	2omhmbl[c] + amet[c] --> ahcys[c] + h[c] + q8h2[c]	STM2276	STM2276	Cofactor and Prosthetic Group Biosynthesis	0	0	1000							PMID:7009557, PMID:8703953
DMSOR1	Dimethyl sulfoxide reductase Menaquinol 8	dmso[p] + mql8[c] --> dms[p] + h2o[p] + mqn8[c]	( ( STM1499 and STM1498 and STM1497 and STM1496 ) or ( STM0964 and STM0965 and STM0966 ) or ( STM4305.S and STM4306 and STM4307 ) or ( STM2528 and STM2530 and STM2529 ) )	STM0964 STM0965 STM0966 STM1496 STM1497 STM1498 STM1499 STM2528 STM2529 STM2530 STM4305.S STM4306 STM4307	Oxidative Phosphorylation	0	0	1000
DMSOR2	Dimethyl sulfoxide reductase Demethylmenaquinol 8	2dmmql8[c] + dmso[p] --> 2dmmq8[c] + dms[p] + h2o[p]	( ( STM0964 and STM0965 and STM0966 ) or ( STM4305.S and STM4306 and STM4307 ) or ( STM2528 and STM2530 and STM2529 ) )	STM0964 STM0965 STM0966 STM2528 STM2529 STM2530 STM4305.S STM4306 STM4307	Oxidative Phosphorylation	0	0	1000
DMSOtex	Dimethyl sulfoxide transport via diffusion extracellular to periplasm	dmso[e] <=> dmso[p]	( STM0320 or STM0999 or STM1473 or STM2267 )	STM0320 STM0999 STM1473 STM2267	Transport Outer Membrane Porin	1	-1000	1000
DMStex	Dimethyl sulfide transport via diffusion extracellular to periplasm	dms[e] <=> dms[p]	( STM0320 or STM0999 or STM1473 or STM2267 )	STM0320 STM0999 STM1473 STM2267	Transport Outer Membrane Porin	1	-1000	1000
DNMPPA	Dihydroneopterin monophosphate dephosphorylase	dhpmp[c] + h2o[c] --> dhnpt[c] + pi[c]			Cofactor and Prosthetic Group Biosynthesis	0	0	1000
DNTPPA	Dihydroneopterin triphosphate pyrophosphatase	ahdt[c] + h2o[c] --> dhpmp[c] + h[c] + ppi[c]	( STM1900 or STM0137 )	STM0137 STM1900	Cofactor and Prosthetic Group Biosynthesis	0	0	1000							PMID:11152968
DOGULNR	2 3 dioxo L gulonate reductase	23doguln[c] + h[c] + nadh[c] --> 3dhguln[c] + nad[c]	STM3668	STM3668	Alternate Carbon Metabolism	0	0	1000							PMID:1479344
DOPAtex	dopamine transport via diffusion extracellular to periplasm	dopa[e] <=> dopa[p]	( STM0320 or STM0999 or STM1473 or STM2267 )	STM0320 STM0999 STM1473 STM2267	Transport Outer Membrane Porin	1	-1000	1000
DPCOAK	dephospho CoA kinase	atp[c] + dpcoa[c] --> adp[c] + coa[c] + h[c]	STM0140	STM0140	Cofactor and Prosthetic Group Biosynthesis	0	0	1000							PMID:11292795
DPR	2 dehydropantoate 2 reductase	2dhp[c] + h[c] + nadph[c] --> nadp[c] + pant-R[c]	( STM3909 or STM0434 or STM2573 )	STM0434 STM2573 STM3909	Cofactor and Prosthetic Group Biosynthesis	0	0	1000							PMID:9488683
DRBK	deoxyribokinase	atp[c] + drib[c] --> 2dr5p[c] + adp[c] + h[c]	STM3793	STM3793	Alternate Carbon Metabolism	0	0	1000							PMID:10648508
DRIBtex	deoxyribose transport via diffusion extracellular to periplasm	drib[e] <=> drib[p]	( STM0320 or STM0999 or STM1473 or STM2267 )	STM0320 STM0999 STM1473 STM2267	Transport Outer Membrane Porin	1	-1000	1000					Y	this reaction exists if subsequent transport from [p] to [c] exists; the gene products correspond to omp porins and phoE protein
DRIBtpp	deoxy D ribose transport via proton symport periplasm	h[p] + drib[p] <=> h[c] + drib[c]	STM3792	STM3792	Transport Inner Membrane	1	-1000	1000
DRPA	deoxyribose phosphate aldolase	2dr5p[c] --> acald[c] + g3p[c]	STM4567	STM4567	Alternate Carbon Metabolism	0	0	1000							PMID:4914068
DSBAO1	DsbA protein reoxidation reaction aerobic	dsbard[p] + q8[c] --> dsbaox[p] + q8h2[c]	( STM3997 and STM1807 )	STM1807 STM3997	Unassigned	0	0	1000
DSBAO2	DsbA protein reoxidation reaction anaerobic	dsbard[p] + mqn8[c] --> dsbaox[p] + mql8[c]	( STM3997 and STM1807 )	STM1807 STM3997	Unassigned	0	0	1000
DSBCGT	DsbCglutathione thiotransferase	dsbcox[p] + 2 gthrd[p] --> dsbcrd[p] + gthox[p]	STM3043	STM3043	Unassigned	0	0	1000
DSBDR	DsbD reductase	dsbdox[c] + trdrd[c] --> dsbdrd[c] + trdox[c]	( ( STM4323 and STM3915 ) or ( STM4323 and STM2649 ) )	STM2649 STM3915 STM4323	Unassigned	0	0	1000
DSBGGT	DsbGglutathione thiotransferase	dsbgox[p] + 2 gthrd[p] --> dsbgrd[p] + gthox[p]	STM0607	STM0607	Unassigned	0	0	1000
DSCLCOCH	Sirohydrochlorin cobaltochelatase	cobalt2[c] + dscl[c] <=> codscl2[c] + 2 h[c]	( STM2025 or STM3477 )	STM2025 STM3477	Cofactor and Prosthetic Group Biosynthesis	1	0	1000					y	8955319
DSERDHr	D serine dehydrogenase	nadp[c] + ser-D[c] <=> 2amsa[c] + h[c] + nadph[c]	STM1511	STM1511	Glycine and Serine Metabolism	1	-1000	1000
DSERt2pp	D serine transport in via proton symport periplasm	h[p] + ser-D[p] --> h[c] + ser-D[c]	STM4398	STM4398	Transport Inner Membrane	0	0	1000
DSERtex	D serine transport via diffusion extracellular to periplasm	ser-D[e] <=> ser-D[p]	( STM0320 or STM0999 or STM1473 or STM2267 )	STM0320 STM0999 STM1473 STM2267	Transport Outer Membrane Porin	1	-1000	1000
DTARTD	D-tartrate dehydratase	tartr-D[c] --> h2o[c] + oaa[c]	STM2949	STM2949	Alternate Carbon Metabolism	0	0	1000
DTMPK	dTMP kinase	atp[c] + dtmp[c] <=> adp[c] + dtdp[c]	STM1200	STM1200	Nucleotide Salvage Pathway	1	-1000	1000							PMID:8631667
DTMPtex	dTMP transport via diffusion extracellular to periplasm	dtmp[e] <=> dtmp[p]	( STM0320 or STM0999 or STM1473 or STM2267 )	STM0320 STM0999 STM1473 STM2267	Transport Outer Membrane Porin	1	-1000	1000
DUMPtex	dUMP transport via diffusion extracellular to periplasm	dump[e] <=> dump[p]	( STM0320 or STM0999 or STM1473 or STM2267 )	STM0320 STM0999 STM1473 STM2267	Transport Outer Membrane Porin	1	-1000	1000
DURIK1	deoxyuridine kinase ATPDeoxyuridine	atp[c] + duri[c] --> adp[c] + dump[c] + h[c]	STM1750	STM1750	Nucleotide Salvage Pathway	0	0	1000							PMID:4919542, PMID:6296055
DURIPP	deoxyuridine phosphorylase	duri[c] + pi[c] <=> 2dr1p[c] + ura[c]	( STM4568 or STM4570 )	STM4568 STM4570	Nucleotide Salvage Pathway	1	-1000	1000	orthologue of Adam's model						PMID:4259664
DURIt2pp	deoxyuridine transport in via proton symport periplasm	duri[p] + h[p] --> duri[c] + h[c]	( STM2409 or STM3113 )	STM2409 STM3113	Transport Inner Membrane	0	0	1000
DURItex	deoxyuridine transport via diffusion extracellular to periplasm	duri[e] <=> duri[p]	STM0413	STM0413	Transport Outer Membrane	1	-1000	1000
DUTPDP	dUTP diphosphatase	dutp[c] + h2o[c] --> dump[c] + h[c] + ppi[c]	STM3731	STM3731	Nucleotide Salvage Pathway	0	0	1000							PMID:12538648
DXPRIi	1 deoxy D xylulose reductoisomerase	dxyl5p[c] + h[c] + nadph[c] --> 2me4p[c] + nadp[c]	STM0220	STM0220	Cofactor and Prosthetic Group Biosynthesis	0	0	1000							PMID:16321944
DXPS	1 deoxy D xylulose 5 phosphate synthase	g3p[c] + h[c] + pyr[c] --> co2[c] + dxyl5p[c]	STM0422	STM0422	Cofactor and Prosthetic Group Biosynthesis	0	0	1000							PMID:14702317
DXYLK	1 Deoxy D xylulose kinase	atp[c] + dxyl[c] --> adp[c] + dxyl5p[c] + h[c]	STM3660	STM3660	Cofactor and Prosthetic Group Biosynthesis	0	0	1000
DXYLUDtex	1-deoxy-d-xyluose transport	dxyl[e] <=> dxyl[p]	( STM0320 or STM0999 or STM1473 or STM2267 )	STM0320 STM0999 STM1473 STM2267	Transport	1	-1000	1000
DXYLUDtpp	1-deoxy-d-xyluose transport	h[p] + dxyl[p] --> dxyl[c] + h[c]			Transport, Inner Membrane	0	0	1000
E4PD	Erythrose 4 phosphate dehydrogenase	e4p[c] + h2o[c] + nad[c] --> 4per[c] + 2 h[c] + nadh[c]	STM3070	STM3070	Cofactor and Prosthetic Group Biosynthesis	0	0	1000							PMID:7751290
EAR100x	enoyl acyl carrier protein reductase NADH n C100	h[c] + nadh[c] + tdec2eACP[c] --> dcaACP[c] + nad[c]	STM1700	STM1700	Cell Envelope Biosynthesis	0	0	1000
EAR100y	enoyl acyl carrier protein reductase NADPH n C100	h[c] + nadph[c] + tdec2eACP[c] --> dcaACP[c] + nadp[c]	STM1700	STM1700	Cell Envelope Biosynthesis	0	0	1000
EAR120x	enoyl acyl carrier protein reductase NADH n C120	h[c] + nadh[c] + tddec2eACP[c] --> ddcaACP[c] + nad[c]	STM1700	STM1700	Cell Envelope Biosynthesis	0	0	1000
EAR120y	enoyl acyl carrier protein reductase NADPH n C120	h[c] + nadph[c] + tddec2eACP[c] --> ddcaACP[c] + nadp[c]	STM1700	STM1700	Cell Envelope Biosynthesis	0	0	1000
EAR121x	enoyl acyl carrier protein reductase NADH n C121	h[c] + nadh[c] + t3c5ddeceACP[c] --> cddec5eACP[c] + nad[c]	STM1700	STM1700	Cell Envelope Biosynthesis	0	0	1000
EAR121y	enoyl acyl carrier protein reductase NADPH n C121	h[c] + nadph[c] + t3c5ddeceACP[c] --> cddec5eACP[c] + nadp[c]	STM1700	STM1700	Cell Envelope Biosynthesis	0	0	1000
EAR140x	enoyl acyl carrier protein reductase NADH n C140	h[c] + nadh[c] + tmrs2eACP[c] --> myrsACP[c] + nad[c]	STM1700	STM1700	Cell Envelope Biosynthesis	0	0	1000
EAR140y	enoyl acyl carrier protein reductase NADPH n C140	h[c] + nadph[c] + tmrs2eACP[c] --> myrsACP[c] + nadp[c]	STM1700	STM1700	Cell Envelope Biosynthesis	0	0	1000
EAR141x	enoyl acyl carrier protein reductase NADH n C141	h[c] + nadh[c] + t3c7mrseACP[c] --> nad[c] + tdeACP[c]	STM1700	STM1700	Cell Envelope Biosynthesis	0	0	1000
EAR141y	enoyl acyl carrier protein reductase NADPH n C141	h[c] + nadph[c] + t3c7mrseACP[c] --> nadp[c] + tdeACP[c]	STM1700	STM1700	Cell Envelope Biosynthesis	0	0	1000
EAR160x	enoyl acyl carrier protein reductase NADH n C160	h[c] + nadh[c] + tpalm2eACP[c] --> nad[c] + palmACP[c]	STM1700	STM1700	Cell Envelope Biosynthesis	0	0	1000
EAR160y	enoyl acyl carrier protein reductase NADPH n C160	h[c] + nadph[c] + tpalm2eACP[c] --> nadp[c] + palmACP[c]	STM1700	STM1700	Cell Envelope Biosynthesis	0	0	1000
EAR161x	enoyl acyl carrier protein reductase NADH n C161	h[c] + nadh[c] + t3c9palmeACP[c] --> hdeACP[c] + nad[c]	STM1700	STM1700	Cell Envelope Biosynthesis	0	0	1000
EAR161y	enoyl acyl carrier protein reductase NADPH n C161	h[c] + nadph[c] + t3c9palmeACP[c] --> hdeACP[c] + nadp[c]	STM1700	STM1700	Cell Envelope Biosynthesis	0	0	1000
EAR180x	enoyl acyl carrier protein reductase NADH n C180	h[c] + nadh[c] + toctd2eACP[c] --> nad[c] + ocdcaACP[c]	STM1700	STM1700	Cell Envelope Biosynthesis	0	0	1000
EAR180y	enoyl acyl carrier protein reductase NADPH n C180	h[c] + nadph[c] + toctd2eACP[c] --> nadp[c] + ocdcaACP[c]	STM1700	STM1700	Cell Envelope Biosynthesis	0	0	1000
EAR181x	enoyl acyl carrier protein reductase NADH n C181	h[c] + nadh[c] + t3c11vaceACP[c] --> nad[c] + octeACP[c]	STM1700	STM1700	Cell Envelope Biosynthesis	0	0	1000
EAR181y	enoyl acyl carrier protein reductase NADPH n C181	h[c] + nadph[c] + t3c11vaceACP[c] --> nadp[c] + octeACP[c]	STM1700	STM1700	Cell Envelope Biosynthesis	0	0	1000
EAR40x	enoyl acyl carrier protein reductase NADH n C40	but2eACP[c] + h[c] + nadh[c] --> butACP[c] + nad[c]	STM1700	STM1700	Cell Envelope Biosynthesis	0	0	1000
EAR40y	enoyl acyl carrier protein reductase NADPH n C40	but2eACP[c] + h[c] + nadph[c] --> butACP[c] + nadp[c]	STM1700	STM1700	Cell Envelope Biosynthesis	0	0	1000
EAR60x	enoyl acyl carrier protein reductase NADH n C60	h[c] + nadh[c] + thex2eACP[c] --> hexACP[c] + nad[c]	STM1700	STM1700	Cell Envelope Biosynthesis	0	0	1000
EAR60y	enoyl acyl carrier protein reductase NADPH n C60	h[c] + nadph[c] + thex2eACP[c] --> hexACP[c] + nadp[c]	STM1700	STM1700	Cell Envelope Biosynthesis	0	0	1000
EAR80x	enoyl acyl carrier protein reductase NADH n C80	h[c] + nadh[c] + toct2eACP[c] --> nad[c] + ocACP[c]	STM1700	STM1700	Cell Envelope Biosynthesis	0	0	1000
EAR80y	enoyl acyl carrier protein reductase NADPH n C80	h[c] + nadph[c] + toct2eACP[c] --> nadp[c] + ocACP[c]	STM1700	STM1700	Cell Envelope Biosynthesis	0	0	1000
Ec_biomass_iAF1260_core_59p81M	E coli biomass objective function iAF1260 core with 5981 GAM estimate	0.000223 10fthf[c] + 0.000223 2ohph[c] + 0.5137 ala-L[c] + 0.000223 amet[c] + 0.2958 arg-L[c] + 0.2411 asn-L[c] + 0.2411 asp-L[c] + 59.984 atp[c] + 0.004737 ca2[c] + 0.004737 cl[c] + 0.000576 coa[c] + 0.003158 cobalt2[c] + 0.1335 ctp[c] + 0.003158 cu2[c] + 0.09158 cys-L[c] + 0.02617 datp[c] + 0.02702 dctp[c] + 0.02702 dgtp[c] + 0.02617 dttp[c] + 0.000223 fad[c] + 0.007106 fe2[c] + 0.007106 fe3[c]…			Exchange	0	0	1000					y	biomass
ECA4COLIPAtex	enterobacterial common antigen x4 core oligosaccharide lipid A transport periplasm to extracellular	eca4colipa[p] --> eca4colipa[e]			Lipopolysaccharide Biosynthesis Recycling	0	0	1000
ECA4OALpp	enterobacterial common antigen x4 O antigen ligase periplasm	colipa[p] + eca4und[p] --> eca4colipa[p] + h[p] + udcpdp[p]	STM3713	STM3713	Lipopolysaccharide Biosynthesis Recycling	0	0	1000
ECAP1pp	enterobacterial common antigen polymerase periplasm	2 unagamuf[p] --> eca2und[p] + h[p] + udcpdp[p]	( STM3928 and STM3919 )	STM3919 STM3928	Lipopolysaccharide Biosynthesis Recycling	0	0	1000
ECAP2pp	enterobacterial common antigen polymerase periplasm	eca2und[p] + unagamuf[p] --> eca3und[p] + h[p] + udcpdp[p]	( STM3928 and STM3919 )	STM3919 STM3928	Lipopolysaccharide Biosynthesis Recycling	0	0	1000
ECAP3pp	enterobacterial common antigen polymerase periplasm	eca3und[p] + unagamuf[p] --> eca4und[p] + h[p] + udcpdp[p]	( STM3928 and STM3919 )	STM3919 STM3928	Lipopolysaccharide Biosynthesis Recycling	0	0	1000
ECAtpp	enterobacterial common antigen transferase flippase cytoplasm to periplasm	unagamuf[c] --> unagamuf[p]	STM3926	STM3926	Lipopolysaccharide Biosynthesis Recycling	0	0	1000
ECOAH1	3 hydroxyacyl CoA dehydratase 3 hydroxybutanoyl CoA	3hbcoa[c] <=> b2coa[c] + h2o[c]	( STM3983 or STM2388 )	STM2388 STM3983	Membrane Lipid Metabolism	1	-1000	1000
ECOAH2	3 hydroxyacyl CoA dehydratase 3 hydroxyhexanoyl CoA	3hhcoa[c] <=> h2o[c] + hx2coa[c]	( STM3983 or STM2388 )	STM2388 STM3983	Membrane Lipid Metabolism	1	-1000	1000
ECOAH3	3 hydroxyacyl CoA dehydratase 3 hydroxyoctanoyl CoA	3hocoa[c] <=> h2o[c] + oc2coa[c]	( STM2388 or STM3983 )	STM2388 STM3983	Membrane Lipid Metabolism	1	-1000	1000
ECOAH4	3 hydroxyacyl CoA dehydratase 3 hydroxydecanoyl CoA	3hdcoa[c] <=> dc2coa[c] + h2o[c]	( STM3983 or STM2388 )	STM2388 STM3983	Membrane Lipid Metabolism	1	-1000	1000
ECOAH5	3 hydroxyacyl CoA dehydratase 3 hydroxydodecanoyl CoA	3hddcoa[c] <=> dd2coa[c] + h2o[c]	( STM3983 or STM2388 )	STM2388 STM3983	Membrane Lipid Metabolism	1	-1000	1000
ECOAH6	3 hydroxyacyl CoA dehydratase 3 hydroxytetradecanoyl CoA	3htdcoa[c] <=> h2o[c] + td2coa[c]	( STM3983 or STM2388 )	STM2388 STM3983	Membrane Lipid Metabolism	1	-1000	1000
ECOAH7	3 hydroxyacyl CoA dehydratase 3 hydroxyhexadecanoyl CoA	3hhdcoa[c] <=> h2o[c] + hdd2coa[c]	( STM3983 or STM2388 )	STM2388 STM3983	Membrane Lipid Metabolism	1	-1000	1000
ECOAH8	3 hydroxyacyl CoA dehydratase 3 hydroxyoctadecanoyl CoA	3hodcoa[c] <=> h2o[c] + od2coa[c]	( STM3983 or STM2388 )	STM2388 STM3983	Membrane Lipid Metabolism	1	-1000	1000
EDA	2 dehydro 3 deoxy phosphogluconate aldolase	2ddg6p[c] --> g3p[c] + pyr[c]	STM1884	STM1884	Pentose Phosphate Pathway	0	0	1000							PMID:1624451
EDD	6 phosphogluconate dehydratase	6pgc[c] --> 2ddg6p[c] + h2o[c]	STM1885	STM1885	Pentose Phosphate Pathway	0	0	1000
EDTXS1	Endotoxin Synthesis lauroyl transferase	ddcaACP[c] + kdo2lipid4[c] --> ACP[c] + kdo2lipid4L[c]	STM1155	STM1155	Lipopolysaccharide Biosynthesis Recycling	0	0	1000							PMID:9287009, PMID:9353064
EDTXS2	Endotoxin Synthesis myristoyl transferase	kdo2lipid4L[c] + myrsACP[c] --> ACP[c] + lipa[c]	STM1889	STM1889	Lipopolysaccharide Biosynthesis Recycling	0	0	1000							PMID:11544217
EDTXS3	Endotoxin Synthesis palmitoleoyl ACP	hdeACP[c] + kdo2lipid4[c] --> ACP[c] + kdo2lipid4p[c]	STM2401	STM2401	Lipopolysaccharide Biosynthesis Recycling	0	0	1000
EDTXS4	Endotoxin Synthesis myristoyl transferase	kdo2lipid4p[c] + myrsACP[c] --> ACP[c] + lipa-cold[c]	STM1889	STM1889	Lipopolysaccharide Biosynthesis Recycling	0	0	1000
ENLIPAtex	phosphoethanolamine lipid A transport via vector periplasm to extracellular	enlipa[p] --> enlipa[e]			Lipopolysaccharide Biosynthesis Recycling	0	0	1000
ENO	enolase	2pg[c] <=> h2o[c] + pep[c]	STM2952	STM2952	GlycolysisGluconeogenesis	1	-1000	1000							PMID:6994178
ENTCS	enterochelin synthase	3 23dhba[c] + 3 seramp[c] --> 6 amp[c] + enter[c] + 9 h[c]	STM0584	STM0584	Cofactor and Prosthetic Group Biosynthesis	0	0	1000							PMID:9214294, PMID:16824108
ENTERGLCT1	Glycosyl transferase	enter[c] + udpg[c] --> h[c] + udp[c] + entermg[c]	STM2773	STM2773	Inorganic Ion Transport and Metabolism	0	0	1000
ENTERGLCT2	Glycosyl transferase	udpg[c] + entermg[c] --> h[c] + salchs4[c] + udp[c]	STM2773	STM2773	Inorganic Ion Transport and Metabolism	0	0	1000
ENTERH	enterobactin hydrolase	enter[c] + h2o[c] --> 23dhbzs3[c]	STM2775 or STM0586	STM0586 STM2775	Inorganic Ion Transport and Metabolism	0	0	1000
ENTERHpp	enterobactin hydrolase	enter[p] + h2o[c] --> 23dhbzs3[p]	STM2776	STM2776	Inorganic Ion Transport and Metabolism	0	0	0.0001
ENTERtex	Enterobactin secretion	enter[p] + h[p] --> enter[e] + h[c]	STM3186	STM3186	Inorganic Ion Transport and Metabolism	0	0	1000
ETHAAL	Ethanolamine ammonia lyase	etha[c] --> acald[c] + nh4[c]	( STM2457 and STM2458 )	STM2457 STM2458	Cell Envelope Biosynthesis	0	0	1000							PMID:16688781
ETHAt2pp	ethanolamine transport in via proton symport	etha[p] + h[p] --> etha[c] + h[c]	STM2460	STM2460	Transport Inner Membrane	0	0	1000
ETHAtex	ethanolamine transport via diffusion extracellular	etha[e] <=> etha[p]	( STM0320 or STM0999 or STM1473 or STM2267 )	STM0320 STM0999 STM1473 STM2267	Transport Outer Membrane Porin	1	-1000	1000
ETHSO3tex	ethanesulfonate transport via diffusion extracellular to periplasm	ethso3[e] <=> ethso3[p]	( STM0320 or STM0999 or STM1473 or STM2267 )	STM0320 STM0999 STM1473 STM2267	Transport Outer Membrane Porin	1	-1000	1000
ETOHt2rpp	ethanol reversible transport via proton symport periplasm	etoh[p] + h[p] <=> etoh[c] + h[c]			Transport Inner Membrane	1	-1000	1000
ETOHtex	ethanol transport via diffusion extracellular to periplasm	etoh[e] <=> etoh[p]	( STM0320 or STM0999 or STM1473 or STM2267 )	STM0320 STM0999 STM1473 STM2267	Transport Outer Membrane Porin	1	-1000	1000
EX_12ppd_R(e)	R Propane 1 2 diol exchange	12ppd-R[e] <=>			Exchange	1	0	1000
EX_12ppd_S(e)	S Propane 1 2 diol exchange	12ppd-S[e] <=>			Exchange	1	0	1000
EX_14glucan(e)	1 4 alpha D glucan exchange	14glucan[e] <=>			Exchange	1	0	1000
EX_15dap(e)	1 5 Diaminopentane exchange	15dap[e] <=>			Exchange	1	0	1000
EX_23camp(e)	2 3 Cyclic AMP exchange	23camp[e] <=>			Exchange	1	0	1000
EX_23ccmp(e)	2 3 Cyclic CMP exchange	23ccmp[e] <=>			Exchange	1	0	1000
EX_23cgmp(e)	2 3 Cyclic GMP exchange	23cgmp[e] <=>			Exchange	1	0	1000
EX_23cump(e)	2 3 Cyclic UMP exchange	23cump[e] <=>			Exchange	1	0	1000
EX_23dappa(e)	2 3 diaminopropionate exchange	23dappa[e] <=>			Exchange	1	0	1000
EX_23dhbzs3(e)	2-3-dihydroxybenzoylserine trimer Exchange	23dhbzs3[e] <=>			Exchange	1	0	1000
EX_26dap_M(e)	meso 2 6 Diaminoheptanedioate exchange	26dap-M[e] <=>			Exchange	1	0	1000
EX_2ddglcn(e)	2 Dehydro 3 deoxy D gluconate exchange	2ddglcn[e] <=>			Exchange	1	0	1000
EX_2pg(e)	D Glycerate 2 phosphate exchange	2pg[e] <=>			Exchange	1	0	1000
EX_34dhpac(e)	3 4 Dihydroxyphenylacetaldehyde exchange	34dhpac[e] <=>			Exchange	1	0	1000
EX_3amp(e)	3 AMP exchange	3amp[e] <=>			Exchange	1	0	1000
EX_3cmp(e)	3 cmp exchange	3cmp[e] <=>			Exchange	1	0	1000
EX_3gmp(e)	3 GMP exchange	3gmp[e] <=>			Exchange	1	0	1000
EX_3hcinnm(e)	3 hydroxycinnamic acid exchange	3hcinnm[e] <=>			Exchange	1	0	1000
EX_3hpppn(e)	3 3 hydroxy phenyl propionate exchange	3hpppn[e] <=>			Exchange	1	0	1000
EX_3pg(e)	3 Phospho D glycerate exchange	3pg[e] <=>			Exchange	1	0	1000
EX_3ump(e)	3 UMP exchange	3ump[e] <=>			Exchange	1	0	1000
EX_4abut(e)	4 Aminobutanoate exchange	4abut[e] <=>			Exchange	1	0	1000
EX_4abz(e)	4 Aminobenzoate exchange	4abz[e] <=>			Exchange	1	0	1000
EX_4hoxpac(e)	4 hydroxyphenylacetate exchange	4hoxpac[e] <=>			Exchange	1	0	1000
EX_4hoxpacd(e)	4 Hydroxyphenylacetaldehyde exchange	4hoxpacd[e] <=>			Exchange	1	0	1000
EX_4hthr(e)	4-Hydroxy-L-threonine Exchange	4hthr[e] <=>			Exchange	1	0	1000
EX_5dglcn(e)	5 Dehydro D gluconate exchange	5dglcn[e] <=>			Exchange	1	0	1000
EX_ac(e)	Acetate exchange	ac[e] <=>			Exchange	1	0	1000
EX_acac(e)	Acetoacetate exchange	acac[e] <=>			Exchange	1	0	1000
EX_acald(e)	Acetaldehyde exchange	acald[e] <=>			Exchange	1	0	1000
EX_acgal(e)	N Acetyl D galactosamine exchange	acgal[e] <=>			Exchange	1	0	1000
EX_acgal1p(e)	N Acetyl D galactosamine 1 phosphate exchange	acgal1p[e] <=>			Exchange	1	0	1000
EX_acgam(e)	N Acetyl D glucosamine exchange	acgam[e] <=>			Exchange	1	0	1000
EX_acgam1p(e)	N Acetyl D glucosamine 1 phosphate exchange	acgam1p[e] <=>			Exchange	1	0	1000
EX_acmana(e)	N Acetyl D mannosamine exchange	acmana[e] <=>			Exchange	1	0	1000
EX_acmum(e)	N Acetylmuramate exchange	acmum[e] <=>			Exchange	1	0	1000
EX_acnam(e)	N Acetylneuraminate exchange	acnam[e] <=>			Exchange	1	0	1000
EX_acolipa(e)	4 Amino 4 deoxy L arabinose modified core oligosaccharide lipid A exchange	acolipa[e] <=>			Exchange	1	0	1000
EX_acon_C(e)	cisaconitate exchange	acon-C[e] <=>			Exchange	1	0	1000
EX_acser(e)	O Acetyl L serine exchange	acser[e] <=>			Exchange	1	0	1000
EX_ade(e)	Adenine exchange	ade[e] <=>			Exchange	1	0	1000
EX_adn(e)	Adenosine exchange	adn[e] <=>			Exchange	1	0	1000
EX_adocbl(e)	Adenosylcobalamin exchange	adocbl[e] <=>			Exchange	1	0	1000
EX_AEP(e)	AEP exchange	AEP[e] <=>			Exchange	1	0	1000
EX_ag(e)	silver exchange	ag[e] <=>			Exchange	1	0	1000
EX_agm(e)	Agmatine exchange	agm[e] <=>			Exchange	1	0	1000
EX_airs(e)	Aminoimidazole riboside exchange	airs[e] <=>			Exchange	1	0	1000
EX_akg(e)	2 Oxoglutarate exchange	akg[e] <=>			Exchange	1	0	1000
EX_ala_B(e)	beta Alanine exchange	ala-B[e] <=>			Exchange	1	0	1000
EX_ala_D(e)	D Alanine exchange	ala-D[e] <=>			Exchange	1	0	1000
EX_ala_L(e)	L Alanine exchange	ala-L[e] <=>			Exchange	1	0	1000
EX_alaala(e)	D Alanyl D alanine exchange	alaala[e] <=>			Exchange	1	0	1000
EX_all_D(e)	D Allose exchange	all-D[e] <=>			Exchange	1	0	1000
EX_alltn(e)	Allantoin exchange	alltn[e] <=>			Exchange	1	0	1000
EX_amp(e)	AMP exchange	amp[e] <=>			Exchange	1	0	1000
EX_anhgm(e)	N Acetyl D glucosamine anhydrous N Acetylmuramic acid exchange	anhgm[e] <=>			Exchange	1	0	1000
EX_arab_L(e)	L Arabinose exchange	arab-L[e] <=>			Exchange	1	0	1000
EX_arbtn(e)	aerobactin minus Fe3 exchange	arbtn[e] <=>			Exchange	1	0	1000
EX_arbtn_fe3(e)	Aerobactin exchange	arbtn-fe3[e] <=>			Exchange	1	0	1000
EX_arg_L(e)	L Arginine exchange	arg-L[e] <=>			Exchange	1	0	1000
EX_ascb_L(e)	L Ascorbate exchange	ascb-L[e] <=>			Exchange	1	0	1000
EX_asn_L(e)	L Asparagine exchange	asn-L[e] <=>			Exchange	1	0	1000
EX_aso3(e)	arsenite exchange	aso3[e] <=>			Exchange	1	0	1000
EX_asp_L(e)	L Aspartate exchange	asp-L[e] <=>			Exchange	1	0	1000
EX_but(e)	Butyrate n C40 exchange	but[e] <=>			Exchange	1	0	1000
EX_butso3(e)	butanesulfonate exchange	butso3[e] <=>			Exchange	1	0	1000
EX_ca2(e)	Calcium exchange	ca2[e] <=>			Exchange	1	-1000	1000
EX_cbi(e)	Cobinamide exchange	cbi[e] <=>			Exchange	1	0	1000
EX_cbl1(e)	Cob I alamin exchange	cbl1[e] <=>			Exchange	1	-0.01	1000
EX_cd2(e)	Cadmium exchange	cd2[e] <=>			Exchange	1	0	1000
EX_cgly(e)	Cys Gly exchange	cgly[e] <=>			Exchange	1	0	1000
EX_chitob(e)	Chitobiose exchange	<=> chitob[e]			Exchange	1	0	0
EX_chol(e)	Choline exchange	chol[e] <=>			Exchange	1	0	1000
EX_cit(e)	Citrate exchange	cit[e] <=>			Exchange	1	0	1000
EX_cl(e)	Chloride exchange	cl[e] <=>			Exchange	1	-1000	1000
EX_cmp(e)	CMP exchange	cmp[e] <=>			Exchange	1	0	1000
EX_co2(e)	CO2 exchange	co2[e] <=>			Exchange	1	-1000	1000
EX_cobalt2(e)	Co2 exchange	cobalt2[e] <=>			Exchange	1	-1000	1000
EX_colipa(e)	core oligosaccharide lipid A exchange	colipa[e] <=>			Exchange	1	0	1000
EX_colipa20Oag(e)	O antigen x20 core oligosaccharide lipid A exchange	colipa20Oag[e] <=>			Exchange	1	0	1000
EX_colipaOA(e)	Membrane LPS mixture Exchange	colipaOA[e] <=>			Exchange	1	0	1000
EX_cpgn(e)	coprogen exchange	cpgn[e] <=>			Exchange	1	0	1000
EX_cpgn_un(e)	coprogen unloaded no Fe III exchange	cpgn-un[e] <=>			Exchange	1	0	1000
EX_crn(e)	L Carnitine exchange	crn[e] <=>			Exchange	1	0	1000
EX_csn(e)	Cytosine exchange	csn[e] <=>			Exchange	1	0	1000
EX_cu(e)	Cu exchange	cu[e] <=>			Exchange	1	0	1000
EX_cu2(e)	Cu2 exchange	cu2[e] <=>			Exchange	1	-1000	1000
EX_cyan(e)	Hydrogen cyanide exchange	cyan[e] <=>			Exchange	1	0	1000
EX_cynt(e)	Cyanate exchange	cynt[e] <=>			Exchange	1	0	1000
EX_cys_D(e)	D Cysteine exchange	cys-D[e] <=>			Exchange	1	0	1000
EX_cys_L(e)	L Cysteine exchange	cys-L[e] <=>			Exchange	1	0	1000
EX_cysi_L(e)	L Cystine exchange	cysi-L[e] <=>			Exchange	1	0	1000
EX_cytd(e)	Cytidine exchange	cytd[e] <=>			Exchange	1	0	1000
EX_dad_2(e)	Deoxyadenosine exchange	dad-2[e] <=>			Exchange	1	0	1000
EX_damp(e)	dAMP exchange	damp[e] <=>			Exchange	1	0	1000
EX_dca(e)	Decanoate n C100 exchange	dca[e] <=>			Exchange	1	0	1000
EX_dcmp(e)	dCMP exchange	dcmp[e] <=>			Exchange	1	0	1000
EX_dcyt(e)	Deoxycytidine exchange	dcyt[e] <=>			Exchange	1	0	1000
EX_ddca(e)	Dodecanoate n C120 exchange	ddca[e] <=>			Exchange	1	0	1000
EX_dgmp(e)	dGMP exchange	dgmp[e] <=>			Exchange	1	0	1000
EX_dgsn(e)	Deoxyguanosine exchange	dgsn[e] <=>			Exchange	1	0	1000
EX_dha(e)	Dihydroxyacetone exchange	dha[e] <=>			Exchange	1	0	1000
EX_dimp(e)	dIMP exchange	dimp[e] <=>			Exchange	1	0	1000
EX_din(e)	Deoxyinosine exchange	din[e] <=>			Exchange	1	0	1000
EX_dms(e)	Dimethyl sulfide exchange	dms[e] <=>			Exchange	1	0	1000
EX_dmso(e)	Dimethyl sulfoxide exchange	dmso[e] <=>			Exchange	1	0	1000
EX_dopa(e)	Dopamine exchange	dopa[e] <=>			Exchange	1	0	1000
EX_drib(e)	deoxy D Ribose exchange	drib[e] <=>			Exchange	1	0	1000
EX_dtmp(e)	dTMP exchange	dtmp[e] <=>			Exchange	1	0	1000
EX_dump(e)	dUMP exchange	dump[e] <=>			Exchange	1	0	1000
EX_duri(e)	Deoxyuridine exchange	duri[e] <=>			Exchange	1	0	1000
EX_dxyl(e)	1-deoxy-D-xylulose Exchange	dxyl[e] <=>			Exchange	1	0	1000
EX_eca4colipa(e)	enterobacterial common antigen x4 core oligosaccharide lipid A exchange	eca4colipa[e] <=>			Exchange	1	0	1000
EX_enlipa(e)	phosphoethanolamine KDO 2 lipid A exchange	enlipa[e] <=>			Exchange	1	0	1000
EX_enter(e)	Enterochelin exchange	enter[e] <=>			Exchange	1	0	1000
EX_etha(e)	Ethanolamine exchange	etha[e] <=>			Exchange	1	0	1000
EX_ethso3(e)	ethanesulfonate exchange	ethso3[e] <=>			Exchange	1	0	1000
EX_etoh(e)	Ethanol exchange	etoh[e] <=>			Exchange	1	0	1000
EX_f6p(e)	D fructose 6 phosphate exchange	f6p[e] <=>			Exchange	1	0	1000
EX_fald(e)	Formaldehyde exchange	fald[e] <=>			Exchange	1	0	1000
EX_fe2(e)	Fe2 exchange	fe2[e] <=>			Exchange	1	-1000	1000
EX_fe3(e)	Fe3 exchange	fe3[e] <=>			Exchange	1	-1000	1000
EX_fe3dcit(e)	Fe III dicitrate exchange	fe3dcit[e] <=>			Exchange	1	0	1000
EX_fe3dhbzs(e)	ferric 2 3 dihydroxybenzoylserine exchange	fe3dhbzs[e] <=>			Exchange	1	0	1000
EX_fe3dhbzs3(e)	2-3-dihydroxybenzoylserine trimer-Fe-III Exchange	fe3dhbzs3[e] <=>			Exchange	1	0	1000
EX_fe3hox(e)	Fe III hydroxamate exchange	fe3hox[e] <=>			Exchange	1	0	1000
EX_fe3hox_un(e)	Fe III hydoxamate unloaded exchange	fe3hox-un[e] <=>			Exchange	1	0	1000
EX_fecrm(e)	Ferrichrome exchange	fecrm[e] <=>			Exchange	1	0	1000
EX_fecrm_un(e)	Ferrichrome minus Fe III exchange	fecrm-un[e] <=>			Exchange	1	0	1000
EX_feenter(e)	Fe enterobactin exchange	feenter[e] <=>			Exchange	1	0	1000
EX_feoxam(e)	ferroxamine exchange	feoxam[e] <=>			Exchange	1	0	1000
EX_feoxam_un(e)	ferroxamine minus Fe 3 exchange	feoxam-un[e] <=>			Exchange	1	0	1000
EX_feroxB(e)	Ferrioxamine B exchange	feroxB[e] <=>			Exchange	1	0	1000
EX_feroxBfe(e)	Ferrioxamine B fe exchange	feroxBfe[e] <=>			Exchange	1	0	1000
EX_feroxE(e)	Ferrioxamine E exchange	feroxE[e] <=>			Exchange	1	0	1000
EX_feroxEfe(e)	Ferrioxamine E fe exchange	feroxEfe[e] <=>			Exchange	1	0	1000
EX_feroxG(e)	Ferrioxamine G exchange	feroxG[e] <=>			Exchange	1	0	1000
EX_feroxGfe(e)	Ferrioxamine G fe exchange	feroxGfe[e] <=>			Exchange	1	0	1000
EX_foam(e)	Formamide exchange	foam[e] <=>			Exchange	1	0	1000
EX_for(e)	Formate exchange	for[e] <=>			Exchange	1	0	1000
EX_fru(e)	D Fructose exchange	fru[e] <=>			Exchange	1	0	1000
EX_frulys(e)	fructoselysine exchange	frulys[e] <=>			Exchange	1	0	1000
EX_fruur(e)	D Fructuronate exchange	fruur[e] <=>			Exchange	1	0	1000
EX_fuc_L(e)	L Fucose exchange	fuc-L[e] <=>			Exchange	1	0	1000
EX_fum(e)	Fumarate exchange	fum[e] <=>			Exchange	1	0	1000
EX_g1p(e)	D Glucose 1 phosphate exchange	g1p[e] <=>			Exchange	1	0	1000
EX_g3pc(e)	sn Glycero 3 phosphocholine exchange	g3pc[e] <=>			Exchange	1	0	1000
EX_g3pe(e)	sn Glycero 3 phosphoethanolamine exchange	g3pe[e] <=>			Exchange	1	0	1000
EX_g3pg(e)	Glycerophosphoglycerol exchange	g3pg[e] <=>			Exchange	1	0	1000
EX_g3pi(e)	sn Glycero 3 phospho 1 inositol exchange	g3pi[e] <=>			Exchange	1	0	1000
EX_g3ps(e)	Glycerophosphoserine exchange	g3ps[e] <=>			Exchange	1	0	1000
EX_g6p(e)	D Glucose 6 phosphate exchange	g6p[e] <=>			Exchange	1	0	1000
EX_gal(e)	D Galactose exchange	gal[e] <=>			Exchange	1	0	1000
EX_gal_bD(e)	beta D Galactose exchange	gal-bD[e] <=>			Exchange	1	0	1000
EX_gal1p(e)	alpha D Galactose 1 phosphate exchange	gal1p[e] <=>			Exchange	1	0	1000
EX_galct_D(e)	D Galactarate exchange	galct-D[e] <=>			Exchange	1	0	1000
EX_galctn_D(e)	D Galactonate exchange	galctn-D[e] <=>			Exchange	1	0	1000
EX_galctn_L(e)	L Galactonate exchange	galctn-L[e] <=>			Exchange	1	0	1000
EX_galt(e)	Galactitol exchange	galt[e] <=>			Exchange	1	0	1000
EX_galur(e)	D Galacturonate exchange	galur[e] <=>			Exchange	1	0	1000
EX_gam(e)	D Glucosamine exchange	gam[e] <=>			Exchange	1	0	1000
EX_gam6p(e)	D Glucosamine 6 phosphate exchange	gam6p[e] <=>			Exchange	1	0	1000
EX_gbbtn(e)	gamma butyrobetaine exchange	gbbtn[e] <=>			Exchange	1	0	1000
EX_gdp(e)	GDP exchange	gdp[e] <=>			Exchange	1	0	1000
EX_glc(e)	D Glucose exchange	glc-D[e] <=>			Exchange	1	-5	1000
EX_glcn(e)	D Gluconate exchange	glcn[e] <=>			Exchange	1	0	1000
EX_glcr(e)	D Glucarate exchange	glcr[e] <=>			Exchange	1	0	1000
EX_glcur(e)	D Glucuronate exchange	glcur[e] <=>			Exchange	1	0	1000
EX_glcur1p(e)	D Glucuronate 1 phosphate exchange	glcur1p[e] <=>			Exchange	1	0	1000
EX_gln_L(e)	L Glutamine exchange	gln-L[e] <=>			Exchange	1	0	1000
EX_glu_L(e)	L Glutamate exchange	glu-L[e] <=>			Exchange	1	0	1000
EX_gly(e)	Glycine exchange	gly[e] <=>			Exchange	1	0	1000
EX_glyald(e)	D Glyceraldehyde exchange	glyald[e] <=>			Exchange	1	0	1000
EX_glyb(e)	Glycine betaine exchange	glyb[e] <=>			Exchange	1	0	1000
EX_glyc(e)	Glycerol exchange	glyc[e] <=>			Exchange	1	0	1000
EX_glyc_R(e)	R Glycerate exchange	glyc-R[e] <=>			Exchange	1	0	1000
EX_glyc2p(e)	Glycerol 2 phosphate exchange	glyc2p[e] <=>			Exchange	1	0	1000
EX_glyc3p(e)	Glycerol 3 phosphate exchange	glyc3p[e] <=>			Exchange	1	0	1000
EX_glyclt(e)	Glycolate exchange	glyclt[e] <=>			Exchange	1	0	1000
EX_gmp(e)	GMP exchange	gmp[e] <=>			Exchange	1	0	1000
EX_gsn(e)	Guanosine exchange	gsn[e] <=>			Exchange	1	0	1000
EX_gthox(e)	Oxidized glutathione exchange	gthox[e] <=>			Exchange	1	0	1000
EX_gthrd(e)	Reduced glutathione exchange	gthrd[e] <=>			Exchange	1	0	1000
EX_gtp(e)	GTP exchange	gtp[e] <=>			Exchange	1	0	1000
EX_gua(e)	Guanine exchange	gua[e] <=>			Exchange	1	0	1000
EX_guln_L(e)	L-gulonate Exchange	guln-L[e] <=>			Exchange	1	0	1000
EX_h(e)	H exchange	h[e] <=>			Exchange	1	-100	1000
EX_h2(e)	H2 exchange	h2[e] <=>			Exchange	1	0	1000
EX_h2o(e)	H2O exchange	h2o[e] <=>			Exchange	1	-100	1000
EX_h2o2(e)	Hydrogen peroxide exchange	h2o2[e] <=>			Exchange	1	0	1000
EX_h2s(e)	Hydrogen sulfide exchange	h2s[e] <=>			Exchange	1	0	1000
EX_hacolipa(e)	hepta acylated core oligosaccharide lipid A E coli exchange	hacolipa[e] <=>			Exchange	1	0	1000
EX_halipa(e)	hepta acylated KDO 2 lipid A exchange	halipa[e] <=>			Exchange	1	0	1000
EX_hdca(e)	Hexadecanoate n C160 exchange	hdca[e] <=>			Exchange	1	0	1000
EX_hdcea(e)	hexadecenoate n C161 exchange	hdcea[e] <=>			Exchange	1	0	1000
EX_hg2(e)	Hg2 exchange	hg2[e] <=>			Exchange	1	0	1000
EX_his_L(e)	L Histidine exchange	his-L[e] <=>			Exchange	1	0	1000
EX_hom_L(e)	L Homoserine exchange	hom-L[e] <=>			Exchange	1	0	1000
EX_hxa(e)	Hexanoate n C60 exchange	hxa[e] <=>			Exchange	1	0	1000
EX_hxan(e)	Hypoxanthine exchange	hxan[e] <=>			Exchange	1	0	1000
EX_icit(e)	Isocitrate exchange	icit[e] <=>			Exchange	1	0	1000
EX_idon_L(e)	L Idonate exchange	idon-L[e] <=>			Exchange	1	0	1000
EX_ile_L(e)	L Isoleucine exchange	ile-L[e] <=>			Exchange	1	0	1000
EX_imp(e)	IMP exchange	imp[e] <=>			Exchange	1	0	1000
EX_indole(e)	Indole exchange	indole[e] <=>			Exchange	1	0	1000
EX_inost(e)	myo Inositol exchange	inost[e] <=>			Exchange	1	0	1000
EX_ins(e)	Inosine exchange	ins[e] <=>			Exchange	1	0	1000
EX_isetac(e)	Isethionic acid exchange	isetac[e] <=>			Exchange	1	0	1000
EX_k(e)	K exchange	k[e] <=>			Exchange	1	-1000	1000
EX_kdo2lipid4(e)	KDO 2 lipid IV A exchange	kdo2lipid4[e] <=>			Exchange	1	0	1000
EX_lac_D(e)	D lactate exchange	lac-D[e] <=>			Exchange	1	0	1000
EX_lac_L(e)	L Lactate exchange	lac-L[e] <=>			Exchange	1	0	1000
EX_LalaDgluMdap(e)	L alanine D glutamate meso 2 6 diaminoheptanedioate exchange	LalaDgluMdap[e] <=>			Exchange	1	0	1000
EX_LalaDgluMdapDala(e)	L alanine D glutamate meso 2 6 diaminoheptanedioate D alanine exchange	LalaDgluMdapDala[e] <=>			Exchange	1	0	1000
EX_lcts(e)	Lactose exchange	lcts[e] <=>			Exchange	1	0	1000
EX_leu_L(e)	L Leucine exchange	leu-L[e] <=>			Exchange	1	0	1000
EX_lipa(e)	KDO 2 lipid A exchange	lipa[e] <=>			Exchange	1	0	1000
EX_lipa_cold(e)	cold adapted KDO 2 lipid A exchange	lipa-cold[e] <=>			Exchange	1	0	1000
EX_lys_L(e)	L Lysine exchange	lys-L[e] <=>			Exchange	1	0	1000
EX_lyx_L(e)	L Lyxose exchange	lyx-L[e] <=>			Exchange	1	0	1000
EX_mal_D(e)	D Malate exchange	mal-D[e] <=>			Exchange	1	0	1000
EX_mal_L(e)	L Malate exchange	mal-L[e] <=>			Exchange	1	0	1000
EX_malt(e)	Maltose exchange	malt[e] <=>			Exchange	1	0	1000
EX_malthx(e)	Maltohexaose exchange	malthx[e] <=>			Exchange	1	0	1000
EX_maltpt(e)	Maltopentaose exchange	maltpt[e] <=>			Exchange	1	0	1000
EX_malttr(e)	Maltotriose exchange	malttr[e] <=>			Exchange	1	0	1000
EX_maltttr(e)	Maltotetraose exchange	maltttr[e] <=>			Exchange	1	0	1000
EX_man(e)	D Mannose exchange	man[e] <=>			Exchange	1	0	1000
EX_man6p(e)	D Mannose 6 phosphate exchange	man6p[e] <=>			Exchange	1	0	1000
EX_manglyc(e)	2 alpha D Mannosyl D glycerate exchange	manglyc[e] <=>			Exchange	1	0	1000
EX_melib(e)	Melibiose exchange	melib[e] <=>			Exchange	1	0	1000
EX_met_D(e)	D Methionine exchange	met-D[e] <=>			Exchange	1	0	1000
EX_met_L(e)	L Methionine exchange	met-L[e] <=>			Exchange	1	0	1000
EX_metsox_R_L(e)	L methionine R sulfoxide exchange	metsox-R-L[e] <=>			Exchange	1	0	1000
EX_metsox_S_L(e)	L Methionine S oxide exchange	metsox-S-L[e] <=>			Exchange	1	0	1000
EX_mg2(e)	Mg exchange	mg2[e] <=>			Exchange	1	-1000	1000
EX_minohp(e)	myo Inositol hexakisphosphate exchange	minohp[e] <=>			Exchange	1	0	1000
EX_mmet(e)	S Methyl L methionine exchange	mmet[e] <=>			Exchange	1	0	1000
EX_mn2(e)	Mn2 exchange	mn2[e] <=>			Exchange	1	-1000	1000
EX_mnl(e)	D Mannitol exchange	mnl[e] <=>			Exchange	1	0	1000
EX_mobd(e)	Molybdate exchange	mobd[e] <=>			Exchange	1	-1000	1000
EX_mso3(e)	methanesulfonate exchange	mso3[e] <=>			Exchange	1	0	1000
EX_n2o(e)	Nitrous oxide exchange	n2o[e] <=>			Exchange	1	0	1000
EX_na1(e)	Sodium exchange	na1[e] <=>			Exchange	1	-1000	1000
EX_nac(e)	Nicotinate exchange	nac[e] <=>			Exchange	1	0	1000
EX_nh4(e)	Ammonia exchange	nh4[e] <=>			Exchange	1	-1000	1000
EX_ni2(e)	Ni2 exchange	ni2[e] <=>			Exchange	1	0	1000
EX_nmn(e)	NMN exchange	nmn[e] <=>			Exchange	1	0	1000
EX_no(e)	Nitric oxide exchange	no[e] <=>			Exchange	1	0	1000
EX_no2(e)	Nitrite exchange	no2[e] <=>			Exchange	1	0	1000
EX_no3(e)	Nitrate exchange	no3[e] <=>			Exchange	1	0	1000
EX_o2(e)	O2 exchange	o2[e] <=>			Exchange	1	-18.5	1000
EX_o2s(e)	Superoxide anion exchange	o2s[e] <=>			Exchange	1	0	1000
EX_oaa(e)	Oxaloacetate exchange	oaa[e] <=>			Exchange	1	0	1000
EX_ocdca(e)	octadecanoate n C180 exchange	ocdca[e] <=>			Exchange	1	0	1000
EX_ocdcea(e)	octadecenoate n C181 exchange	ocdcea[e] <=>			Exchange	1	0	1000
EX_octa(e)	octanoate n C80 exchange	octa[e] <=>			Exchange	1	0	1000
EX_orn(e)	Ornithine exchange	orn[e] <=>			Exchange	1	0	1000
EX_orot(e)	Orotate exchange	orot[e] <=>			Exchange	1	0	1000
EX_pacald(e)	Phenylacetaldehyde exchange	pacald[e] <=>			Exchange	1	0	1000
EX_peamn(e)	Phenethylamine exchange	peamn[e] <=>			Exchange	1	0	1000
EX_pep(e)	Phosphoenolpyruvate exchange	pep[e] <=>			Exchange	1	0	1000
EX_phe_L(e)	L Phenylalanine exchange	phe-L[e] <=>			Exchange	1	0	1000
EX_pheme(e)	Protoheme exchange	pheme[e] <=>			Exchange	1	0	1000
EX_pi(e)	Phosphate exchange	pi[e] <=>			Exchange	1	-1000	1000
EX_pnto_R(e)	R Pantothenate exchange	pnto-R[e] <=>			Exchange	1	0	1000
EX_ppa(e)	Propionate exchange	ppa[e] <=>			Exchange	1	0	1000
EX_ppal(e)	Propanal exchange	ppal[e] <=>			Exchange	1	0	1000
EX_pppn(e)	Phenylpropanoate exchange	pppn[e] <=>			Exchange	1	0	1000
EX_ppt(e)	Phosphonate exchange	ppt[e] <=>			Exchange	1	0	1000
EX_pro_L(e)	L Proline exchange	pro-L[e] <=>			Exchange	1	0	1000
EX_progly(e)	L Prolinylglycine exchange	progly[e] <=>			Exchange	1	0	1000
EX_psclys(e)	psicoselysine exchange	psclys[e] <=>			Exchange	1	0	1000
EX_pser_L(e)	O Phospho L serine exchange	pser-L[e] <=>			Exchange	1	0	1000
EX_ptrc(e)	Putrescine exchange	ptrc[e] <=>			Exchange	1	0	1000
EX_pydx(e)	Pyridoxal exchange	<=> pydx[e]			Exchange	1	0	0
EX_pydxn(e)	Pyridoxine exchange	<=> pydxn[e]			Exchange	1	0	0
EX_pyr(e)	Pyruvate exchange	pyr[e] <=>			Exchange	1	0	1000
EX_r5p(e)	alpha D Ribose 5 phosphate exchange	r5p[e] <=>			Exchange	1	0	1000
EX_remnant1(e)	residual atoms of reaction DMBZIDSYN exchange	remnant1[e] <=>			Exchange	1	0	1000
EX_rib_D(e)	D Ribose exchange	rib-D[e] <=>			Exchange	1	0	1000
EX_rmn(e)	L Rhamnose exchange	rmn[e] <=>			Exchange	1	0	1000
EX_rnam(e)	N-Ribosylnicotinamide Exchange	rnam[e] <=>			Exchange	1	0	1000
EX_salchs2(e)	Salmochelin-S2 Exchange	salchs2[e] <=>			Exchange	1	0	1000
EX_salchs2fe(e)	Salmochelin-S2-Fe-III Exchange	salchs2fe[e] <=>			Exchange	1	0	1000
EX_SALCHS4(e)	Salmochelin S4 exchange	salchs4[e] <=>			Exchange	1	0	1000
EX_SALCHS4FE(e)	Salmochelin S4 Fe III exchange	salchs4fe[e] <=>			Exchange	1	0	1000
EX_SALCHSX(e)	Salmochelin SX exchange	salchsx[e] <=>			Exchange	1	0	1000
EX_sbt_D(e)	D Sorbitol exchange	sbt-D[e] <=>			Exchange	1	0	1000
EX_ser_D(e)	D Serine exchange	ser-D[e] <=>			Exchange	1	0	1000
EX_ser_L(e)	L Serine exchange	ser-L[e] <=>			Exchange	1	0	1000
EX_skm(e)	Shikimate exchange	skm[e] <=>			Exchange	1	0	1000
EX_so2(e)	sulfur dioxide exchange	so2[e] <=>			Exchange	1	0	1000
EX_so3(e)	Sulfite exchange	so3[e] <=>			Exchange	1	0	1000
EX_so4(e)	Sulfate exchange	so4[e] <=>			Exchange	1	-1000	1000
EX_spmd(e)	Spermidine exchange	spmd[e] <=>			Exchange	1	0	1000
EX_succ(e)	Succinate exchange	succ[e] <=>			Exchange	1	0	1000
EX_sucr(e)	Sucrose exchange	sucr[e] <=>			Exchange	1	0	1000
EX_sulfac(e)	sulfoacetate exchange	sulfac[e] <=>			Exchange	1	0	1000
EX_tag_D(e)	D Tagatose exchange	tag-D[e] <=>			Exchange	1	0	1000
EX_tartr_D(e)	D tartrate exchange	tartr-D[e] <=>			Exchange	1	0	1000
EX_tartr_L(e)	L tartrate exchange	tartr-L[e] <=>			Exchange	1	0	1000
EX_taur(e)	Taurine exchange	taur[e] <=>			Exchange	1	0	1000
EX_tcb(e)	tricarballylate Exchange	tcb[e] <=>			Exchange	1	0	1000
EX_tcynt(e)	Thiocyanate exchange	tcynt[e] <=>			Exchange	1	0	1000
EX_tet(e)	Tetrathionate exchange	tet[e] <=>			Exchange	1	0	1000
EX_thm(e)	Thiamin exchange	thm[e] <=>			Exchange	1	0	1000
EX_thr_L(e)	L Threonine exchange	thr-L[e] <=>			Exchange	1	0	1000
EX_thrp(e)	L Threonine O 3 phosphate exchange	thrp[e] <=>			Exchange	1	0	1000
EX_thym(e)	Thymine exchange	thym[e] <=>			Exchange	1	0	1000
EX_thymd(e)	Thymidine exchange	thymd[e] <=>			Exchange	1	0	1000
EX_tma(e)	Trimethylamine exchange	tma[e] <=>			Exchange	1	0	1000
EX_tmao(e)	Trimethylamine N oxide exchange	tmao[e] <=>			Exchange	1	0	1000
EX_tre(e)	Trehalose exchange	tre[e] <=>			Exchange	1	0	1000
EX_trp_L(e)	L Tryptophan exchange	trp-L[e] <=>			Exchange	1	0	1000
EX_tsul(e)	Thiosulfate exchange	tsul[e] <=>			Exchange	1	0	1000
EX_ttdca(e)	tetradecanoate n C140 exchange	ttdca[e] <=>			Exchange	1	0	1000
EX_ttdcea(e)	tetradecenoate n C141 exchange	ttdcea[e] <=>			Exchange	1	0	1000
EX_tton(e)	Trithionate Exchange	tton[e] <=>			Exchange	1	0	1000
EX_tungs(e)	tungstate exchange	tungs[e] <=>			Exchange	1	-1000	1000
EX_tym(e)	Tyramine exchange	tym[e] <=>			Exchange	1	0	1000
EX_tyr_L(e)	L Tyrosine exchange	tyr-L[e] <=>			Exchange	1	0	1000
EX_tyrp(e)	Phosphotyrosine exchange	tyrp[e] <=>			Exchange	1	0	1000
EX_uacgam(e)	UDP N acetyl D glucosamine exchange	uacgam[e] <=>			Exchange	1	0	1000
EX_udcpo4(e)	Undecaprenyl diphosphate galactose-rhamnose-mannose-abequose Exchange	udcpo4[e] <=>			Exchange	1	0	1000
EX_udcpo5(e)	Undecaprenyl diphosphate galactose-rhamnose-mannose-abequose-acetyl Exchange	udcpo5[e] <=>			Exchange	1	0	1000
EX_udpacgal(e)	UDP N acetyl D galactosamine exchange	udpacgal[e] <=>			Exchange	1	0	1000
EX_udpg(e)	UDPglucose exchange	udpg[e] <=>			Exchange	1	0	1000
EX_udpgal(e)	UDPgalactose exchange	udpgal[e] <=>			Exchange	1	0	1000
EX_udpglcur(e)	UDP D glucuronate exchange	udpglcur[e] <=>			Exchange	1	0	1000
EX_ump(e)	UMP exchange	ump[e] <=>			Exchange	1	0	1000
EX_ura(e)	Uracil exchange	ura[e] <=>			Exchange	1	0	1000
EX_urea(e)	Urea exchange	urea[e] <=>			Exchange	1	0	1000
EX_uri(e)	Uridine exchange	uri[e] <=>			Exchange	1	0	1000
EX_val_L(e)	L Valine exchange	val-L[e] <=>			Exchange	1	0	1000
EX_xan(e)	Xanthine exchange	xan[e] <=>			Exchange	1	0	1000
EX_xmp(e)	Xanthosine 5 phosphate exchange	xmp[e] <=>			Exchange	1	0	1000
EX_xtsn(e)	Xanthosine exchange	xtsn[e] <=>			Exchange	1	0	1000
EX_xyl_D(e)	D Xylose exchange	xyl-D[e] <=>			Exchange	1	0	1000
EX_xylu_L(e)	L Xylulose exchange	xylu-L[e] <=>			Exchange	1	0	1000
EX_zn2(e)	Zinc exchange	zn2[e] <=>			Exchange	1	-1000	1000
F6PA	fructose 6 phosphate aldolase	f6p[c] <=> dha[c] + g3p[c]	STM4109	STM4109	GlycolysisGluconeogenesis	1	-1000	1000							PMID:11120740
F6PP	D fructose 6 phosphate phosphatase	f6p[c] + h2o[c] --> fru[c] + pi[c]	( STM0840 or STM0842 )	STM0840 STM0842	Alternate Carbon Metabolism	0	0	1000
F6Pt6_2pp	Fructose 6 phosphate transport via phosphate antiport periplasm	f6p[p] + 2 pi[c] --> f6p[c] + 2 pi[p]	STM3787	STM3787	Transport Inner Membrane	0	0	1000
F6Ptex	fructose 6 phosphate transport via diffusion extracellular to periplasm	f6p[e] <=> f6p[p]	( STM0320 or STM0999 or STM1473 or STM2267 )	STM0320 STM0999 STM1473 STM2267	Transport Outer Membrane Porin	1	-1000	1000
FA100ACPHi	fatty acyl ACP hydrolase	dcaACP[c] + h2o[c] --> ACP[c] + dca[c] + h[c]	STM0403	STM0403	Cell Envelope Biosynthesis	0	0	1000
FA120ACPHi	fatty acyl ACP hydrolase	ddcaACP[c] + h2o[c] --> ACP[c] + ddca[c] + h[c]	STM0403	STM0403	Cell Envelope Biosynthesis	0	0	1000
FA140ACPHi	fatty acyl ACP hydrolase	h2o[c] + myrsACP[c] --> ACP[c] + h[c] + ttdca[c]	STM0403	STM0403	Cell Envelope Biosynthesis	0	0	1000
FA141ACPHi	fatty acyl ACP hydrolase	h2o[c] + tdeACP[c] --> ACP[c] + h[c] + ttdcea[c]	STM0403	STM0403	Cell Envelope Biosynthesis	0	0	1000
FA160ACPHi	fatty acyl ACP hydrolase	h2o[c] + palmACP[c] --> ACP[c] + h[c] + hdca[c]	STM0403	STM0403	Cell Envelope Biosynthesis	0	0	1000
FA161ACPHi	fatty acyl ACP hydrolase	h2o[c] + hdeACP[c] --> ACP[c] + h[c] + hdcea[c]	STM0403	STM0403	Cell Envelope Biosynthesis	0	0	1000
FA80ACPHi	fatty acyl ACP hydrolase	h2o[c] + ocACP[c] --> ACP[c] + h[c] + octa[c]	STM0403	STM0403	Cell Envelope Biosynthesis	0	0	1000
FACOAE100	fatty acid CoA thioesterase decanoate	dcacoa[c] + h2o[c] --> coa[c] + dca[c] + h[c]	STM0464	STM0464	Cell Envelope Biosynthesis	0	0	1000
FACOAE120	fatty acid CoA thioesterase dodecanoate	ddcacoa[c] + h2o[c] --> coa[c] + ddca[c] + h[c]	STM0464	STM0464	Cell Envelope Biosynthesis	0	0	1000
FACOAE140	fatty acid CoA thioesterase tetradecanoate	h2o[c] + tdcoa[c] --> coa[c] + h[c] + ttdca[c]	STM0464	STM0464	Cell Envelope Biosynthesis	0	0	1000
FACOAE141	fatty acid CoA thioesterase tetradecenoate	h2o[c] + tdecoa[c] --> coa[c] + h[c] + ttdcea[c]	STM0464	STM0464	Cell Envelope Biosynthesis	0	0	1000
FACOAE160	fatty acid CoA thioesterase hexadecanoate	h2o[c] + pmtcoa[c] --> coa[c] + h[c] + hdca[c]	STM0464	STM0464	Cell Envelope Biosynthesis	0	0	1000
FACOAE161	fatty acid CoA thioesterase hexadecenoate	h2o[c] + hdcoa[c] --> coa[c] + h[c] + hdcea[c]	STM0464	STM0464	Cell Envelope Biosynthesis	0	0	1000
FACOAE180	fatty acid CoA thioesterase octadecanoate	h2o[c] + stcoa[c] --> coa[c] + h[c] + ocdca[c]	STM0464	STM0464	Cell Envelope Biosynthesis	0	0	1000
FACOAE181	fatty acid CoA thioesterase octadecenoate	h2o[c] + odecoa[c] --> coa[c] + h[c] + ocdcea[c]	STM0464	STM0464	Cell Envelope Biosynthesis	0	0	1000
FACOAE60	fatty acid CoA thioesterase hexanoate	h2o[c] + hxcoa[c] --> coa[c] + h[c] + hxa[c]	STM0464	STM0464	Cell Envelope Biosynthesis	0	0	1000
FACOAE80	fatty acid CoA thioesterase octanoate	h2o[c] + occoa[c] --> coa[c] + h[c] + octa[c]	STM0464	STM0464	Cell Envelope Biosynthesis	0	0	1000
FACOAL100t2pp	fatty acid CoA ligase decanoate transport via vectoral Co A coupling	atp[c] + coa[c] + dca[p] + h[p] --> amp[c] + dcacoa[c] + h[c] + ppi[c]	( STM1818 or STM1350 )	STM1350 STM1818	Cell Envelope Biosynthesis	0	0	1000
FACOAL120t2pp	fatty acid CoA ligase dodecanoate transport via vectoral Co A coupling	atp[c] + coa[c] + ddca[p] + h[p] --> amp[c] + ddcacoa[c] + h[c] + ppi[c]	( STM1350 or STM1818 )	STM1350 STM1818	Cell Envelope Biosynthesis	0	0	1000
FACOAL140t2pp	fatty acid CoA ligase tetradecanoate transport via vectoral Co A coupling	atp[c] + coa[c] + h[p] + ttdca[p] --> amp[c] + h[c] + ppi[c] + tdcoa[c]	( STM1818 or STM1350 )	STM1350 STM1818	Cell Envelope Biosynthesis	0	0	1000
FACOAL141t2pp	fatty acid CoA ligase tetradecenoate transport via vectoral Co A coupling	atp[c] + coa[c] + h[p] + ttdcea[p] --> amp[c] + h[c] + ppi[c] + tdecoa[c]	( STM1350 or STM1818 )	STM1350 STM1818	Cell Envelope Biosynthesis	0	0	1000
FACOAL160t2pp	fatty acid CoA ligase hexadecanoate transport via vectoral Co A coupling	atp[c] + coa[c] + h[p] + hdca[p] --> amp[c] + h[c] + pmtcoa[c] + ppi[c]	( STM1350 or STM1818 )	STM1350 STM1818	Cell Envelope Biosynthesis	0	0	1000
FACOAL161t2pp	fatty acid CoA ligase hexadecenoate transport via vectoral Co A coupling	atp[c] + coa[c] + h[p] + hdcea[p] --> amp[c] + h[c] + hdcoa[c] + ppi[c]	( STM1818 or STM1350 )	STM1350 STM1818	Cell Envelope Biosynthesis	0	0	1000
FACOAL180t2pp	fatty acid CoA ligase octadecanoate transport via vectoral Co A coupling	atp[c] + coa[c] + h[p] + ocdca[p] --> amp[c] + h[c] + ppi[c] + stcoa[c]	( STM1818 or STM1350 )	STM1350 STM1818	Cell Envelope Biosynthesis	0	0	1000
FACOAL181t2pp	fatty acid CoA ligase octadecenoate transport via vectoral Co A coupling	atp[c] + coa[c] + h[p] + ocdcea[p] --> amp[c] + h[c] + odecoa[c] + ppi[c]	( STM1818 or STM1350 )	STM1350 STM1818	Cell Envelope Biosynthesis	0	0	1000
FACOAL60t2pp	fatty acid CoA ligase hexanoate transport via vectoral Co A coupling	atp[c] + coa[c] + h[p] + hxa[p] --> amp[c] + h[c] + hxcoa[c] + ppi[c]	( STM1818 or STM1350 )	STM1350 STM1818	Cell Envelope Biosynthesis	0	0	1000
FACOAL80t2pp	fatty acid CoA ligase octanoate transport via vectoral Co A coupling	atp[c] + coa[c] + h[p] + octa[p] --> amp[c] + h[c] + occoa[c] + ppi[c]	( STM1818 or STM1350 )	STM1350 STM1818	Cell Envelope Biosynthesis	0	0	1000
FADRx	FAD reductase	fad[c] + h[c] + nadh[c] --> fadh2[c] + nad[c]	STM3979	STM3979	Cofactor and Prosthetic Group Biosynthesis	0	0	1000
FADRx2	FAD reductase	fad[c] + h[c] + nadph[c] --> fadh2[c] + nadp[c]	( STM2947 and STM2948 )	STM2947 STM2948	Cofactor and Prosthetic Group Biosynthesis	0	0	1000
FALDH2	formaldehyde dehydrogenase	hmgth[c] + nad[c] <=> Sfglutth[c] + h[c] + nadh[c]	STM1627	STM1627	Cofactor and Prosthetic Group Biosynthesis	1	-1000	1000
FALDtex	formaldehyde transport via diffusion extracellular to periplasm	fald[e] <=> fald[p]	( STM0320 or STM0999 or STM1473 or STM2267 )	STM0320 STM0999 STM1473 STM2267	Transport Outer Membrane Porin	1	-1000	1000
FALDtpp	formaldehyde transport via diffusion periplasm	fald[p] <=> fald[c]	s0001	s0001	Transport Inner Membrane	1	-1000	1000
FALGTHLs	formaldehyde glutathione ligase spontaneous	fald[c] + gthrd[c] <=> hmgth[c]	s0001	s0001	Cofactor and Prosthetic Group Biosynthesis	1	-1000	1000
FBA	fructose bisphosphate aldolase	fdp[c] <=> dhap[c] + g3p[c]	( STM2141 or STM3068 )	STM2141 STM3068	GlycolysisGluconeogenesis	1	-1000	1000							PMID:12535077
FBP	fructose bisphosphatase	fdp[c] + h2o[c] --> f6p[c] + pi[c]	( STM4085 or STM4415 )	STM4085 STM4415	GlycolysisGluconeogenesis	0	0	1000	order is different, but both recons have same genes						PMID:16987812
FCI	L fucose isomerase	fuc-L[c] <=> fcl-L[c]	STM2976	STM2976	Alternate Carbon Metabolism	1	-1000	1000							PMID:3325779
FCLK	L fuculokinase	atp[c] + fcl-L[c] --> adp[c] + fc1p[c] + h[c]	STM2977	STM2977	Alternate Carbon Metabolism	0	0	1000							PMID:3056899
FCLPA	L fuculose 1 phosphate aldolase	fc1p[c] <=> dhap[c] + lald-L[c]	( STM2974 or STM2916 )	STM2916 STM2974	Alternate Carbon Metabolism	1	-1000	1000	orthologue of Adam's model						PMID:2553671
FCLT	Ferrochelatase	fe2[c] + ppp9[c] --> 2 h[c] + pheme[c]	STM0489	STM0489	Cofactor and Prosthetic Group Biosynthesis	0	0	1000							PMID:1317844
FDH4pp	formate dehydrogenase quinone 8 periplasm	for[p] + 2 h[c] + q8[c] --> co2[c] + h[p] + q8h2[c]	( ( STM4035 and STM4036 and STM4037 ) or ( STM1570 and STM1569 and STM1568 ) )	STM1568 STM1569 STM1570 STM4035 STM4036 STM4037	Oxidative Phosphorylation	0	0	1000				FDH4pp
FDH5pp	Formate Dehydrogenase menaquinone 8 periplasm	for[p] + 2 h[c] + mqn8[c] --> co2[c] + h[p] + mql8[c]	( ( STM1570 and STM1569 and STM1568 ) or ( STM4035 and STM4036 and STM4037 ) )	STM1568 STM1569 STM1570 STM4035 STM4036 STM4037	Oxidative Phosphorylation	0	0	1000				FDH5pp
FE2abcpp	iron II transport via ABC system periplasm	atp[c] + fe2[p] + h2o[c] --> adp[c] + fe2[c] + h[c] + pi[c]	( STM3506 or ( STM2861 and STM2862 and STM2863 and STM2864 ))	STM2861 STM2862 STM2863 STM2864 STM3506	Inorganic Ion Transport and Metabolism	0	0	1000
FE2t2pp	iron II transport in via proton symport periplasm	fe2[p] + h[p] --> fe2[c] + h[c]	STM2408	STM2408	Inorganic Ion Transport and Metabolism	0	0	1000
FE2tex	iron II transport via diffusion extracellular to periplasm	fe2[e] <=> fe2[p]	( STM0320 or STM0999 or STM1473 or STM2267 )	STM0320 STM0999 STM1473 STM2267	Transport Outer Membrane Porin	1	-1000	1000
FE2tpp	iron 2 transport in via permease no H	fe2[p] --> fe2[c]	STM3190	STM3190	Inorganic Ion Transport and Metabolism	0	0	1000
FE3DHBZR	release of Fe III from ferric 2 3 dihydroxybenzoylserine	fe3dhbzs[c] --> 23dhbzs[c] + fe3[c]			Inorganic Ion Transport and Metabolism	0	0	1000
FE3DHBZSabcpp	ferric 2 3 dihydroxybenzoylserine transport via ABC system periplasm	atp[c] + fe3dhbzs[p] + h2o[c] --> adp[c] + fe3dhbzs[c] + h[c] + pi[c]	( STM0594 and STM0590 and STM0592 and STM0591 )	STM0590 STM0591 STM0592 STM0594	Inorganic Ion Transport and Metabolism	0	0	1000
FE3DHBZStonex	ferric 2 3 dihydroxybenzoylserine transport via ton system extracellular	fe3dhbzs[e] + h[p] --> fe3dhbzs[p] + h[c]	( STM2199 and ( STM1737 and STM3158 and STM3159 ) )	STM1737 STM2199 STM3158 STM3159	Transport Outer Membrane	0	0	1000
FE3HOXabcpp	ferric hydroxamate transport via ABC system periplasm	atp[c] + fe3hox[p] + h2o[c] --> adp[c] + fe3hox[c] + h[c] + pi[c]	( STM0194 and STM0192 and STM0193 )	STM0192 STM0193 STM0194	Inorganic Ion Transport and Metabolism	0	0	1000
FE3HOXexs	Fe III hydroxamate Fe loading reaction spontaneaous	fe3[e] + fe3hox-un[e] --> fe3hox[e]	s0001	s0001	Inorganic Ion Transport and Metabolism	0	0	1000
FE3HOXR1	Fe III hydroxamate reductase	fadh2[c] + 2 fe3hox[c] --> fad[c] + 2 fe2[c] + 2 fe3hox-un[c] + 2 h[c]			Inorganic Ion Transport and Metabolism	0	0	1000
FE3HOXR2	Fe III hydroxamate reductase	2 fe3hox[c] + fmnh2[c] --> 2 fe2[c] + 2 fe3hox-un[c] + fmn[c] + 2 h[c]			Inorganic Ion Transport and Metabolism	0	0	1000
FE3HOXR3	Fe III hydroxamate reductase	2 fe3hox[c] + rbflvrd[c] --> 2 fe2[c] + 2 fe3hox-un[c] + 2 h[c] + ribflv[c]			Inorganic Ion Transport and Metabolism	0	0	1000
FE3HOXtonex	Fe III hydroxamine transport via ton system extracellular	fe3hox[e] + h[p] --> fe3hox[p] + h[c]	( STM0191 and ( STM1737 and STM3158 and STM3159 ) )	STM0191 STM1737 STM3158 STM3159	Transport Outer Membrane	0	0	1000
FE3HOXUtex	Fe III hydroxamate unloaded secretion	fe3hox-un[c] + h[p] --> fe3hox-un[p] + h[c]			Inorganic Ion Transport and Metabolism	0	0	1000
FE3HOXUtpp	Fe III hydroxamate unloaded secretion extracellular	fe3hox-un[p] + h[p] --> fe3hox-un[e] + h[c]			Inorganic Ion Transport and Metabolism	0	0	1000
FE3Ri	Fe III reduction	fadh2[c] + 2 fe3[c] --> fad[c] + 2 fe2[c] + 2 h[c]	STM3979	STM3979	Cofactor and Prosthetic Group Biosynthesis	0	0	1000
FE3tex	iron III transport via diffusion extracellular to periplasm	fe3[e] <=> fe3[p]	( STM0320 or STM0999 or STM1473 or STM2267 )	STM0320 STM0999 STM1473 STM2267	Transport Outer Membrane Porin	1	-1000	1000
FECRMabcpp	ferrichrome transport via ABC system periplasm	atp[c] + fecrm[p] + h2o[c] --> adp[c] + fecrm[c] + h[c] + pi[c]	( STM0194 and STM0192 and STM0193 )	STM0192 STM0193 STM0194	Inorganic Ion Transport and Metabolism	0	0	1000
FECRMexs	ferrichrome Fe III loading reaction spontaneous	fe3[e] + fecrm-un[e] --> fecrm[e]	s0001	s0001	Inorganic Ion Transport and Metabolism	0	0	1000
FECRMR1	Ferrichrome reductase	fadh2[c] + 2 fecrm[c] --> fad[c] + 2 fe2[c] + 2 fecrm-un[c] + 2 h[c]			Inorganic Ion Transport and Metabolism	0	0	1000
FECRMR2	Ferrichrome reductase	2 fecrm[c] + fmnh2[c] --> 2 fe2[c] + 2 fecrm-un[c] + fmn[c] + 2 h[c]			Inorganic Ion Transport and Metabolism	0	0	1000
FECRMR3	Ferrichrome reductase	2 fecrm[c] + rbflvrd[c] --> 2 fe2[c] + 2 fecrm-un[c] + 2 h[c] + ribflv[c]			Inorganic Ion Transport and Metabolism	0	0	1000
FECRMtonex	ferrichrome transport via ton system extracellular	fecrm[e] + h[p] --> fecrm[p] + h[c]	( STM0191 and ( STM1737 and STM3158 and STM3159 ) )	STM0191 STM1737 STM3158 STM3159	Transport Outer Membrane	0	0	1000
FECRMUtex	ferrichrome minus Fe secretion to extracellular	fecrm-un[p] + h[p] --> fecrm-un[e] + h[c]			Inorganic Ion Transport and Metabolism	0	0	1000
FECRMUtpp	ferrichrome minus Fe secretion to periplasm	fecrm-un[c] + h[p] --> fecrm-un[p] + h[c]			Inorganic Ion Transport and Metabolism	0	0	1000
FEDHBZS3R1	fe3dhbzs3 Fe III reduction and offloading	fadh2[c] + 2 fe3dhbzs3[c] --> fad[c] + 2 fe2[c] + 2 h[c] + 2 23dhbzs3[c]	STM2775 or STM0586	STM0586 STM2775	Inorganic Ion Transport and Metabolism	0	0	1000
FEDHBZS3R2	fe3dhbzs3 Fe III reduction and offloading	fmnh2[c] + 2 fe3dhbzs3[c] --> 2 fe2[c] + fmn[c] + 2 h[c] + 2 23dhbzs3[c]	STM2775 or STM0586	STM0586 STM2775	Inorganic Ion Transport and Metabolism	0	0	1000
FEDHBZS3R3	fe3dhbzs3 Fe III reduction and offloading	rbflvrd[c] + 2 fe3dhbzs3[c] --> 2 fe2[c] + 2 h[c] + ribflv[c] + 2 23dhbzs3[c]	STM2775 or STM0586	STM0586 STM2775	Inorganic Ion Transport and Metabolism	0	0	1000
FEENTER2tpp	enterochelin transport2 via ABC system periplasm	atp[c] + enter[c] + h2o[c] --> adp[c] + enter[p] + h[c] + pi[c]	STM2774	STM2774	Transport Inner Membrane	0	0	1000					y	12652904
FEENTERabcpp	Fe enterobactin transport via ABC system periplasm	atp[c] + feenter[p] + h2o[c] --> adp[c] + feenter[c] + h[c] + pi[c]	( STM0594 and STM0590 and STM0592 and STM0591 )	STM0590 STM0591 STM0592 STM0594	Inorganic Ion Transport and Metabolism	0	0	1000
FEENTERexs	enterobactin Fe III binding spontaneous	enter[e] + fe3[e] --> feenter[e]	s0001	s0001	Inorganic Ion Transport and Metabolism	0	0	1000
FEENTERR1	Fe enterobactin reduction Fe III unloading	fadh2[c] + 2 feenter[c] --> 2 enter[c] + fad[c] + 2 fe2[c] + 2 h[c]	STM0586	STM0586	Inorganic Ion Transport and Metabolism	0	0	1000
FEENTERR2	Fe enterobactin reduction Fe III unloading	2 feenter[c] + fmnh2[c] --> 2 enter[c] + 2 fe2[c] + fmn[c] + 2 h[c]	STM0586	STM0586	Inorganic Ion Transport and Metabolism	0	0	1000
FEENTERR3	Fe enterobactin reduction Fe III unloading	2 feenter[c] + rbflvrd[c] --> 2 enter[c] + 2 fe2[c] + 2 h[c] + ribflv[c]	STM0586	STM0586	Inorganic Ion Transport and Metabolism	0	0	1000
FEENTERtonex	Fe enterobactin transport via ton system extracellular	feenter[e] + h[p] --> feenter[p] + h[c]	( STM0585 and ( STM1737 and STM3158 and STM3159 ) )	STM0585 STM1737 STM3158 STM3159	Transport Outer Membrane	0	0	1000
FEENTERtpp	enterochelin transport secretion	enter[c] + h[p] --> enter[p] + h[c]	STM0593	STM0593	Transport Inner Membrane	0	0	1000
FEOXAMabcpp	ferroxamine transport via ABC system periplasm	atp[c] + feoxam[p] + h2o[c] --> adp[c] + feoxam[c] + h[c] + pi[c]	( STM0194 and STM0192 and STM0193 )	STM0192 STM0193 STM0194	Inorganic Ion Transport and Metabolism	0	0	1000
FEOXAMexs	ferroxamine Fe3 loading reaction spontaneous	fe3[e] + feoxam-un[e] --> feoxam[e]	s0001	s0001	Inorganic Ion Transport and Metabolism	0	0	1000
FEOXAMR1	ferroxamine reductase	fadh2[c] + 2 feoxam[c] --> fad[c] + 2 fe2[c] + 2 feoxam-un[c] + 2 h[c]	STM3979	STM3979	Inorganic Ion Transport and Metabolism	0	0	1000
FEOXAMR2	ferroxamine reductase	2 feoxam[c] + fmnh2[c] --> 2 fe2[c] + 2 feoxam-un[c] + fmn[c] + 2 h[c]	STM3979	STM3979	Inorganic Ion Transport and Metabolism	0	0	1000
FEOXAMR3	ferroxamine reductase	2 feoxam[c] + rbflvrd[c] --> 2 fe2[c] + 2 feoxam-un[c] + 2 h[c] + ribflv[c]	STM3979	STM3979	Inorganic Ion Transport and Metabolism	0	0	1000
FEOXAMtonex	ferroxamine transport via ton system extracellular	feoxam[e] + h[p] --> feoxam[p] + h[c]	( STM0191 and ( STM1737 and STM3158 and STM3159 ) )	STM0191 STM1737 STM3158 STM3159	Transport Outer Membrane	0	0	1000
FEOXAMUtex	ferroxamine minus Fe3 secretion to extracellular	feoxam-un[p] + h[p] --> feoxam-un[e] + h[c]			Inorganic Ion Transport and Metabolism	0	0	1000
FEOXAMUtpp	ferroxamine minus Fe3 secretion to periplasm	feoxam-un[c] + h[p] --> feoxam-un[p] + h[c]			Inorganic Ion Transport and Metabolism	0	0	1000
FEROpp	ferroxidase	4 fe2[p] + 4 h[p] + o2[p] --> 4 fe3[p] + 2 h2o[p]	STM0168	STM0168	Inorganic Ion Transport and Metabolism	0	0	1000
FEROXBFEabcpp	Ferrioxamine B fe transport via ABC system periplasm	atp[c] + feroxBfe[p] + h2o[c] --> adp[c] + feroxBfe[c] + h[c] + pi[c]	( STM0194 and STM0192 and STM0193 )	STM0192 STM0193 STM0194	Transport Inner Membrane	0	0	1000
FEROXBFER1	Ferrioxamine Fe III reduction and offloading	fadh2[c] + 2 feroxBfe[c] --> fad[c] + 2 fe2[c] + 2 feroxB[c] + 2 h[c]	STM3979	STM3979	Inorganic Ion Transport and Metabolism	0	0	1000
FEROXBFER2	Ferrioxamine Fe III reduction and offloading	2 feroxBfe[c] + fmnh2[c] --> 2 fe2[c] + 2 feroxB[c] + fmn[c] + 2 h[c]	STM3979	STM3979	Inorganic Ion Transport and Metabolism	0	0	1000
FEROXBFER3	Ferrioxamine Fe III reduction and offloading	2 feroxBfe[c] + rbflvrd[c] --> 2 fe2[c] + 2 feroxB[c] + 2 h[c] + ribflv[c]	STM3979	STM3979	Inorganic Ion Transport and Metabolism	0	0	1000
FEROXBFEtex	Ferrioxamine B fe transport via diffusion extracellular to periplasm	feroxBfe[e] <=> feroxBfe[p]	STM0364	STM0364	Transport Outer Membrane	1	-1000	1000					y	10103258
FEROXBtex	Ferrioxamine B transport via diffusion extracellular to periplasm	feroxB[e] <=> feroxB[p]	( STM0320 or STM0999 or STM1473 or STM2267 )	STM0320 STM0999 STM1473 STM2267	Transport Outer Membrane Porin	1	-1000	1000					Y as FEROXB… series	fhu genes may be involved
FEROXBtpp	Ferrioxamine B facilitated transport periplasm	feroxB[p] <=> feroxB[c]			Transport Inner Membrane	1	-1000	1000					Y as FEROXB… series	fhu genes may be involved
FEROXEFEabcpp	Ferrioxamine E fe transport via ABC system periplasm	atp[c] + feroxEfe[p] + h2o[c] --> adp[c] + feroxEfe[c] + h[c] + pi[c]	( STM0194 and STM0192 and STM0193 )	STM0192 STM0193 STM0194	Transport Inner Membrane	0	0	1000
FEROXEFER1	Ferrioxamine Fe III reduction and offloading	fadh2[c] + 2 feroxEfe[c] --> fad[c] + 2 fe2[c] + 2 feroxE[c] + 2 h[c]	STM3979	STM3979	Inorganic Ion Transport and Metabolism	0	0	1000
FEROXEFER2	Ferrioxamine Fe III reduction and offloading	2 feroxEfe[c] + fmnh2[c] --> 2 fe2[c] + 2 feroxE[c] + fmn[c] + 2 h[c]	STM3979	STM3979	Inorganic Ion Transport and Metabolism	0	0	1000
FEROXEFER3	Ferrioxamine Fe III reduction and offloading	2 feroxEfe[c] + rbflvrd[c] --> 2 fe2[c] + 2 feroxE[c] + 2 h[c] + ribflv[c]	STM3979	STM3979	Inorganic Ion Transport and Metabolism	0	0	1000
FEROXEFEtex	Ferrioxamine E fe transport via diffusion extracellular to periplasm	feroxEfe[e] <=> feroxEfe[p]	STM0364	STM0364	Transport Outer Membrane	1	-1000	1000					Y as FEROXE... series	PMID: 10103258; check if we have TonB on our model. only the transport of ferrioxamine G was dependent on the energy-transducing protein TonB, since growth stimulation of a tonB strain by ferrioxamines B and E
FEROXEtex	Ferrioxamine E transport via diffusion extracellular to periplasm	feroxE[e] <=> feroxE[p]	( STM0320 or STM0999 or STM1473 or STM2267 )	STM0320 STM0999 STM1473 STM2267	Transport Outer Membrane Porin	1	-1000	1000					Y	PMID: 10103258; STM2267, ompC; Two-component system; osmotic up shift
FEROXEtpp	Ferrioxamine E facilitated transport periplasm	feroxE[p] <=> feroxE[c]			Transport Inner Membrane	1	-1000	1000					Y	PMID: 10103258, PMID: 1830209
FEROXGFEabcpp	Ferrioxamine G fe transport via ABC system periplasm	atp[c] + feroxGfe[p] + h2o[c] --> adp[c] + feroxGfe[c] + h[c] + pi[c]	( STM0194 and STM0192 and STM0193 )	STM0192 STM0193 STM0194	Transport Inner Membrane	0	0	1000
FEROXGFER1	Ferrioxamine Fe III reduction and offloading	fadh2[c] + 2 feroxGfe[c] --> fad[c] + 2 fe2[c] + 2 feroxG[c] + 2 h[c]	STM3979	STM3979	Inorganic Ion Transport and Metabolism	0	0	1000
FEROXGFER2	Ferrioxamine Fe III reduction and offloading	2 feroxGfe[c] + fmnh2[c] --> 2 fe2[c] + 2 feroxG[c] + fmn[c] + 2 h[c]	STM3979	STM3979	Inorganic Ion Transport and Metabolism	0	0	1000
FEROXGFER3	Ferrioxamine Fe III reduction and offloading	2 feroxGfe[c] + rbflvrd[c] --> 2 fe2[c] + 2 feroxG[c] + 2 h[c] + ribflv[c]	STM3979	STM3979	Inorganic Ion Transport and Metabolism	0	0	1000
FEROXGFEtonex	Ferrioxamine G fe transport via ton system extermal	feroxGfe[e] + h[p] --> feroxGfe[p] + h[c]	( STM0364 and ( STM1737 and STM3158 and STM3159 ) )	STM0364 STM1737 STM3158 STM3159	Transport Outer Membrane	0	0	1000					Y as FEROXG… series	I am not sure about this GPR - PLEASE Check
FEROXGtex	Ferrioxamine G transport via diffusion extracellular to periplasm	feroxG[e] <=> feroxG[p]	( STM0320 or STM0999 or STM1473 or STM2267 )	STM0320 STM0999 STM1473 STM2267	Transport Outer Membrane Porin	1	-1000	1000					Y	PMID: 10103258, PMID: 1830209
FEROXGtpp	Ferrioxamine G facilitated transport periplasm	feroxG[p] <=> feroxG[c]			Transport Inner Membrane	1	-1000	1000					Y	PMID: 10103258, PMID: 1830209
FHL	Formate hydrogen lyase	co2[c] + h2[c] --> for[c] + h[c]	( STM4285 and ( STM2847 and STM2848 and STM2849 and STM2850 and STM2851 and STM2852 ) )	STM2847 STM2848 STM2849 STM2850 STM2851 STM2852 STM4285	Pyruvate Metabolism	0	0	0							PMID:7751291
FLAVNADR	Flavin NAD P H reductase	fad[c] + h[c] + nadh[c] --> fadh2[c] + nad[c]	STM1098	STM1098	4 hydroxyphenylacetate catabolism	0	0	1000					y	similar to Ecoli( PMID: 8550403 ), [c] : 4hphac + h + nadh + o2 --> 34dhpha + h2o + nad is right rxn; Aj model has HPA3MO as its rxn name;No biochemical studies for Salmonella. Annotated EC number consistent with reaction in column J, not columns G & Q
FLDR	flavodoxin reductase NADPH	fldox[c] + h[c] + nadph[c] --> fldrd[c] + nadp[c]	( ( STM0694 and STM4084 ) or ( STM3045 and STM4084 ) )	STM0694 STM3045 STM4084	Unassigned	0	0	1000
FLVR	flavin reductase	h[c] + nadph[c] + ribflv[c] --> nadp[c] + rbflvrd[c]	( ( STM2947 and STM2948 ) or STM3979 )	STM2947 STM2948 STM3979	Cofactor and Prosthetic Group Biosynthesis	0	0	1000
FLVRx	flavin reductase NAD	h[c] + nadh[c] + ribflv[c] --> nad[c] + rbflvrd[c]	STM3979	STM3979	Cofactor and Prosthetic Group Biosynthesis	0	0	1000					Y	PMID: 8360156
FMETTRS	Methionyl tRNA formyltransferase	10fthf[c] + mettrna[c] --> fmettrna[c] + h[c] + thf[c]	STM3407	STM3407	tRNA Charging	0	0	1000							PMID:16636273
FMNAT	FMN adenylyltransferase	atp[c] + fmn[c] + h[c] --> fad[c] + ppi[c]	STM0045	STM0045	Cofactor and Prosthetic Group Biosynthesis	0	0	1000							PMID:12142426
FMNRx	FMN reductase	fmn[c] + h[c] + nadh[c] --> fmnh2[c] + nad[c]	STM3979	STM3979	Cofactor and Prosthetic Group Biosynthesis	0	0	1000
FMNRx2	FMN reductase	fmn[c] + h[c] + nadph[c] --> fmnh2[c] + nadp[c]	( ( STM2947 and STM2948 ) or STM3979 )	STM2947 STM2948 STM3979	Cofactor and Prosthetic Group Biosynthesis	0	0	1000
FOAMtex	Formamide transport via diffusion extracellular to periplasm	foam[e] <=> foam[p]	( STM0320 or STM0999 or STM1473 or STM2267 )	STM0320 STM0999 STM1473 STM2267	Transport Outer Membrane Porin	1	-1000	1000					Y
FOAMtrpp	Formamide transport	foam[c] <=> foam[p]			Transport, Inner Membrane	1	-1000	1000
FORt2pp	formate transport via proton symport uptake only periplasm	for[p] + h[p] --> for[c] + h[c]	STM0974	STM0974	Transport Inner Membrane	0	0	1000
FORtex	formate transport via diffusion extracellular to periplasm	for[e] <=> for[p]	( STM0320 or STM0999 or STM1473 or STM2267 )	STM0320 STM0999 STM1473 STM2267	Transport Outer Membrane Porin	1	-1000	1000
FORtppi	formate transport via diffusion cytoplasm to periplasm	for[c] --> for[p]	STM0974	STM0974	Transport Inner Membrane	0	0	1000
FRD2	fumarate reductase	fum[c] + mql8[c] --> mqn8[c] + succ[c]	( STM4340 and STM4341 and STM4342 and STM4343 )	STM4340 STM4341 STM4342 STM4343	Citric Acid Cycle	0	0	1000
FRD3	fumarate reductase	2dmmql8[c] + fum[c] --> 2dmmq8[c] + succ[c]	( STM4340 and STM4341 and STM4342 and STM4343 )	STM4340 STM4341 STM4342 STM4343	Citric Acid Cycle	0	0	1000
FRUK	fructose 1 phosphate kinase	atp[c] + f1p[c] --> adp[c] + fdp[c] + h[c]	STM2205	STM2205	Alternate Carbon Metabolism	0	0	1000				STM3254 is putative-this activity is attributed to STM2205 in BR
FRULYStex	fructoselysine transporter via diffusion extracellular	frulys[e] <=> frulys[p]	( STM0320 or STM0999 or STM1473 or STM2267 )	STM0320 STM0999 STM1473 STM2267	Transport Outer Membrane Porin	1	-1000	1000
FRUpts2pp	Fructose transport via PEPPyr PTS f6p generating periplasm	fru[p] + pep[c] --> f6p[c] + pyr[c]	( STM1830 and STM1831 and STM1832 and STM2431 and STM2432 )	STM1830 STM1831 STM1832 STM2431 STM2432	Transport Inner Membrane	0	0	1000
FRUptspp	D fructose transport via PEPPyr PTS periplasm	fru[p] + pep[c] --> f1p[c] + pyr[c]	( STM2204 and STM2206 and STM2431 and STM2432 )	STM2204 STM2206 STM2431 STM2432	Transport Inner Membrane	0	0	1000
FRUtex	D fructose transport via diffusion extracellular to periplasm	fru[e] <=> fru[p]	( STM0320 or STM0999 or STM1473 or STM2267 )	STM0320 STM0999 STM1473 STM2267	Transport Outer Membrane Porin	1	-1000	1000
FRUURtex	D fructuronate transport via diffusion extracellular	fruur[e] <=> fruur[p]	( STM0320 or STM0999 or STM1473 or STM2267 )	STM0320 STM0999 STM1473 STM2267	Transport Outer Membrane Porin	1	-1000	1000
FTHFD	formyltetrahydrofolate deformylase	10fthf[c] + h2o[c] --> for[c] + h[c] + thf[c]	STM1756	STM1756	Folate Metabolism	0	0	1000							PMID:15695810
FUCtex	L fucose transport via diffusion extracellular to periplasm	fuc-L[e] <=> fuc-L[p]	( STM0320 or STM0999 or STM1473 or STM2267 )	STM0320 STM0999 STM1473 STM2267	Transport Outer Membrane Porin	1	-1000	1000
FUCtpp	L fucose transport via proton symport periplasm	fuc-L[p] + h[p] <=> fuc-L[c] + h[c]	STM2975	STM2975	Transport Inner Membrane	1	-1000	1000
FUM	fumarase	fum[c] + h2o[c] <=> mal-L[c]	( STM1468 or STM4300 or STM1469 or ( STM0761 and STM0762 ) )	STM0761 STM0762 STM1468 STM1469 STM4300	Citric Acid Cycle	1	-1000	1000	With conserved domain of the family of fumarases- no literature available, but stated on http://www.ncbi.nlm.nih.gov (see Entrez Genes)						PMID:15491361
FUMt2_2pp	Fumarate transport via proton symport 2 H periplasm	fum[p] + 2 h[p] --> fum[c] + 2 h[c]	STM3614	STM3614	Transport Inner Membrane	0	0	1000
FUMt2_3pp	Fumarate transport via proton symport 3 H periplasm	fum[p] + 3 h[p] --> fum[c] + 3 h[c]	( STM4325 or STM4301 or STM0627 or STM3599 )	STM0627 STM3599 STM4301 STM4325	Transport Inner Membrane	0	0	1000				FUMt2_3pp
FUMtex	Fumarate transport via diffusion extracellular to periplasm	fum[e] <=> fum[p]	( STM0320 or STM0999 or STM1473 or STM2267 )	STM0320 STM0999 STM1473 STM2267	Transport Outer Membrane Porin	1	-1000	1000
G1PACT	glucosamine 1 phosphate N acetyltransferase	accoa[c] + gam1p[c] --> acgam1p[c] + coa[c] + h[c]	STM3862	STM3862	Cell Envelope Biosynthesis	0	0	1000							PMID:17473010
G1PCT	glucose 1 phosphate cytidylyltransferase	ctp[c] + g1p[c] + h[c] --> cdpglc[c] + ppi[c]	STM2092	STM2092	Cell Envelope Biosynthesis	0	0	1000
G1PPpp	Glucose 1 phosphatase	g1p[p] + h2o[p] --> glc-D[p] + pi[p]	STM1117	STM1117	GlycolysisGluconeogenesis	0	0	1000
G1Ptex	D glucose 1 phosphate transport via diffusion	g1p[e] <=> g1p[p]	( STM0320 or STM0999 or STM1473 or STM2267 )	STM0320 STM0999 STM1473 STM2267	Transport Outer Membrane Porin	1	-1000	1000
G1PTT	glucose 1 phosphate thymidylyltransferase	dttp[c] + g1p[c] + h[c] --> dtdpglu[c] + ppi[c]	( STM3923 or STM2095 )	STM2095 STM3923	Cell Envelope Biosynthesis	0	0	1000
G1SAT	glutamate 1 semialdehyde aminotransferase	glu1sa[c] <=> 5aop[c]	STM0202	STM0202	Cofactor and Prosthetic Group Biosynthesis	1	-1000	1000
G2PPpp	glycerol 2 phosphate phosphatase periplasmic	glyc2p[p] + h2o[p] --> glyc[p] + pi[p]	STM4249	STM4249	Alternate Carbon Metabolism	0	0	1000
G3PAT120	glycerol 3 phosphate acyltransferase C120	ddcaACP[c] + glyc3p[c] --> 1ddecg3p[c] + ACP[c]	STM4235	STM4235	Glycerophospholipid Metabolism	0	0	1000
G3PAT140	glycerol 3 phosphate acyltransferase C140	glyc3p[c] + myrsACP[c] --> 1tdecg3p[c] + ACP[c]	STM4235	STM4235	Glycerophospholipid Metabolism	0	0	1000
G3PAT141	glycerol 3 phosphate acyltransferase C141	glyc3p[c] + tdeACP[c] --> 1tdec7eg3p[c] + ACP[c]	STM4235	STM4235	Glycerophospholipid Metabolism	0	0	1000
G3PAT160	glycerol 3 phosphate acyltransferase C160	glyc3p[c] + palmACP[c] --> 1hdecg3p[c] + ACP[c]	STM4235	STM4235	Glycerophospholipid Metabolism	0	0	1000
G3PAT161	glycerol 3 phosphate acyltransferase C161	glyc3p[c] + hdeACP[c] --> 1hdec9eg3p[c] + ACP[c]	STM4235	STM4235	Glycerophospholipid Metabolism	0	0	1000
G3PAT180	glycerol 3 phosphate acyltransferase C180	glyc3p[c] + ocdcaACP[c] --> 1odecg3p[c] + ACP[c]	STM4235	STM4235	Glycerophospholipid Metabolism	0	0	1000
G3PAT181	glycerol 3 phosphate acyltransferase C181	glyc3p[c] + octeACP[c] --> 1odec11eg3p[c] + ACP[c]	STM4235	STM4235	Glycerophospholipid Metabolism	0	0	1000
G3PCabcpp	sn glycerol 3 phosphocholine transport via ABC system periplasm	atp[c] + g3pc[p] + h2o[c] --> adp[c] + g3pc[c] + h[c] + pi[c]	( STM3556 and STM3557 and STM3554 and STM3555 )	STM3554 STM3555 STM3556 STM3557	Transport Inner Membrane	0	0	1000
G3PCtex	glycero 3 phosphocholine transport via diffusion extracellular to periplasm	g3pc[e] <=> g3pc[p]	( STM0320 or STM0999 or STM1473 or STM2267 )	STM0320 STM0999 STM1473 STM2267	Transport Outer Membrane Porin	1	-1000	1000
G3PD2	glycerol 3 phosphate dehydrogenase NADP	glyc3p[c] + nadp[c] <=> dhap[c] + h[c] + nadph[c]	STM3700	STM3700	Alternate Carbon Metabolism	1	-1000	1000							PMID:9426138
G3PD5	glycerol 3 phosphate dehydrogenase ubiquinone 8	glyc3p[c] + q8[c] --> dhap[c] + q8h2[c]	( ( STM2284 and STM2285 and STM2286 ) or STM3526 )	STM2284 STM2285 STM2286 STM3526	Oxidative Phosphorylation	0	0	1000							PMID:6408060
G3PD6	glycerol 3 phosphate dehydrogenase menaquinone 8	glyc3p[c] + mqn8[c] --> dhap[c] + mql8[c]	( STM2284 and STM2285 and STM2286 )	STM2284 STM2285 STM2286	Oxidative Phosphorylation	0	0	1000							PMID:6408060
G3PD7	glycerol 3 phosphate dehydrogenase demethylmenaquinone 8	2dmmq8[c] + glyc3p[c] --> 2dmmql8[c] + dhap[c]	( STM2284 and STM2285 and STM2286 )	STM2284 STM2285 STM2286	Oxidative Phosphorylation	0	0	1000							PMID:6408060
G3PEabcpp	sn glycerol 3 phosphoethanolamine transport via ABC system periplasm	atp[c] + g3pe[p] + h2o[c] --> adp[c] + g3pe[c] + h[c] + pi[c]	( STM3556 and STM3557 and STM3554 and STM3555 )	STM3554 STM3555 STM3556 STM3557	Transport Inner Membrane	0	0	1000
G3PEtex	glycero 3 phosphoethanolamine transport via diffusion extracellular to periplasm	g3pe[e] <=> g3pe[p]	( STM0320 or STM0999 or STM1473 or STM2267 )	STM0320 STM0999 STM1473 STM2267	Transport Outer Membrane Porin	1	-1000	1000
G3PGabcpp	sn glycerol 3 phosphoglycerol transport via ABC system periplasm	atp[c] + g3pg[p] + h2o[c] --> adp[c] + g3pg[c] + h[c] + pi[c]	( STM3556 and STM3557 and STM3554 and STM3555 )	STM3554 STM3555 STM3556 STM3557	Transport Inner Membrane	0	0	1000
G3PGtex	glycerophoglycerol transport via diffusion extracellular to periplasm	g3pg[e] <=> g3pg[p]	( STM0320 or STM0999 or STM1473 or STM2267 )	STM0320 STM0999 STM1473 STM2267	Transport Outer Membrane Porin	1	-1000	1000
G3PIabcpp	sn glycerol 3 phosphoethanolamine transport via ABC system periplasm	atp[c] + g3pi[p] + h2o[c] --> adp[c] + g3pi[c] + h[c] + pi[c]	( STM3556 and STM3557 and STM3554 and STM3555 )	STM3554 STM3555 STM3556 STM3557	Transport Inner Membrane	0	0	1000
G3PItex	glycero 3 phospho 1 inositol transport via diffusion extracellular to periplasm	g3pi[e] <=> g3pi[p]	( STM0320 or STM0999 or STM1473 or STM2267 )	STM0320 STM0999 STM1473 STM2267	Transport Outer Membrane Porin	1	-1000	1000
G3PSabcpp	sn glycerol 3 phosphoserine transport via ABC system periplasm	atp[c] + g3ps[p] + h2o[c] --> adp[c] + g3ps[c] + h[c] + pi[c]	( STM3556 and STM3557 and STM3554 and STM3555 )	STM3554 STM3555 STM3556 STM3557	Transport Inner Membrane	0	0	1000
G3PStex	glycerophosphserine transport via diffusion extracellular to periplasm	g3ps[e] <=> g3ps[p]	( STM0320 or STM0999 or STM1473 or STM2267 )	STM0320 STM0999 STM1473 STM2267	Transport Outer Membrane Porin	1	-1000	1000
G3PT	glycerol 3 phosphatase	glyc3p[c] + h2o[c] --> glyc[c] + pi[c]	( STM0840 or STM0842 )	STM0840 STM0842	Alternate Carbon Metabolism	0	0	1000
G5SADs	L glutamate 5 semialdehyde dehydratase spontaneous	glu5sa[c] --> 1pyr5c[c] + h2o[c] + h[c]	s0001	s0001	Arginine and Proline Metabolism	0	0	1000				non-enyzmatic reaction according to KEGG	y	Reaction is in SimPheny database and in KEGG. Both list reaction as "spontaneous"
G5SD	glutamate 5 semialdehyde dehydrogenase	glu5p[c] + h[c] + nadph[c] --> glu5sa[c] + nadp[c] + pi[c]	STM0322	STM0322	Arginine and Proline Metabolism	0	0	1000							PMID:6319371
G6PDA	glucosamine 6 phosphate deaminase	gam6p[c] + h2o[c] --> f6p[c] + nh4[c]	STM0684	STM0684	Alternate Carbon Metabolism	0	0	1000							Doi:10.1016/j.enzmictec.2006.01.008
G6PDH2r	glucose 6 phosphate dehydrogenase	g6p[c] + nadp[c] <=> 6pgl[c] + h[c] + nadph[c]	STM1886	STM1886	Pentose Phosphate Pathway	1	-1000	1000
G6PP	glucose 6 phosphate phosphatase	g6p[c] + h2o[c] --> glc-D[c] + pi[c]	( STM0840 or STM0842 )	STM0840 STM0842	GlycolysisGluconeogenesis	0	0	1000
G6Pt6_2pp	Glucose 6 phosphate transport via phosphate antiport periplasm	g6p[p] + 2 pi[c] --> g6p[c] + 2 pi[p]	STM3787	STM3787	Transport Inner Membrane	0	0	1000
G6Ptex	glucose 6 phosphate transport via diffusion extracellular to periplasm	g6p[e] <=> g6p[p]	( STM0320 or STM0999 or STM1473 or STM2267 )	STM0320 STM0999 STM1473 STM2267	Transport Outer Membrane Porin	1	-1000	1000
GAL1PPpp	D galactose 1 phosphatase	gal1p[p] + h2o[p] --> gal[p] + pi[p]	STM1117	STM1117	Alternate Carbon Metabolism	0	0	1000
GAL1Ptex	D galactose 1 phosphate transport via diffusion extracellular to periplasm	gal1p[e] <=> gal1p[p]	( STM0320 or STM0999 or STM1473 or STM2267 )	STM0320 STM0999 STM1473 STM2267	Transport Outer Membrane Porin	1	-1000	1000
GALabcpp	D galactose transport via ABC system periplasm	atp[c] + gal[p] + h2o[c] --> adp[c] + gal[c] + h[c] + pi[c]	( STM2189 and STM2190 and STM2188 )	STM2188 STM2189 STM2190	Transport Inner Membrane	0	0	1000
GALBDtex	beta D galactose transport via diffusion extracellular to periplasm	gal-bD[e] <=> gal-bD[p]	( STM0320 or STM0999 or STM1473 or STM2267 )	STM0320 STM0999 STM1473 STM2267	Transport Outer Membrane Porin	1	-1000	1000
GALCTD	galactarate dehydratase	galct-D[c] --> 5dh4dglc[c] + h2o[c]	( STM3250 or STM3697 )	STM3250 STM3697	Alternate Carbon Metabolism	0	0	1000	direct biochemical evidence	PMID: 17649980
GALCTND	galactonate dehydratase	galctn-D[c] --> 2dh3dgal[c] + h2o[c]	STM3828	STM3828	Alternate Carbon Metabolism	0	0	1000							PMID:12438352
GALCTNLtex	L galactonate transport via diffusion extracellular to periplasm	galctn-L[e] <=> galctn-L[p]	( STM2267 or STM1473 or STM0999 or STM0320 )	STM0320 STM0999 STM1473 STM2267	Transport Outer Membrane Porin	1	-1000	1000
GALCTNt2pp	D galactonate transport via proton symport periplasm	galctn-D[p] + h[p] <=> galctn-D[c] + h[c]	STM3827	STM3827	Transport Inner Membrane	1	0	1000				GALCTNt2pp
GALCTNtex	D galactonate transport via diffusion extracellular to periplasm	galctn-D[e] <=> galctn-D[p]	( STM0320 or STM0999 or STM1473 or STM2267 )	STM0320 STM0999 STM1473 STM2267	Transport Outer Membrane Porin	1	-1000	1000
GALCTt2rpp	D galactarte transport via proton symport reversible periplasm	galct-D[p] + h[p] <=> galct-D[c] + h[c]	STM2962	STM2962	Transport Inner Membrane	1	-1000	1000
GALCTtex	D galactarte transport via diffusion extracellular to periplasm	galct-D[e] <=> galct-D[p]	( STM0320 or STM0999 or STM1473 or STM2267 )	STM0320 STM0999 STM1473 STM2267	Transport Outer Membrane Porin	1	-1000	1000
GALKr	galactokinase	atp[c] + gal[c] --> adp[c] + gal1p[c] + h[c]	( STM0774 or STM2101 )	STM0774 STM2101	Alternate Carbon Metabolism	0	0	1000	both are orthologues of Adam's model						PMID:2198256
GALM2pp	aldose 1 epimerase	gal-bD[p] --> gal[p]	STM0773	STM0773	Alternate Carbon Metabolism	0	0	1000
GALS3	a galactosidase melibiose	h2o[c] + melib[c] --> gal[c] + glc-D[c]	STM4298	STM4298	Alternate Carbon Metabolism	0	0	1000							PMID:4926676
GALT1	galactosyltransferase I LPS core synthesis	gicolipa[c] + udpg[c] --> gagicolipa[c] + h[c] + udp[c]	STM3719	STM3719	Lipopolysaccharide Biosynthesis Recycling	0	0	1000
GALt2pp	D galactose transport in via proton symport periplasm	gal[p] + h[p] --> gal[c] + h[c]	STM3091	STM3091	Transport Inner Membrane	0	0	1000
GALtex	D galactose transport via diffusion extracellular to periplasm	gal[e] <=> gal[p]	( STM0320 or STM0999 or STM1473 or STM2267 )	STM0320 STM0999 STM1473 STM2267	Transport Outer Membrane Porin	1	-1000	1000
GALTptspp	Galactitol transport via PEPPyr PTS periplasm	galt[p] + pep[c] --> galt1p[c] + pyr[c]	( STM3258 and STM3259 and STM3260 and STM2431 and STM2432 )	STM2431 STM2432 STM3258 STM3259 STM3260	Transport Inner Membrane	0	0	1000
GALTtex	Galactitol transport via diffusion extracellular to periplasm	galt[e] <=> galt[p]	( STM0320 or STM0999 or STM1473 or STM2267 )	STM0320 STM0999 STM1473 STM2267	Transport Outer Membrane Porin	1	-1000	1000
GALUi	UTP glucose 1 phosphate uridylyltransferase irreversible	g1p[c] + h[c] + utp[c] --> ppi[c] + udpg[c]	( STM1752 and STM2098 )	STM1752 STM2098	Cell Envelope Biosynthesis	0	0	1000	GalU together with GalF subunit composes the UTP--glucose-1-phosphate uridylyltransferase (note in NCBI LT2 annotation)	found no specific literature for GalU and GalF in Salmonella
GALURt2rpp	D galacturonate transport via proton symport reversible periplasm	galur[p] + h[p] <=> galur[c] + h[c]	STM3134	STM3134	Transport Inner Membrane	1	-1000	1000
GALURtex	D galacturonate transport via diffusion extracellular to periplasm	galur[e] <=> galur[p]	( STM0320 or STM0999 or STM1473 or STM2267 )	STM0320 STM0999 STM1473 STM2267	Transport Outer Membrane Porin	1	-1000	1000
GAM6Pt6_2pp	D Glucosamine 6 phosphate transport via phosphate antiport periplasm	gam6p[p] + 2 pi[c] --> gam6p[c] + 2 pi[p]	STM3787	STM3787	Transport Inner Membrane	0	0	1000
GAMAN6Ptex	D glucosamine 6 phosphate transport via diffusion extracellular to periplasm	gam6p[e] <=> gam6p[p]	( STM0320 or STM0999 or STM1473 or STM2267 )	STM0320 STM0999 STM1473 STM2267	Transport Outer Membrane Porin	1	-1000	1000
GAMptspp	D glucosamine transport via PEPPyr PTS periplasm	gam[p] + pep[c] --> gam6p[c] + pyr[c]	( STM1830 and STM1831 and STM1832 and STM2431 and STM2432 )	STM1830 STM1831 STM1832 STM2431 STM2432	Transport Inner Membrane	0	0	1000
GAMtex	D glucosamine transport via diffusion extracellular to periplasm	gam[e] <=> gam[p]	( STM0320 or STM0999 or STM1473 or STM2267 )	STM0320 STM0999 STM1473 STM2267	Transport Outer Membrane Porin	1	-1000	1000
GAPD	glyceraldehyde 3 phosphate dehydrogenase	g3p[c] + nad[c] + pi[c] <=> 13dpg[c] + h[c] + nadh[c]	STM1290	STM1290	GlycolysisGluconeogenesis	1	-1000	1000							PMID:1862091
GARFT	phosphoribosylglycinamide formyltransferase	10fthf[c] + gar[c] <=> fgam[c] + h[c] + thf[c]	STM2500	STM2500	Purine and Pyrimidine Biosynthesis	1	-1000	1000							PMID:8501063
GART	GAR transformylase T	atp[c] + for[c] + gar[c] --> adp[c] + fgam[c] + h[c] + pi[c]	STM1883	STM1883	Purine and Pyrimidine Biosynthesis	0	0	1000							PMID:7868604
GBBTNtex	gamma butyrobetaine transport via diffusion extracellular to periplasm	gbbtn[e] <=> gbbtn[p]	( STM0320 or STM0999 or STM1473 or STM2267 )	STM0320 STM0999 STM1473 STM2267	Transport Outer Membrane Porin	1	-1000	1000
GCALDD	Glycolaldehyde dehydrogenase	gcald[c] + h2o[c] + nad[c] --> glyclt[c] + 2 h[c] + nadh[c]			Folate Metabolism	0	0	1000
GDMANE	GDP 4 dehydro 6 deoxy D mannose epimerase	gdpddman[c] --> gdpofuc[c]	STM2108	STM2108	Cell Envelope Biosynthesis	0	0	1000				GDMANE
GDPDPK	GDP diphosphokinase	atp[c] + gdp[c] --> amp[c] + h[c] + ppgpp[c]	( STM2956 or STM3742 )	STM2956 STM3742	Cofactor and Prosthetic Group Biosynthesis	0	0	1000
GDPMNH	GDP mannose mannosyl hydrolase	gdpmann[c] + h2o[c] --> gdp[c] + h[c] + man[c]	STM2107	STM2107	Cell Envelope Biosynthesis	0	0	1000
GDPMNP	GDP mannose phyrophosphatase	gdpmann[c] + h2o[c] --> gmp[c] + 2 h[c] + man1p[c]	STM2477	STM2477	Cell Envelope Biosynthesis	0	0	1000					y	No biochemical studies for Salmonella. name of enzyme is wrong, otherwise assignment of stm2477 is correct. Name of enzyme should be "putative pyrophosphatase"
GDPtex	GDP transport via diffusion extracellular to periplasm	gdp[e] <=> gdp[p]	( STM0320 or STM1473 or STM2267 or STM0999 )	STM0320 STM0999 STM1473 STM2267	Transport Outer Membrane Porin	1	-1000	1000
GF6PTA	glutamine fructose 6 phosphate transaminase	f6p[c] + gln-L[c] --> gam6p[c] + glu-L[c]	STM3861	STM3861	Cell Envelope Biosynthesis	0	0	1000							PMID:16952934
GHMT2r	glycine hydroxymethyltransferase reversible	ser-L[c] + thf[c] <=> gly[c] + h2o[c] + mlthf[c]	STM2555	STM2555	Glycine and Serine Metabolism	1	-1000	1000
GK1	guanylate kinase GMPATP	atp[c] + gmp[c] <=> adp[c] + gdp[c]	STM3740	STM3740	Nucleotide Salvage Pathway	1	-1000	1000							PMID:14594851
GLBRAN2	1 4 alpha glucan branching enzyme glycogen bglycogen	glycogen[c] --> bglycogen[c]	STM3538	STM3538	GlycolysisGluconeogenesis	0	0	1000
GLCabcpp	D glucose transport via ABC system periplasm	atp[c] + glc-D[p] + h2o[c] --> adp[c] + glc-D[c] + h[c] + pi[c]	( STM2189 and STM2190 and STM2188 )	STM2188 STM2189 STM2190	Transport Inner Membrane	0	0	1000
GLCATr	D glucose O acetyltransferase	accoa[c] + glc-D[c] <=> acglc-D[c] + coa[c]	STM0472	STM0472	Alternate Carbon Metabolism	1	-1000	1000
GLCDpp	Glucose dehydrogenase ubiquinone 8 as acceptor periplasm	glc-D[p] + h2o[p] + q8[c] --> glcn[p] + h[p] + q8h2[c]	( STM0861 or STM0169 )	STM0169 STM0861	Oxidative Phosphorylation	0	0	1000
GLCNt2rpp	D gluconate transport via proton symport reversible periplasm	glcn[p] + h[p] <=> glcn[c] + h[c]	( STM3512 or STM4482 or STM3541 )	STM3512 STM3541 STM4482	Transport Inner Membrane	1	-1000	1000
GLCNtex	D gluconate transport via diffusion extracellular to periplasm	glcn[e] <=> glcn[p]	( STM0320 or STM0999 or STM1473 or STM2267 )	STM0320 STM0999 STM1473 STM2267	Transport Outer Membrane Porin	1	-1000	1000
GLCP	glycogen phosphorylase	glycogen[c] + pi[c] --> g1p[c]	( STM3534 or STM3514 )	STM3514 STM3534	GlycolysisGluconeogenesis	0	0	1000							PMID:10077830
GLCP2	glycogen phosphorylase	bglycogen[c] + pi[c] --> g1p[c]	( STM3514 or STM3534 )	STM3514 STM3534	GlycolysisGluconeogenesis	0	0	1000
GLCptspp	D glucose transport via PEPPyr PTS periplasm	glc-D[p] + pep[c] --> g6p[c] + pyr[c]	( ( STM2433 and STM1203 and STM2431 and STM2432 ) or ( STM1830 and STM1831 and STM1832 and STM2431 and STM2432 ) or ( STM2433 and STM1465 and STM2431 and STM2432 ) )	STM1203 STM1465 STM1830 STM1831 STM1832 STM2431 STM2432 STM2433	Transport Inner Membrane	0	0	1000
GLCRAL	5 dehydro 4 deoxyglucarate aldolase	5dh4dglc[c] --> 2h3oppan[c] + pyr[c]	STM3249	STM3249	Alternate Carbon Metabolism	0	0	1000
GLCRD	glucarate dehydratase	glcr[c] --> 5dh4dglc[c] + h2o[c]	( STM2960 or STM2961 )	STM2960 STM2961	Alternate Carbon Metabolism	0	0	1000							Book Chapter: M.-A. Mandrand-Berthelot*, G. Condemine, and N. Hugouvieux-Cotte-Pattat Escherichia coli and Salmonella: Cellular and Molecular Biology. 2007
GLCRt2rpp	D glucarate transport via proton symport reversible periplasm	glcr[p] + h[p] <=> glcr[c] + h[c]	STM2962	STM2962	Transport Inner Membrane	1	-1000	1000				GLCRt2rpp
GLCRtex	D glucarate transport via diffusion extracellular to periplasm	glcr[e] <=> glcr[p]	( STM0320 or STM0999 or STM1473 or STM2267 )	STM0320 STM0999 STM1473 STM2267	Transport Outer Membrane Porin	1	-1000	1000
GLCS1	glycogen synthase ADPGlc	adpglc[c] --> adp[c] + glycogen[c] + h[c]	STM3535	STM3535	GlycolysisGluconeogenesis	0	0	1000							PMID:401493
GLCt2pp	D glucose transport in via proton symport periplasm	glc-D[p] + h[p] --> glc-D[c] + h[c]	STM3091	STM3091	Transport Inner Membrane	0	0	1000
GLCtex	glucose transport via diffusion extracellular to periplasm	glc-D[e] <=> glc-D[p]	( STM0320 or STM0999 or STM1473 or STM2267 )	STM0320 STM0999 STM1473 STM2267	Transport Outer Membrane Porin	1	-1000	1000
GLCtexi	D glucoseMaltotriose transport via diffusion extracellular to periplasm irreversible	glc-D[e] --> glc-D[p]	STM4231	STM4231	Transport Outer Membrane	0	0	1000
GLCTR1	glucosyltransferase I LPS core synthesis	icolipa[c] + udpg[c] --> gicolipa[c] + h[c] + udp[c]	STM3722	STM3722	Lipopolysaccharide Biosynthesis Recycling	0	0	1000
GLCTR2	glucosyltransferase II LPS core synthesis	gagicolipa[c] + udpg[c] --> ggagicolipa[c] + h[c] + udp[c]	STM3718	STM3718	Lipopolysaccharide Biosynthesis Recycling	0	0	1000
GLCTR3	glucosyltransferase III LPS core synthesis	ggagicolipa[c] + udpg[c] --> gggagicolipa[c] + h[c] + udp[c]	STM3717	STM3717	Lipopolysaccharide Biosynthesis Recycling	0	0	1000
GLCUR1Ptex	D glucuronate 1 phosphate transport via diffusion extracellular to periplasm	glcur1p[e] <=> glcur1p[p]	( STM0320 or STM0999 or STM1473 or STM2267 )	STM0320 STM0999 STM1473 STM2267	Transport Outer Membrane Porin	1	-1000	1000
GLCURt2rpp	D glucuronate transport via proton symport reversible periplasm	glcur[p] + h[p] <=> glcur[c] + h[c]	( STM3134 or STM0161 )	STM0161 STM3134	Transport Inner Membrane	1	-1000	1000			GPR	GLCURt2rpp;Brecon does not list STM0161 by homology indicates STM0161 could have this putative function
GLCURtex	D glucuronat transport via diffusion extracellular to periplasm	glcur[e] <=> glcur[p]	( STM0320 or STM0999 or STM1473 or STM2267 )	STM0320 STM0999 STM1473 STM2267	Transport Outer Membrane Porin	1	-1000	1000
GLDBRAN2	glycogen debranching enzyme bglycogen glycogen	bglycogen[c] --> glycogen[c]	STM3537	STM3537	GlycolysisGluconeogenesis	0	0	1000
GLGC	glucose 1 phosphate adenylyltransferase	atp[c] + g1p[c] + h[c] --> adpglc[c] + ppi[c]	STM3536	STM3536	GlycolysisGluconeogenesis	0	0	1000							PMID:3040691, PMID:16339941
GLNabcpp	L glutamine transport via ABC system periplasm	atp[c] + gln-L[p] + h2o[c] --> adp[c] + gln-L[c] + h[c] + pi[c]	( STM0830 and STM0829 and STM0828 )	STM0828 STM0829 STM0830	Transport Inner Membrane	0	0	1000
GLNS	glutamine synthetase	atp[c] + glu-L[c] + nh4[c] --> adp[c] + gln-L[c] + h[c] + pi[c]	STM4007	STM4007	Glutamate metabolism	0	0	1000							PMID:35521
GLNtex	L glutamine transport via diffusion extracellular to periplasm	gln-L[e] <=> gln-L[p]	( STM0999 or STM1473 or STM2267 or STM0320 )	STM0320 STM0999 STM1473 STM2267	Transport Outer Membrane Porin	1	-1000	1000
GLNTRS	Glutaminyl tRNA synthetase	atp[c] + gln-L[c] + trnagln[c] --> amp[c] + glntrna[c] + ppi[c]	STM0686	STM0686	tRNA Charging	0	0	1000							PMID:11779784
GLTPD	Galactitol 1 phosphate dehydrogenase	galt1p[c] + nad[c] <=> h[c] + nadh[c] + tag6p-D[c]	STM3261	STM3261	Alternate Carbon Metabolism	1	-1000	1000							PMID:15257457
GLU5K	glutamate 5 kinase	atp[c] + glu-L[c] --> adp[c] + glu5p[c]	STM0321	STM0321	Arginine and Proline Metabolism	0	0	1000							PMID:6315682
GLUabcpp	L glutamate transport via ABC system periplasm	atp[c] + glu-L[p] + h2o[c] --> adp[c] + glu-L[c] + h[c] + pi[c]	( STM0665 and STM0664 and STM0663 and STM0662 )	STM0662 STM0663 STM0664 STM0665	Transport Inner Membrane	0	0	1000
GLUCYS	gamma glutamylcysteine synthetase	atp[c] + cys-L[c] + glu-L[c] --> adp[c] + glucys[c] + h[c] + pi[c]	STM2818	STM2818	Cofactor and Prosthetic Group Biosynthesis	0	0	1000
GLUDy	glutamate dehydrogenase NADP	glu-L[c] + h2o[c] + nadp[c] <=> akg[c] + h[c] + nadph[c] + nh4[c]	STM1299	STM1299	Glutamate Metabolism	1	-1000	1000							PMID:2656714
GLUN	glutaminase	gln-L[c] + h2o[c] --> glu-L[c] + nh4[c]	STM1525	STM1525	Glutamate Metabolism	0	0	1000	STM1824 pabB and STM3469 pabA are component I and II of para aminobenzoate synthetase, different from this reaction - only STM1525 ok?	3894673, 2403545					PMID:8412661, PMID:15982791
GLUNpp	glutaminase	gln-L[p] + h2o[p] --> glu-L[p] + nh4[p]	STM3106	STM3106	Glutamate Metabolism	0	0	1000
GLUPRT	glutamine phosphoribosyldiphosphate amidotransferase	gln-L[c] + h2o[c] + prpp[c] --> glu-L[c] + ppi[c] + pram[c]	STM2362	STM2362	Purine and Pyrimidine Biosynthesis	0	0	1000							PMID:1917881, PMID:9922247
GLUR	glutamate racemase	glu-D[c] <=> glu-L[c]	STM4131	STM4131	Cell Envelope Biosynthesis	1	-1000	1000							PMID:16262797
GLUSy	glutamate synthase NADPH	akg[c] + gln-L[c] + h[c] + nadph[c] --> 2 glu-L[c] + nadp[c]	( STM3330 and STM3331 )	STM3330 STM3331	Glutamate metabolism	0	0	1000							PMID:3881392, PMID:6277856
GLUt2rpp	L glutamate transport via proton symport reversible periplasm	glu-L[p] + h[p] <=> glu-L[c] + h[c]	STM4283	STM4283	Transport Inner Membrane	1	-1000	1000				GLUt2rpp
GLUt4pp	Naglutamate symport periplasm	glu-L[p] + na1[p] --> glu-L[c] + na1[c]	STM3746	STM3746	Transport Inner Membrane	0	0	1000				GLUt4pp
GLUtex	L glutamate transport via diffusion extracellular to periplasm	glu-L[e] <=> glu-L[p]	( STM0320 or STM0999 or STM1473 or STM2267 )	STM0320 STM0999 STM1473 STM2267	Transport Outer Membrane Porin	1	-1000	1000
GLUTRR	glutamyl tRNA reductase	glutrna[c] + h[c] + nadph[c] --> glu1sa[c] + nadp[c] + trnaglu[c]	STM1777	STM1777	Cofactor and Prosthetic Group Biosynthesis	0	0	1000							PMID:9139907, PMID:9973348
GLUTRS	Glutamyl tRNA synthetase	atp[c] + glu-L[c] + trnaglu[c] --> amp[c] + glutrna[c] + ppi[c]	STM2415	STM2415	Cofactor and Prosthetic Group Biosynthesis	0	0	1000							PMID:177401, PMID:12644504
GLXCL	glyoxalate carboligase	2 glx[c] + h[c] --> 2h3oppan[c] + co2[c]	STM0517	STM0517	Glyoxylate Metabolism	0	0	1000
GLYALDtex	Glyceraldehyde transport via diffusion extracellular to periplasm	glyald[e] <=> glyald[p]	( STM0320 or STM0999 or STM1473 or STM2267 )	STM0320 STM0999 STM1473 STM2267	Transport Outer Membrane Porin	1	-1000	1000
GLYALDtpp	Glyceraldehyde facilitated diffusion periplasm	glyald[p] <=> glyald[c]	STM4087	STM4087	Transport Inner Membrane	1	-1000	1000				GLYALDtpp
GLYAT	glycine C acetyltransferase	accoa[c] + gly[c] <=> 2aobut[c] + coa[c]	STM3709	STM3709	Glycine and Serine Metabolism	1	-1000	1000
GLYBabcpp	Glycine betaine transport via ABC system periplasm	atp[c] + glyb[p] + h2o[c] --> adp[c] + glyb[c] + h[c] + pi[c]	( STM2162 and STM2163 and STM2164 and STM2165 )	STM2162 STM2163 STM2164 STM2165	Transport Inner Membrane	0	0	1000
GLYBt6ex	betaine (glycine betaine) transport into periplasm	glyb[e] <=> glyb[p]			Transport	1	-1000	1000
GLYBt6pp	betaine (glycine betaine) transport in/out via proton symport	glyb[p] + h[p] <=> glyb[c] + h[c]	STM4290	STM4290	Transport	1	-1000	1000
GLYBtex	Glycine betaine transport via diffusion extracellular to periplasm	glyb[e] <=> glyb[p]	( STM0320 or STM0999 or STM1473 or STM2267 )	STM0320 STM0999 STM1473 STM2267	Transport Outer Membrane Porin	1	-1000	1000
GLYC2Ptex	Glycerol 2 phosphate transport via diffusion extracellular to periplasm	glyc2p[e] <=> glyc2p[p]	( STM0320 or STM0999 or STM1473 or STM2267 )	STM0320 STM0999 STM1473 STM2267	Transport Outer Membrane Porin	1	-1000	1000
GLYC3Pabcpp	sn Glycerol 3 phosphate transport via ABC system periplasm	atp[c] + glyc3p[p] + h2o[c] --> adp[c] + glyc3p[c] + h[c] + pi[c]	( STM3556 and STM3557 and STM3554 and STM3555 )	STM3554 STM3555 STM3556 STM3557	Transport Inner Membrane	0	0	1000
GLYC3Pt6pp	Glycerol 3 phosphate phosphate antiporter periplasm	glyc3p[p] + pi[c] --> glyc3p[c] + pi[p]	STM2283	STM2283	Transport Inner Membrane	0	0	1000
GLYC3Ptex	Glycerol 3 phosphate transport via diffusion extracellular to periplasm	glyc3p[e] <=> glyc3p[p]	( STM0320 or STM0999 or STM1473 or STM2267 )	STM0320 STM0999 STM1473 STM2267	Transport Outer Membrane Porin	1	-1000	1000
GLYCAt2rpp	D glycerate transport via proton symport reversible periplasm	glyc-R[p] + h[p] <=> glyc-R[c] + h[c]	STM2962	STM2962	Transport Inner Membrane	1	-1000	1000
GLYCAtex	D glycerate transport via diffusion extracellular to periplasm	glyc-R[e] <=> glyc-R[p]	( STM0320 or STM0999 or STM1473 or STM2267 )	STM0320 STM0999 STM1473 STM2267	Transport Outer Membrane Porin	1	-1000	1000
GLYCDx	Glycerol dehydrogenase	glyc[c] + nad[c] --> dha[c] + h[c] + nadh[c]	( STM4108 or STM3529 )	STM3529 STM4108	Alternate Carbon Metabolism	0	0	1000							PMID:15601708
GLYCK	glycerate kinase	atp[c] + glyc-R[c] --> 3pg[c] + adp[c] + h[c]	( STM2959 or STM2492 or STM3247 or STM0525 )	STM0525 STM2492 STM2959 STM3247	Glyoxylate Metabolism	0	0	1000	STM0525 GlxK is annotated as glycerate kinase 2 and STM2959 as putative glycerate kinase 2 (NCBI and Tigr LT2), STM3247 GarK is annotated as glycerate kinase and does reaction to 2pg instead of 3pg, STM2492 is annotated as put glycerate kinase	found no specific literature for salmonella					PMID:10601204
GLYCK2	glycerate kinase	atp[c] + glyc-R[c] --> 2pg[c] + adp[c] + h[c]	STM3247	STM3247	Glycine and Serine Metabolism	0	0	1000
GLYCL	Glycine Cleavage System	gly[c] + nad[c] + thf[c] --> co2[c] + mlthf[c] + nadh[c] + nh4[c]	( STM3054 and STM3053 and STM3055 and STM0154 )	STM0154 STM3053 STM3054 STM3055	Folate Metabolism	0	0	1000							PMID:2691872
GLYCLTDx	Glycolate dehydrogenase NAD	glx[c] + h[c] + nadh[c] --> glyclt[c] + nad[c]	( STM3646 or STM1135 )	STM1135 STM3646	Glyoxylate Metabolism	0	0	1000
GLYCLTDy	Glycolate dehydrogenase NADP	glx[c] + h[c] + nadph[c] --> glyclt[c] + nadp[c]	( STM3646 or STM1135 )	STM1135 STM3646	Glyoxylate Metabolism	0	0	1000	order is different, but both list same genes
GLYCLTt2rpp	glycolate transport via proton symport reversible periplasm	glyclt[p] + h[p] <=> glyclt[c] + h[c]	STM3692	STM3692	Transport Inner Membrane	1	-1000	1000
GLYCLTt4pp	glycolate transport via sodium symport periplasm	glyclt[p] + na1[p] --> glyclt[c] + na1[c]	STM4273	STM4273	Transport Inner Membrane	0	0	1000
GLYCLTtex	glycolate transport via diffusion extracellular to periplasm	glyclt[e] <=> glyclt[p]	( STM0320 or STM0999 or STM1473 or STM2267 )	STM0320 STM0999 STM1473 STM2267	Transport Outer Membrane Porin	1	-1000	1000
GLYCtex	glycerol transport via diffusion extracellular to periplasm	glyc[e] <=> glyc[p]	( STM0320 or STM0999 or STM1473 or STM2267 )	STM0320 STM0999 STM1473 STM2267	Transport Outer Membrane Porin	1	-1000	1000
GLYCTO2	Glycolate oxidase	glyclt[c] + q8[c] --> glx[c] + q8h2[c]	STM1620	STM1620	Alternate Carbon Metabolism	0	0	1000
GLYCTO3	Glycolate oxidase	glyclt[c] + mqn8[c] --> glx[c] + mql8[c]	STM1620	STM1620	Alternate Carbon Metabolism	0	0	1000
GLYCTO4	Glycolate oxidase	2dmmq8[c] + glyclt[c] --> 2dmmql8[c] + glx[c]	STM1620	STM1620	Alternate Carbon Metabolism	0	0	1000
GLYCtpp	glycerol transport via channel periplasm	glyc[c] <=> glyc[p]	( s0001 or STM4087 )	STM4087 s0001	Transport Inner Membrane	1	-1000	1000
GLYK	glycerol kinase	atp[c] + glyc[c] --> adp[c] + glyc3p[c] + h[c]	STM4086	STM4086	Alternate Carbon Metabolism	0	0	1000							PMID:2985549, PMID:9150214
GLYOX	hydroxyacylglutathione hydrolase	h2o[c] + lgt-S[c] --> gthrd[c] + h[c] + lac-D[c]	STM0261	STM0261	Methylglyoxal Metabolism	0	0	1000							PMID:11230541
GLYOX3	glyoxalase III	h2o[c] + mthgxl[c] --> h[c] + lac-D[c]			Methylglyoxal Metabolism	0	0	1000
GLYt2pp	glycine transport in via proton symport periplasm	gly[p] + h[p] --> gly[c] + h[c]	STM4398	STM4398	Transport Inner Membrane	0	0	1000
GLYtex	Glycine transport via diffusion extracellular to periplasm	gly[e] <=> gly[p]	( STM0320 or STM0999 or STM1473 or STM2267 )	STM0320 STM0999 STM1473 STM2267	Transport Outer Membrane Porin	1	-1000	1000
GLYTRS	Glycyl tRNA synthetase	atp[c] + gly[c] + trnagly[c] --> amp[c] + glytrna[c] + ppi[c]	( STM3655 and STM3656 )	STM3655 STM3656	tRNA Charging	0	0	1000							PMID:222732
GMAND	GDP D mannose dehydratase	gdpmann[c] --> gdpddman[c] + h2o[c]	STM2109	STM2109	Cell Envelope Biosynthesis	0	0	1000
GMHEPAT	D glycero D manno hepose 1 phosphate adenyltransferase	atp[c] + gmhep1p[c] + h[c] --> adphep-DD[c] + ppi[c]	STM3200	STM3200	Lipopolysaccharide Biosynthesis Recycling	0	0	1000							PMID:12441667, PMID:12803486
GMHEPK	D glycero D manno heptose 7 phosphate kinase	atp[c] + gmhep7p[c] --> adp[c] + gmhep17bp[c] + h[c]	STM3200	STM3200	Lipopolysaccharide Biosynthesis Recycling	0	0	1000							PMID:12441667, PMID:12803486
GMHEPPA	D glycero D manno heptose 1 7 bisphosphate phosphatase	gmhep17bp[c] + h2o[c] --> gmhep1p[c] + pi[c]	STM0248	STM0248	Lipopolysaccharide Biosynthesis Recycling	0	0	1000							PMID:12101286
GMPR	GMP reductase	gmp[c] + 2 h[c] + nadph[c] --> imp[c] + nadp[c] + nh4[c]	STM0141	STM0141	Purine and Pyrimidine Biosynthesis	0	0	1000							PMID:169910
GMPS2	GMP synthase	atp[c] + gln-L[c] + h2o[c] + xmp[c] --> amp[c] + glu-L[c] + gmp[c] + 2 h[c] + ppi[c]	STM2510	STM2510	Purine and Pyrimidine Biosynthesis	0	0	1000							PMID:169910
GMPtex	GMP transport via diffusion extracellular to periplasm	gmp[e] <=> gmp[p]	( STM0320 or STM0999 or STM1473 or STM2267 )	STM0320 STM0999 STM1473 STM2267	Transport Outer Membrane Porin	1	-1000	1000
GND	phosphogluconate dehydrogenase	6pgc[c] + nadp[c] --> co2[c] + nadph[c] + ru5p-D[c]	STM2081	STM2081	Pentose Phosphate Pathway	0	0	1000
GNK	gluconokinase	atp[c] + glcn[c] --> 6pgc[c] + adp[c] + h[c]	( STM4485 or STM3542 )	STM3542 STM4485	Alternate Carbon Metabolism	0	0	1000							PMID:14216425
GOFUCR	GDP 4 oxo L fucose reductase	gdpofuc[c] + h[c] + nadph[c] --> gdpfuc[c] + nadp[c]	STM2108	STM2108	Cell Envelope Biosynthesis	0	0	1000							PMID:17111133
GPDDA1	Glycerophosphodiester phosphodiesterase Glycerophosphocholine	g3pc[c] + h2o[c] --> chol[c] + glyc3p[c] + h[c]	STM3553	STM3553	Glycerophospholipid Metabolism	0	0	1000
GPDDA1pp	Glycerophosphodiester phosphodiesterase Glycerophosphocholine	g3pc[p] + h2o[p] --> chol[p] + glyc3p[p] + h[p]	STM2282	STM2282	Glycerophospholipid Metabolism	0	0	1000
GPDDA2	Glycerophosphodiester phosphodiesterase Glycerophosphoethanolamine	g3pe[c] + h2o[c] --> etha[c] + glyc3p[c] + h[c]	STM3553	STM3553	Glycerophospholipid Metabolism	0	0	1000	STM2282 GlpQ is periplasmic: hydrolyzes deacylated phospholipids to glycerol 3-phosphate and the corresponding alcohols; periplasmic (NCBI LT2); STM3553 UgpQ is cytosolic: hydrolyzes diesters during transport at the inner face of the cytoplasmic membrane to glycerol-3-phosphate and alcohol; induced when cells are starved for inorganic phosphate (NCBI LT2) - in adams model the cytosolic reaction (…	found no specific literature for salmonella					PMID:6408060
GPDDA2pp	Glycerophosphodiester phosphodiesterase Glycerophosphoethanolamine	g3pe[p] + h2o[p] --> etha[p] + glyc3p[p] + h[p]	STM2282	STM2282	Glycerophospholipid Metabolism	0	0	1000
GPDDA3	Glycerophosphodiester phosphodiesterase Glycerophosphoserine	g3ps[c] + h2o[c] --> glyc3p[c] + h[c] + ser-L[c]	STM3553	STM3553	Glycerophospholipid Metabolism	0	0	1000	STM2282 GlpQ is periplasmic: hydrolyzes deacylated phospholipids to glycerol 3-phosphate and the corresponding alcohols; periplasmic (NCBI LT2); STM3553 UgpQ is cytosolic: hydrolyzes diesters during transport at the inner face of the cytoplasmic membrane to glycerol-3-phosphate and alcohol; induced when cells are starved for inorganic phosphate (NCBI LT2) - in adams model the cytosolic reaction (…	found no specific literature for salmonella					PMID:6408060
GPDDA3pp	Glycerophosphodiester phosphodiesterase Glycerophosphoserine	g3ps[p] + h2o[p] --> glyc3p[p] + h[p] + ser-L[p]	STM2282	STM2282	Glycerophospholipid Metabolism	0	0	1000
GPDDA4	Glycerophosphodiester phosphodiesterase Glycerophosphoglycerol	g3pg[c] + h2o[c] --> glyc3p[c] + glyc[c] + h[c]	STM3553	STM3553	Glycerophospholipid Metabolism	0	0	1000	STM2282 GlpQ is periplasmic: hydrolyzes deacylated phospholipids to glycerol 3-phosphate and the corresponding alcohols; periplasmic (NCBI LT2); STM3553 UgpQ is cytosolic: hydrolyzes diesters during transport at the inner face of the cytoplasmic membrane to glycerol-3-phosphate and alcohol; induced when cells are starved for inorganic phosphate (NCBI LT2) - in adams model the cytosolic reaction (…	found no specific literature for salmonella					PMID:6408060
GPDDA4pp	Glycerophosphodiester phosphodiesterase Glycerophosphoglycerol	g3pg[p] + h2o[p] --> glyc3p[p] + glyc[p] + h[p]	STM2282	STM2282	Glycerophospholipid Metabolism	0	0	1000
GPDDA5	Glycerophosphodiester phosphodiesterase Glycerophosphoinositol	g3pi[c] + h2o[c] --> glyc3p[c] + h[c] + inost[c]	STM3553	STM3553	Glycerophospholipid Metabolism	0	0	1000
GPDDA5pp	Glycerophosphodiester phosphodiesterase Glycerophosphoinositol	g3pi[p] + h2o[p] --> glyc3p[p] + h[p] + inost[p]	STM2282	STM2282	Glycerophospholipid Metabolism	0	0	1000
GRTT	geranyltranstransferase	grdp[c] + ipdp[c] --> frdp[c] + ppi[c]	STM0423	STM0423	Cofactor and Prosthetic Group Biosynthesis	0	0	1000							PMID:11882648
GRXR	glutaredoxin reductase	grxox[c] + 2 gthrd[c] --> grxrd[c] + gthox[c]	( STM3702 or STM0872 or STM1433 or STM1165 )	STM0872 STM1165 STM1433 STM3702	Unassigned	0	0	1000
GSHPO	glutathione peroxidase	2 gthrd[c] + h2o2[c] --> gthox[c] + 2 h2o[c]	STM1341	STM1341	Exchange	0	0	1000							PMID:8555198, PMID:9660963
GSNK	guanosine kinase	atp[c] + gsn[c] --> adp[c] + gmp[c] + h[c]	STM0491	STM0491	Nucleotide Salvage Pathway	0	0	1000							PMID:4928005
GSNt2pp	guanosine transport in via proton symport periplasm	gsn[p] + h[p] --> gsn[c] + h[c]	STM3113	STM3113	Transport Inner Membrane	0	0	1000
GSNtex	guanosine transport via diffusion extracellular to periplasm	gsn[e] <=> gsn[p]	( STM0320 or STM0999 or STM1473 or STM2267 )	STM0320 STM0999 STM1473 STM2267	Transport Outer Membrane Porin	1	-1000	1000
GSPMDA	Glutathionylspermidine amidase	gtspmd[c] + h2o[c] --> gthrd[c] + spmd[c]	STM3139	STM3139	Arginine and Proline Metabolism	0	0	1000							PMID:7775463
GSPMDS	Glutathionylspermidine synthetase	atp[c] + gthrd[c] + spmd[c] --> adp[c] + gtspmd[c] + h[c] + pi[c]	STM3139	STM3139	Arginine and Proline Metabolism	0	0	1000							PMID:7775463
GTHOr	glutathione oxidoreductase	gthox[c] + h[c] + nadph[c] <=> 2 gthrd[c] + nadp[c]	STM3597	STM3597	Cofactor and Prosthetic Group Biosynthesis	1	-1000	1000
GTHOXtex	glutathione ox transport via diffusion extracellular to periplasm	gthox[e] <=> gthox[p]	( STM0320 or STM0999 or STM1473 or STM2267 )	STM0320 STM0999 STM1473 STM2267	Transport Outer Membrane Porin	1	-1000	1000
GTHRDabc2pp	glutathione export via ABC system cytoplasm to periplasm	atp[c] + gthrd[c] + h2o[c] --> adp[c] + gthrd[p] + h[c] + pi[c]	( STM0956 and STM0957 )	STM0956 STM0957	Transport Inner Membrane	0	0	1000				GTHRDabc2pp
GTHRDabcpp	Reduced glutathione via ABC system periplasm	atp[c] + gthrd[p] + h2o[c] --> adp[c] + gthrd[c] + h[c] + pi[c]	( STM0848 and STM0849 and STM0850 and STM0851 )	STM0848 STM0849 STM0850 STM0851	Transport Inner Membrane	0	0	1000
GTHRDHpp	glutathione hydralase periplasmic	gthrd[p] + h2o[p] --> cgly[p] + glu-L[p]	STM3551	STM3551	Cofactor and Prosthetic Group Biosynthesis	0	0	1000
GTHRDtex	glutathione transport via diffusion extracellular to periplasm	gthrd[e] <=> gthrd[p]	( STM0320 or STM0999 or STM1473 or STM2267 )	STM0320 STM0999 STM1473 STM2267	Transport Outer Membrane Porin	1	-1000	1000
GTHS	glutathione synthetase	atp[c] + glucys[c] + gly[c] --> adp[c] + gthrd[c] + h[c] + pi[c]	STM3095	STM3095	Cofactor and Prosthetic Group Biosynthesis	0	0	1000							PMID:7559326
GTPCI	GTP cyclohydrolase I	gtp[c] + h2o[c] --> ahdt[c] + for[c] + h[c]	STM2193	STM2193	Cofactor and Prosthetic Group Biosynthesis	0	0	1000							PMID:14642352
GTPCII2	GTP cyclohydrolase II 25drapp	gtp[c] + 3 h2o[c] --> 25drapp[c] + for[c] + 2 h[c] + ppi[c]	STM1711	STM1711	Cofactor and Prosthetic Group Biosynthesis	0	0	1000				GTPCII2
GTPDPDP	guanosine 5 triphosphate 3 diphosphate diphosphatase	gdptp[c] + h2o[c] --> h[c] + pi[c] + ppgpp[c]	STM3913	STM3913	Cofactor and Prosthetic Group Biosynthesis	0	0	1000
GTPDPK	GTP diphosphokinase	atp[c] + gtp[c] --> amp[c] + gdptp[c] + h[c]	STM2956	STM2956	Cofactor and Prosthetic Group Biosynthesis	0	0	1000							PMID:6287174, PMID:10931308
GTPHs	GTP amine hydrolysis spontaneous	gtp[c] + h2o[c] + h[c] --> nh4[c] + xtp[c]	s0001	s0001	Nucleotide Salvage Pathway	0	0	1000
GTPtex	GTP transport via diffusion extracellular to periplasm	gtp[e] <=> gtp[p]	( STM0320 or STM0999 or STM1473 or STM2267 )	STM0320 STM0999 STM1473 STM2267	Transport Outer Membrane Porin	1	-1000	1000
GUAPRT	guanine phosphoribosyltransferase	gua[c] + prpp[c] --> gmp[c] + ppi[c]	( STM0317 or STM0170 )	STM0170 STM0317	Nucleotide Salvage Pathway	0	0	1000							PMID:8962426
GUAt2pp	guanine transport in via proton symport periplasm	gua[p] + h[p] --> gua[c] + h[c]	STM3747	STM3747	Transport Inner Membrane	0	0	1000
GUAtex	Guanine transport via diffusion extracellular to periplasm	gua[e] <=> gua[p]	STM0413	STM0413	Transport Outer Membrane	1	-1000	1000
GUAtpp	Guanine transport via diffusion periplasm	gua[p] <=> gua[c]			Transport Inner Membrane	1	-1000	1000
GUI1	glucuronate isomerase D glucuronate	glcur[c] <=> fruur[c]	STM3137	STM3137	Alternate Carbon Metabolism	1	-1000	1000							PMID:11115104
GUI2	glucuronate isomerase D galacturonate	galur[c] <=> tagur[c]	STM3137	STM3137	Alternate Carbon Metabolism	1	-1000	1000
GULNLR	L-gulonate reductase	2 nad[c] + guln-L[c] --> fruur[c] + 2 nadh[c]			Alternate carbon metabolism	0	0	1000
GULNLtex	L-gulonate transport	guln-L[e] <=> guln-L[p]	( STM0320 or STM0999 or STM1473 or STM2267 )	STM0320 STM0999 STM1473 STM2267	Transport	1	-1000	1000
GULNLtpp	L-gulonate transport	h[p] + guln-L[p] <=> h[c] + guln-L[c]			Transport, Inner Membrane	1	-1000	1000
GUR1PPpp	Glucuronate 1 phosphate phosphatase periplasm	glcur1p[p] + h2o[p] --> glcur[p] + pi[p]			Alternate Carbon Metabolism	0	0	1000
H2O2tex	hydrogen peroxide transport via diffusion external	h2o2[e] <=> h2o2[p]	( STM0320 or STM0999 or STM1473 or STM2267 )	STM0320 STM0999 STM1473 STM2267	Transport Outer Membrane Porin	1	-1000	1000
H2Otex	H2O transport via diffusion extracellular to periplasm	h2o[e] <=> h2o[p]	( STM1473 or STM0999 or STM2267 or STM0320 or s0001 or STM4016 )	STM0320 STM0999 STM1473 STM2267 STM4016 s0001	Transport Outer Membrane	1	-1000	1000
H2Otpp	H2O transport via diffusion periplasm	h2o[p] <=> h2o[c]	s0001	s0001	Transport Inner Membrane	1	-1000	1000
H2SO	Hydrogen sulfide oxidation	h2s[c] + 2 o2[c] --> 2 h[c] + so4[c]			Inorganic Ion Transport and Metabolism	0	0	1000
H2St1pp	h2s transport periplasm	h2s[c] --> h2s[p]	s0001	s0001	Transport Inner Membrane	0	0	1000
H2Stex	h2s transport via diffusion extracellular to periplasm	h2s[e] <=> h2s[p]	( STM0320 or STM0999 or STM1473 or STM2267 )	STM0320 STM0999 STM1473 STM2267	Transport Outer Membrane Porin	1	-1000	1000
H2tex	hydrogen transport via diffusion extracellular to periplasm	h2[e] <=> h2[p]	( STM0320 or STM0999 or STM1473 or STM2267 )	STM0320 STM0999 STM1473 STM2267	Transport Outer Membrane Porin	1	-1000	1000
H2tpp	hydrogen transport diffusion periplasm	h2[p] <=> h2[c]	s0001	s0001	Transport Inner Membrane	1	-1000	1000
HACD1i	3 hydroxyacyl CoA dehydrogenase acetoacetyl CoA	3hbcoa[c] + nad[c] --> aacoa[c] + h[c] + nadh[c]	( STM3983 or STM2388 )	STM2388 STM3983	Membrane Lipid Metabolism	0	0	1000
HACD2i	3 hydroxyacyl CoA dehydrogenase 3 oxohexanoyl CoA	3hhcoa[c] + nad[c] --> 3ohcoa[c] + h[c] + nadh[c]	( STM3983 or STM2388 )	STM2388 STM3983	Membrane Lipid Metabolism	0	0	1000
HACD3i	3 hydroxyacyl CoA dehydrogenase 3 oxooctanoyl CoA	3hocoa[c] + nad[c] --> 3oocoa[c] + h[c] + nadh[c]	( STM2388 or STM3983 )	STM2388 STM3983	Membrane Lipid Metabolism	0	0	1000
HACD4i	3 hydroxyacyl CoA dehydrogenase 3 oxodecanoyl CoA	3hdcoa[c] + nad[c] --> 3odcoa[c] + h[c] + nadh[c]	( STM3983 or STM2388 )	STM2388 STM3983	Membrane Lipid Metabolism	0	0	1000
HACD5i	3 hydroxyacyl CoA dehydrogenase 3 oxododecanoyl CoA	3hddcoa[c] + nad[c] --> 3oddcoa[c] + h[c] + nadh[c]	( STM3983 or STM2388 )	STM2388 STM3983	Membrane Lipid Metabolism	0	0	1000
HACD6i	3 hydroxyacyl CoA dehydrogenase 3 oxotetradecanoyl CoA	3htdcoa[c] + nad[c] --> 3otdcoa[c] + h[c] + nadh[c]	( STM3983 or STM2388 )	STM2388 STM3983	Membrane Lipid Metabolism	0	0	1000
HACD7i	3 hydroxyacyl CoA dehydrogenase 3 oxohexadecanoyl CoA	3hhdcoa[c] + nad[c] --> 3ohdcoa[c] + h[c] + nadh[c]	( STM3983 or STM2388 )	STM2388 STM3983	Membrane Lipid Metabolism	0	0	1000
HACD8i	3 hydroxyacyl CoA dehydrogenase 3 oxooctadecanoyl CoA	3hodcoa[c] + nad[c] --> 3oodcoa[c] + h[c] + nadh[c]	( STM3983 or STM2388 )	STM2388 STM3983	Membrane Lipid Metabolism	0	0	1000
HBZOPT	Hydroxybenzoate octaprenyltransferase	4hbz[c] + octdp[c] --> 3ophb[c] + ppi[c]	STM4234	STM4234	Cofactor and Prosthetic Group Biosynthesis	0	0	1000							PMID:8335265
HCINNMtex	3 hydroxycinnamic acid transport via diffusion extracellular to periplasm	3hcinnm[e] <=> 3hcinnm[p]	( STM0320 or STM0999 or STM1473 or STM2267 )	STM0320 STM0999 STM1473 STM2267	Transport Outer Membrane Porin	1	-1000	1000
HCO3E	HCO3 equilibration reaction	co2[c] + h2o[c] <=> h[c] + hco3[c]	STM0171	STM0171	Unassigned	1	-1000	1000							PMID:12784642
HDCAt2pp	Hexadecanoate transport via proton symport	h[p] + hdca[p] --> h[c] + hdca[c]	STM2391	STM2391	Transport	0	0	1000
HDCAtexi	Hexadecanoate transport via facilitated irreversible diffusion extracellular to periplasm	hdca[e] --> hdca[p]	STM2391	STM2391	Transport Outer Membrane	0	0	1000
HDCEAtexi	Hexadecenoate transport via facilitated irreversible diffusion extracellular to periplasm	hdcea[e] --> hdcea[p]	STM2391	STM2391	Transport Outer Membrane	0	0	1000
HDCOAI	hexadecenoyl coa cis trans isomerization	hdcoa[c] --> hdd2coa[c]	STM3983	STM3983	Membrane Lipid Metabolism	0	0	1000
HEMEOS	Heme O synthase	frdp[c] + h2o[c] + pheme[c] --> hemeO[c] + ppi[c]	STM0439	STM0439	Cofactor and Prosthetic Group Biosynthesis	0	0	1000							PMID:8253713
HEPK1	LPS heptose kinase I LPS core synthesis	atp[c] + hhlipa[c] --> adp[c] + h[c] + phhlipa[c]	STM3721	STM3721	Lipopolysaccharide Biosynthesis Recycling	0	0	1000
HEPK2	LPS heptose kinase II LPS core synthesis	atp[c] + hphhlipa[c] --> adp[c] + h[c] + phphhlipa[c]	STM3716	STM3716	Lipopolysaccharide Biosynthesis Recycling	0	0	1000
HEPT1	heptosyltransferase I LPS core synthesis	adphep-LD[c] + lipa[c] --> adp[c] + h[c] + hlipa[c]	STM3712	STM3712	Lipopolysaccharide Biosynthesis Recycling	0	0	1000
HEPT2	heptosyltransferase II LPS core synthesis	adphep-LD[c] + hlipa[c] --> adp[c] + h[c] + hhlipa[c]	STM3711	STM3711	Lipopolysaccharide Biosynthesis Recycling	0	0	1000
HEPT3	heptosyltransferase III LPS core synthesis	adphep-LD[c] + phhlipa[c] --> adp[c] + h[c] + hphhlipa[c]	STM3723	STM3723	Lipopolysaccharide Biosynthesis Recycling	0	0	1000
HEPT4	heptosyltransferase IV LPS core synthesis	adphep-LD[c] + gggagicolipa[c] --> adp[c] + colipa[c] + h[c]	STM3714	STM3714	Lipopolysaccharide Biosynthesis Recycling	0	0	1000
HETZK	hydroxyethylthiazole kinase	4mhetz[c] + atp[c] --> 4mpetz[c] + adp[c] + h[c]	STM2147	STM2147	Cofactor and Prosthetic Group Biosynthesis	0	0	1000							PMID:9244280, PMID:10382260
HEX1	hexokinase D glucoseATP	atp[c] + glc-D[c] --> adp[c] + g6p[c] + h[c]	STM2403	STM2403	GlycolysisGluconeogenesis	0	0	1000							PMID:12889033
HEX4	hexokinase D mannoseATP	atp[c] + man[c] --> adp[c] + h[c] + man6p[c]			Alternate Carbon Metabolism	0	0	1000
HEX7	hexokinase D fructoseATP	atp[c] + fru[c] --> adp[c] + f6p[c] + h[c]	STM0393	STM0393	Alternate Carbon Metabolism	0	0	1000
HEXt2rpp	hexanoate transport via proton symport, reversible (periplasm)	h[p] + hxa[p] <=> h[c] + hxa[c]			Transport, Inner Membrane	1	-1000	1000
HG2abcpp	Mercury Hg2 ABC transporter periplasm	atp[c] + h2o[c] + hg2[c] --> adp[c] + h[c] + hg2[p] + pi[c]	STM3576	STM3576	Inorganic Ion Transport and Metabolism	0	0	1000
HG2tex	mercury Hg2 transport via diffusion extracellular to periplasm	hg2[e] <=> hg2[p]	( STM0320 or STM0999 or STM1473 or STM2267 )	STM0320 STM0999 STM1473 STM2267	Transport Outer Membrane Porin	1	-1000	1000
HHDDI	2-hydroxyhepta-2,4-diene-1,7-dioate isomerase	2hh24dd[c] <=> 2oh3d[c]	STM1101	STM1101	Exchange	1	-1000	1000
HISabcpp	L histidine transport via ABC system periplasm	atp[c] + h2o[c] + his-L[p] --> adp[c] + h[c] + his-L[c] + pi[c]	( STM2354 and STM2352 and STM2351 and STM2353 )	STM2351 STM2352 STM2353 STM2354	Transport Inner Membrane	0	0	1000
HISNH4L	Histidine ammonia lyase	nh4[c] + urocan[c] --> his-L[c]	STM0791	STM0791	Histidine Metabolism	0	0	0
HISt2rpp	L histidine reversible transport via proton symport periplasm	h[p] + his-L[p] <=> h[c] + his-L[c]	STM0150	STM0150	Transport Inner Membrane	1	-1000	1000				HISt2rpp
HISTD	histidinol dehydrogenase	h2o[c] + histd[c] + 2 nad[c] --> 3 h[c] + his-L[c] + 2 nadh[c]	STM2072	STM2072	Histidine Metabolism	0	0	1000							PMID:6390096
HIStex	L histidine transport via diffusion extracellular to periplasm	his-L[e] <=> his-L[p]	( STM0320 or STM0999 or STM1473 or STM2267 )	STM0320 STM0999 STM1473 STM2267	Transport Outer Membrane Porin	1	-1000	1000
HISTP	histidinol phosphatase	h2o[c] + hisp[c] --> histd[c] + pi[c]	STM2074	STM2074	Histidine Metabolism	0	0	1000							PMID:4345922
HISTRS	Histidyl tRNA synthetase	atp[c] + his-L[c] + trnahis[c] --> amp[c] + histrna[c] + ppi[c]	STM2522	STM2522	tRNA Charging	0	0	1000							PMID:9671554
HMBS	hydroxymethylbilane synthase	h2o[c] + 4 ppbng[c] --> hmbil[c] + 4 nh4[c]	STM3938	STM3938	Cofactor and Prosthetic Group Biosynthesis	0	0	1000							PMID:12402088
HMPK1	hydroxymethylpyrimidine kinase ATP	4ahmmp[c] + atp[c] --> 4ampm[c] + adp[c] + h[c]	( STM2146 or STM2435 )	STM2146 STM2435	Cofactor and Prosthetic Group Biosynthesis	0	0	1000							PMID:9244280
HOMt2pp	L homoserineserine efflux via proton symport	h[p] + hom-L[c] --> h[c] + hom-L[p]	( STM0832 or STM3960 )	STM0832 STM3960	Transport Inner Membrane	0	0	1000				HOMt2pp; NCBI sequence annotation and Brecon also lists STM0832 as part of this gpr.
HOMtex	L homoserine transport via diffusion extracellular to periplasm	hom-L[e] <=> hom-L[p]	( STM0320 or STM0999 or STM1473 or STM2267 )	STM0320 STM0999 STM1473 STM2267	Transport Outer Membrane Porin	1	-1000	1000
HPPK2	6 hydroxymethyl dihydropterin pyrophosphokinase	6hmhpt[c] + atp[c] --> 6hmhptpp[c] + amp[c] + h[c]	STM0183	STM0183	Cofactor and Prosthetic Group Biosynthesis	0	0	1000				HPPK2
HPPPNtex	3 3 hydroxyphenyl propionate transport via diffusion extracellular to periplasm	3hpppn[e] <=> 3hpppn[p]	( STM0320 or STM0999 or STM1473 or STM2267 )	STM0320 STM0999 STM1473 STM2267	Transport Outer Membrane Porin	1	-1000	1000
HPYRI	hydroxypyruvate isomerase	hpyr[c] <=> 2h3oppan[c]	STM0518	STM0518	Alternate Carbon Metabolism	1	-1000	1000
HPYRRx	Hydroxypyruvate reductase NADH	h[c] + hpyr[c] + nadh[c] --> glyc-R[c] + nad[c]	( STM1135 or STM3646 )	STM1135 STM3646	Alternate Carbon Metabolism	0	0	1000
HPYRRy	Hydroxypyruvate reductase NADPH	h[c] + hpyr[c] + nadph[c] --> glyc-R[c] + nadp[c]	( STM3646 or STM1135 )	STM1135 STM3646	Alternate Carbon Metabolism	0	0	1000							PMID:11237876
HSDy	homoserine dehydrogenase NADPH	hom-L[c] + nadp[c] <=> aspsa[c] + h[c] + nadph[c]	( STM4101 or STM0002 )	STM0002 STM4101	Threonine and Lysine Metabolism	1	-1000	1000							PMID:8602531
HSK	homoserine kinase	atp[c] + hom-L[c] --> adp[c] + h[c] + phom[c]	STM0003	STM0003	Threonine and Lysine Metabolism	0	0	1000							PMID:8660667
HSST	homoserine O succinyltransferase	hom-L[c] + succoa[c] --> coa[c] + suchms[c]	STM4182	STM4182	Methionine Metabolism	0	0	1000							PMID:15838036
HSTPT	histidinol phosphate transaminase	glu-L[c] + imacp[c] --> akg[c] + hisp[c]	STM2073	STM2073	Histidine Metabolism	0	0	1000							PMID:4909470, PMID:6390096
Htex	proton transport via diffusion extracellular to periplasm	h[e] <=> h[p]	( STM0999 or STM1473 or STM2267 or STM0320 )	STM0320 STM0999 STM1473 STM2267	Transport Outer Membrane Porin	1	-1000	1000
HXAtex	Hexanoate transport via diffusion extracellular to periplasm	hxa[e] <=> hxa[p]	( STM0320 or STM0999 or STM1473 or STM2267 )	STM0320 STM0999 STM1473 STM2267	Transport Outer Membrane Porin	1	-1000	1000
HXPRT	hypoxanthine phosphoribosyltransferase Hypoxanthine	hxan[c] + prpp[c] --> imp[c] + ppi[c]	( STM0317 or STM0170 )	STM0170 STM0317	Nucleotide Salvage Pathway	0	0	1000							PMID:4563984, PMID:10360366
HYD1pp	hydrogenase ubiquinone 8 2 protons periplasm	h2[c] + 2 h[c] + q8[c] --> 2 h[p] + q8h2[c]	( ( STM1786 and STM1787 and STM1788 ) or ( STM3147 and STM3150 ) or ( STM2847 and STM2848 and STM2849 and STM2850 and STM2851 and STM2852 ) or ( STM1538 and STM1539 ) )	STM1538 STM1539 STM1786 STM1787 STM1788 STM2847 STM2848 STM2849 STM2850 STM2851 STM2852 STM3147 STM3150	Oxidative Phosphorylation	0	0	1000
HYD2pp	Hydrogenase menaquinone8 2 protons periplasm	h2[c] + 2 h[c] + mqn8[c] --> 2 h[p] + mql8[c]	( ( STM1786 and STM1787 and STM1788 ) or ( STM3147 and STM3150 ) or ( STM1538 and STM1539 ) )	STM1538 STM1539 STM1786 STM1787 STM1788 STM3147 STM3150	Oxidative Phosphorylation	0	0	1000		PMID: 15501756
HYD3pp	Hydrogenase Demethylmenaquinone 8 2 protons periplasm	2dmmq8[c] + h2[c] + 2 h[c] --> 2dmmql8[c] + 2 h[p]	( ( STM1786 and STM1787 and STM1788 ) or ( STM3147 and STM3150 ) or ( STM1538 and STM1539 ) )	STM1538 STM1539 STM1786 STM1787 STM1788 STM3147 STM3150	Oxidative Phosphorylation	0	0	1000
HYPOE	hypothetical enyme	h2o[c] + pyam5p[c] --> pi[c] + pydam[c]			Cofactor and Prosthetic Group Biosynthesis	0	0	1000
HYXNtex	Hypoxanthine transport via diffusion extracellular to periplasm	hxan[e] <=> hxan[p]	( STM0320 or STM0999 or STM1473 or STM2267 )	STM0320 STM0999 STM1473 STM2267	Transport Outer Membrane Porin	1	-1000	1000
HYXNtpp	Hypoxanthine transport periplasm	hxan[p] <=> hxan[c]			Transport Inner Membrane	1	-1000	1000
ICDHyr	isocitrate dehydrogenase NADP	icit[c] + nadp[c] <=> akg[c] + co2[c] + nadph[c]	STM1238	STM1238	Citric Acid Cycle	1	-1000	1000
ICHORS	isochorismate synthase	chor[c] <=> ichor[c]	STM2310	STM2310	Cofactor and Prosthetic Group Biosynthesis	1	-1000	1000
ICHORSi	Isochorismate Synthase	chor[c] --> ichor[c]	( STM0595 or STM2310 )	STM0595 STM2310	Cofactor and Prosthetic Group Biosynthesis	0	0	1000							PMID:9795253
ICHORT	isochorismatase	h2o[c] + ichor[c] --> 23ddhb[c] + pyr[c]	STM0597	STM0597	Cofactor and Prosthetic Group Biosynthesis	0	0	1000							PMID:10087167
ICITtex	citrate transport via diffusion extracellular to periplasm	icit[e] <=> icit[p]	( STM0320 or STM0999 or STM1473 or STM2267 )	STM0320 STM0999 STM1473 STM2267	Transport Outer Membrane Porin	1	-1000	1000					Y	This reaction should exists since there is evidence for ICITtupp - both reactions toether will correspond to the AJR reaction ICITt2
ICITtupp	Isocitrate transport periplasm	icit[p] --> icit[c]	( STM2786 and STM2787 and STM2788 )	STM2786 STM2787 STM2788	Transport Inner Membrane	0	0	1000					y	Winnen et al. Research in Microbiol., 154, 2003, 457-465:"We here show that a third family of binding receptor-dependent transporters, the tripartite tricarboxylate transporter (TTT) family, the prototype of which is the TctABC system of Salmonella typhimurium, occurs in many bacteria but not in archaea or eukaryotes." "The TctABC transporter of S. typhimurium includes three components: TctA, a l…
ICL	Isocitrate lyase	icit[c] --> glx[c] + succ[c]	STM4184	STM4184	Anaplerotic Reactions	0	0	1000							PMID:15784602
IDOND	L idonate 5 dehydrogenase	5dglcn[c] + h[c] + nadh[c] <=> idon-L[c] + nad[c]	STM4484	STM4484	Alternate Carbon Metabolism	1	-1000	1000
IDOND2	L indonate 5 dehydrogenase NADP	5dglcn[c] + h[c] + nadph[c] --> idon-L[c] + nadp[c]	STM4484	STM4484	Alternate Carbon Metabolism	0	0	1000							PMID:14973046
IDONt2rpp	L idonate transport via proton symport reversible periplasm	h[p] + idon-L[p] <=> h[c] + idon-L[c]	STM4482	STM4482	Transport Inner Membrane	1	-1000	1000				IDONt2rpp
IDONtex	L idonate transport via diffusion extracellular to periplasm	idon-L[e] <=> idon-L[p]	( STM0320 or STM0999 or STM1473 or STM2267 )	STM0320 STM0999 STM1473 STM2267	Transport Outer Membrane Porin	1	-1000	1000
IG3PS	Imidazole glycerol 3 phosphate synthase	gln-L[c] + prlp[c] --> aicar[c] + eig3p[c] + glu-L[c] + h[c]	( STM2075 and STM2077 )	STM2075 STM2077	Histidine Metabolism	0	0	1000							PMID:4557275
IGPDH	imidazoleglycerol phosphate dehydratase	eig3p[c] --> h2o[c] + imacp[c]	STM2074	STM2074	Histidine Metabolism	0	0	1000							PMID:4345922, PMID:4355487
IGPS	indole 3 glycerol phosphate synthase	2cpr5p[c] + h[c] --> 3ig3p[c] + co2[c] + h2o[c]	STM1725	STM1725	Tyrosine Tryptophan and Phenylalanine Metabolism	0	0	1000							PMID:318646, PMID:6355484
ILEabcpp	L isoleucine transport via ABC system periplasm	atp[c] + h2o[c] + ile-L[p] --> adp[c] + h[c] + ile-L[c] + pi[c]	( STM3560 and STM3561 and STM3563 and STM3567 and STM3562 )	STM3560 STM3561 STM3562 STM3563 STM3567	Transport Inner Membrane	0	0	1000
ILEt2rpp	L isoleucine reversible transport via proton symport periplasm	h[p] + ile-L[p] <=> h[c] + ile-L[c]	STM0399	STM0399	Transport Inner Membrane	1	-1000	1000
ILETA	isoleucine transaminase	akg[c] + ile-L[c] <=> 3mop[c] + glu-L[c]	STM3903	STM3903	Valine Leucine and Isoleucine Metabolism	1	-1000	1000							PMID:14729707
ILEtex	L isoleucine transport via diffusion extracellular to periplasm	ile-L[e] <=> ile-L[p]	( STM0320 or STM0999 or STM1473 or STM2267 )	STM0320 STM0999 STM1473 STM2267	Transport Outer Membrane Porin	1	-1000	1000
ILETRS	Isoleucyl tRNA synthetase	atp[c] + ile-L[c] + trnaile[c] --> amp[c] + iletrna[c] + ppi[c]	STM0046	STM0046	tRNA Charging	0	0	1000							PMID:17501926
IMPC	IMP cyclohydrolase	h2o[c] + imp[c] <=> fprica[c]	STM4176	STM4176	Purine and Pyrimidine Biosynthesis	1	-1000	1000							PMID:1954258, PMID:12399482
IMPD	IMP dehydrogenase	h2o[c] + imp[c] + nad[c] --> h[c] + nadh[c] + xmp[c]	STM2511	STM2511	Purine and Pyrimidine Biosynthesis	0	0	1000							PMID:378934, PMID:6401706
IMPtex	IMP transport via diffusion extracellular to periplasm	imp[e] <=> imp[p]	( STM0320 or STM0999 or STM1473 or STM2267 )	STM0320 STM0999 STM1473 STM2267	Transport Outer Membrane Porin	1	-1000	1000
INDOLEt2pp	Indole transport via proton symport irreversible periplasm	h[c] + indole[c] --> h[p] + indole[p]	( STM3390 and STM3391 )	STM3390 STM3391	Transport Inner Membrane	0	0	1000
INDOLEt2rpp	Indole transport via proton symport reversible periplasm	h[p] + indole[p] <=> h[c] + indole[c]	STM3279	STM3279	Transport Inner Membrane	1	-1000	1000				INDOLEt2rpp
INDOLEtex	Indole transport via diffusion extracellular to periplasm	indole[e] <=> indole[p]	( STM0320 or STM0999 or STM1473 or STM2267 )	STM0320 STM0999 STM1473 STM2267	Transport Outer Membrane Porin	1	-1000	1000
INOSR	Ketoinositol reductase	inost[c] + nadp[c] <=> h[c] + nadph[c] + 2ins[c]	(STM4433 or STM4425)	STM4425 STM4433	Alternate Carbon Metabolism	1	-1000	1000
INOSTtpp	myo-inositol transport	h[p] + inost[p] --> h[c] + inost[c]			Transport	0	0	1000
INSH	Inosine hydrolase	h2o[c] + ins[c] --> hxan[c] + rib-D[c]	STM0051	STM0051	Nucleotide Salvage Pathway	0	0	1000
INSK	insosine kinase	atp[c] + ins[c] --> adp[c] + h[c] + imp[c]	STM0491	STM0491	Nucleotide Salvage Pathway	0	0	1000							PMID:4928005
INSt2pp	inosine transport in via proton symport periplasm	h[p] + ins[p] --> h[c] + ins[c]	STM3113	STM3113	Transport Inner Membrane	0	0	1000
INSt2rpp	inosine transport in via proton symport reversible periplasm	h[p] + ins[p] <=> h[c] + ins[c]	STM2421	STM2421	Transport Inner Membrane	1	-1000	1000
INStex	inosine transport via diffusion extracellular to periplasm	ins[e] <=> ins[p]	STM0413	STM0413	Transport Outer Membrane	1	-1000	1000
INSTtex	inositol transport via diffusion extracellular to periplasm	inost[e] <=> inost[p]	( STM0320 or STM0999 or STM1473 or STM2267 )	STM0320 STM0999 STM1473 STM2267	Transport Outer Membrane Porin	1	-1000	1000				INSTtex
IPDDI	isopentenyl diphosphate D isomerase	ipdp[c] <=> dmpp[c]	STM3039	STM3039	Cofactor and Prosthetic Group Biosynthesis	1	-1000	1000
IPDPS	1 hydroxy 2 methyl 2 E butenyl 4 diphosphate reductase ipdp	h2mb4p[c] + h[c] + nadh[c] --> h2o[c] + ipdp[c] + nad[c]	STM0049	STM0049	Cofactor and Prosthetic Group Biosynthesis	0	0	1000							PMID:14702317
IPMD	3 isopropylmalate dehydrogenase	3c2hmp[c] + nad[c] --> 3c4mop[c] + h[c] + nadh[c]	STM0112	STM0112	Valine Leucine and Isoleucine Metabolism	0	0	1000							PMID:1730062
IPPMIa	3 isopropylmalate dehydratase	3c2hmp[c] <=> 2ippm[c] + h2o[c]	( ( STM0110 and STM0111 ) or ( STM0329 and STM0330 ) )	STM0110 STM0111 STM0329 STM0330	Valine Leucine and Isoleucine Metabolism	1	-1000	1000							PMID:9108283
IPPMIb	2 isopropylmalate hydratase	2ippm[c] + h2o[c] <=> 3c3hmp[c]	( STM0110 and STM0111 ) or ( STM0329 and STM0330 )	STM0110 STM0111 STM0329 STM0330	Valine Leucine and Isoleucine Metabolism	1	-1000	1000							PMID:9108283
IPPS	2 isopropylmalate synthase	3mob[c] + accoa[c] + h2o[c] --> 3c3hmp[c] + coa[c] + h[c]	STM0113	STM0113	Valine Leucine and Isoleucine Metabolism	0	0	1000							PMID:2181403
ISETACtex	isethionate transport via diffusion extracellular to periplasm	isetac[e] <=> isetac[p]	( STM0320 or STM0999 or STM1473 or STM2267 )	STM0320 STM0999 STM1473 STM2267	Transport Outer Membrane Porin	1	-1000	1000
K2L4Aabcpp	KDO 2 lipid IV A transport via ABC system periplasm	atp[c] + h2o[c] + kdo2lipid4[c] --> adp[c] + h[c] + kdo2lipid4[p] + pi[c]	STM0984	STM0984	Transport Inner Membrane	0	0	1000
K2L4Atex	KDO 2 lipid IV A transport via vector periplasm to extracellular	kdo2lipid4[p] --> kdo2lipid4[e]			Transport Outer Membrane	0	0	1000
Kabcpp	Potassium ABC transporter periplasm	atp[c] + h2o[c] + k[p] --> adp[c] + h[c] + k[c] + pi[c]	( STM0706 and STM0705 and STM0704 )	STM0704 STM0705 STM0706	Inorganic Ion Transport and Metabolism	0	0	1000
KARA1	ketol acid reductoisomerase 2 3 dihydroxy 3 methylbutanoate	23dhmb[c] + nadp[c] <=> alac-S[c] + h[c] + nadph[c]	STM3909	STM3909	Valine Leucine and Isoleucine Metabolism	1	-1000	1000
KARA2	ketol acid reductoisomerase 2 Acetolactate	2ahbut[c] + h[c] + nadph[c] <=> 23dhmp[c] + nadp[c]	STM3909	STM3909	Valine Leucine and Isoleucine Metabolism	1	-1000	1000
KAS14	beta ketoacyl ACP synthase	acACP[c] + h[c] + malACP[c] --> ACP[c] + actACP[c] + co2[c]	( STM2378 or STM1197 )	STM1197 STM2378	Membrane Lipid Metabolism	0	0	1000
KAS15	beta ketoacyl ACP synthase 2	accoa[c] + h[c] + malACP[c] --> actACP[c] + co2[c] + coa[c]	STM1193	STM1193	Membrane Lipid Metabolism	0	0	1000							PMID:9642179, PMID:14996818
KAT1	3 ketoacyl CoA thiolase	aacoa[c] + coa[c] --> 2 accoa[c]	( STM2389 or STM3982 )	STM2389 STM3982	Membrane Lipid Metabolism	0	0	1000
KAT2	3 ketoacyl CoA thiolase	3ohcoa[c] + coa[c] --> accoa[c] + btcoa[c]	( STM3982 or STM2389 )	STM2389 STM3982	Membrane Lipid Metabolism	0	0	1000
KAT3	3 ketoacyl CoA thiolase	3oocoa[c] + coa[c] --> accoa[c] + hxcoa[c]	( STM2389 or STM3982 )	STM2389 STM3982	Membrane Lipid Metabolism	0	0	1000
KAT4	3 ketoacyl CoA thiolase	3odcoa[c] + coa[c] --> accoa[c] + occoa[c]	( STM2389 or STM3982 )	STM2389 STM3982	Membrane Lipid Metabolism	0	0	1000
KAT5	3 ketoacyl CoA thiolase	3oddcoa[c] + coa[c] --> accoa[c] + dcacoa[c]	( STM2389 or STM3982 )	STM2389 STM3982	Membrane Lipid Metabolism	0	0	1000
KAT6	3 ketoacyl CoA thiolase	3otdcoa[c] + coa[c] --> accoa[c] + ddcacoa[c]	( STM3982 or STM2389 )	STM2389 STM3982	Membrane Lipid Metabolism	0	0	1000
KAT7	3 ketoacyl CoA thiolase	3ohdcoa[c] + coa[c] --> accoa[c] + tdcoa[c]	( STM3982 or STM2389 )	STM2389 STM3982	Membrane Lipid Metabolism	0	0	1000
KAT8	3 ketoacyl CoA thiolase	3oodcoa[c] + coa[c] --> accoa[c] + pmtcoa[c]	( STM3982 or STM2389 )	STM2389 STM3982	Membrane Lipid Metabolism	0	0	1000
KDOCT2	3 deoxy manno octulosonate cytidylyltransferase	ctp[c] + kdo[c] --> ckdo[c] + ppi[c]	STM0988	STM0988	Lipopolysaccharide Biosynthesis Recycling	0	0	1000
KDOPP	3 deoxy manno octulosonate 8 phosphatase	h2o[c] + kdo8p[c] --> kdo[c] + pi[c]	STM3316	STM3316	Lipopolysaccharide Biosynthesis Recycling	0	0	1000							PMID:2433221
KDOPS	3 deoxy D manno octulosonic acid 8 phosphate synthase	ara5p[c] + h2o[c] + pep[c] --> kdo8p[c] + pi[c]	STM1772	STM1772	Lipopolysaccharide Biosynthesis Recycling	0	0	1000							PMID:11219578
KG6PDC	3 keto L gulonate 6 phosphate decarboxylase	3dhgulnp[c] + h[c] --> co2[c] + xu5p-L[c]	( STM4386 or STM3675 )	STM3675 STM4386	Alternate Carbon Metabolism	0	0	1000							PMID:11741871
Kt2pp	potassium transport in via proton symport periplasm	h[p] + k[p] --> h[c] + k[c]	( STM3880 or ( STM1695 and STM3409 and STM3986 ) )	STM1695 STM3409 STM3880 STM3986	Inorganic Ion Transport and Metabolism	0	0	1000				Kt2pp; Brecon lists STM1695 as part of this (STM3409 and STM3986) gpr, but I could find no evidence to support its inclusion
Kt3pp	potassium transport out via proton antiport periplasm	h[p] + k[c] --> h[c] + k[p]	( STM3457 or STM0086 or STM1771 or STM0866 )	STM0086 STM0866 STM1771 STM3457	Inorganic Ion Transport and Metabolism	0	0	1000				Kt3pp; Brecon lists (STM1771 or STM0866) as part of this gpr. Both are supported by bioinformatics
Ktex	potassium transport via diffusion extracellular to periplasm	k[e] <=> k[p]	( STM0320 or STM0999 or STM1473 or STM2267 )	STM0320 STM0999 STM1473 STM2267	Transport Outer Membrane Porin	1	-1000	1000
L_LACD2	L Lactate dehydrogenase ubiquinone	lac-L[c] + q8[c] --> pyr[c] + q8h2[c]	STM3694	STM3694	Oxidative Phosphorylation	0	0	1000
L_LACD3	L Lactate dehydrogenase menaquinone	lac-L[c] + mqn8[c] --> mql8[c] + pyr[c]	STM3694	STM3694	Oxidative Phosphorylation	0	0	1000
L_LACt2rpp	L lactate reversible transport via proton symport periplasm	h[p] + lac-L[p] <=> h[c] + lac-L[c]	STM3692	STM3692	Transport Inner Membrane	1	-1000	1000
L_LACtex	L lactate transport via diffusion extracellular to periplasm	lac-L[e] <=> lac-L[p]	( STM0320 or STM0999 or STM1473 or STM2267 )	STM0320 STM0999 STM1473 STM2267	Transport Outer Membrane Porin	1	-1000	1000					Y	this reaction exists if subsequent transport from [p] to [c] exists; the gene products correspond to omp porins and phoE protein
LA4NTpp	4 amino 4 deoxy L arabinotransferase LPS lipid A modification periplasmic face of membrane	colipa[p] + uLa4n[p] --> acolipa[p] + udcpp[p]	STM2301	STM2301	Lipopolysaccharide Biosynthesis Recycling	0	0	1000
LADGMDH	L alanyl gamma D glutamyl meso diaminopimelate hydrolase	LalaDgluMdap[c] + h2o[c] --> 26dap-M[c] + LalaDglu[c]	STM1680	STM1680	Murein Recycling	0	0	1000				LADGMDH
LALDO2x	D LactaldehydeNAD 1 oxidoreductase	h[c] + mthgxl[c] + nadh[c] --> lald-D[c] + nad[c]	STM4108	STM4108	Methylglyoxal Metabolism	0	0	1000
LALGP	L alanyl gamma L glutamate peptidase	LalaLglu[c] + h2o[c] --> ala-L[c] + glu-L[c]	STM0316	STM0316	Murein Recycling	0	0	1000
LCARR	lacaldehyde reductase R propane 1 2 diol forming	h[c] + lald-D[c] + nadh[c] <=> 12ppd-R[c] + nad[c]			Methylglyoxal Metabolism	1	-1000	1000
LCARS	lacaldehyde reductase S propane 1 2 diol forming	h[c] + lald-L[c] + nadh[c] <=> 12ppd-S[c] + nad[c]	STM2973	STM2973	Alternate Carbon Metabolism	1	-1000	1000
LCTStex	Lactose transport via diffusion extracellular to periplasm	lcts[e] <=> lcts[p]	( STM0320 or STM0999 or STM1473 or STM2267 )	STM0320 STM0999 STM1473 STM2267	Transport Outer Membrane Porin	1	-1000	1000
LDH_D	D lactate dehydrogenase	lac-D[c] + nad[c] <=> h[c] + nadh[c] + pyr[c]	( STM2167 or STM1647 )	STM1647 STM2167	Pyruvate Metabolism	1	-1000	1000							PMID:4343963
LDH_D2	D lactate dehydrogenase	lac-D[c] + q8[c] --> pyr[c] + q8h2[c]	STM2167	STM2167	Oxidative Phosphorylation	0	0	1000							PMID:4343963
LEUabcpp	L leucine transport via ABC system periplasm	atp[c] + h2o[c] + leu-L[p] --> adp[c] + h[c] + leu-L[c] + pi[c]	( ( STM3560 and STM3561 and STM3563 and STM3567 and STM3562 ) or ( STM3560 and STM3561 and STM3563 and STM3564 and STM3562 ) )	STM3560 STM3561 STM3562 STM3563 STM3564 STM3567	Transport Inner Membrane	0	0	1000
LEUt2rpp	L leucine reversible transport via proton symport periplasm	h[p] + leu-L[p] <=> h[c] + leu-L[c]	STM0399	STM0399	Transport Inner Membrane	1	-1000	1000				LEUt2rpp; rxn is reversible in Brecon. Also, SwissProt and Brecon has this as a proton transporter, not Na, although there's not definitive evidence either way.
LEUt4rpp	L-leucine transport in via sodium symport	leu-L[p] + na1[p] <=> leu-L[c] + na1[c]	STM0399	STM0399	Transport	1	-1000	1000
LEUTAi	leucine transaminase irreversible	4mop[c] + glu-L[c] --> akg[c] + leu-L[c]	( STM3903 or STM4248 )	STM3903 STM4248	Valine Leucine and Isoleucine Metabolism	0	0	1000							PMID:7040341, PMID:14729707
LEUtex	L leucine transport via diffusion extracellular to periplasm	leu-L[e] <=> leu-L[p]	( STM0320 or STM0999 or STM1473 or STM2267 )	STM0320 STM0999 STM1473 STM2267	Transport Outer Membrane Porin	1	-1000	1000
LEUTRS	Leucyl tRNA synthetase	atp[c] + leu-L[c] + trnaleu[c] --> amp[c] + leutrna[c] + ppi[c]	STM0648	STM0648	tRNA Charging	0	0	1000							PMID:4598011
LGTHL	lactoylglutathione lyase	gthrd[c] + mthgxl[c] --> lgt-S[c]	( STM1435 or STM0235 )	STM0235 STM1435	Methylglyoxal Metabolism	0	0	1000							PMID:9047352
LIPAabcpp	lipid A transport via ABC system periplasm	atp[c] + h2o[c] + lipa[c] --> adp[c] + h[c] + lipa[p] + pi[c]	STM0984	STM0984	Lipopolysaccharide Biosynthesis Recycling	0	0	1000
LIPACabcpp	lipid cold A transport via ABC system periplasm	atp[c] + h2o[c] + lipa-cold[c] --> adp[c] + h[c] + lipa-cold[p] + pi[c]	STM0984	STM0984	Lipopolysaccharide Biosynthesis Recycling	0	0	1000
LIPAHT2ex	core oligosaccharide lipid Ahexadecanoate transferase n C160 extracellular membrane	colipa[e] + h[e] + hdca[e] --> h2o[e] + hacolipa[e]	STM0628	STM0628	Lipopolysaccharide Biosynthesis Recycling	0	0	1000
LIPAHTex	Lipid Ahexadecanoate transferase n C160 extracellular membrane	h[e] + hdca[e] + lipa[e] --> h2o[e] + halipa[e]	STM0628	STM0628	Lipopolysaccharide Biosynthesis Recycling	0	0	1000
LIPAtex	lipid A transport via vector periplasm to extracellular	lipa[p] --> lipa[e]			Lipopolysaccharide Biosynthesis Recycling	0	0	1000
LPADSS	Lipid A disaccaride synthase	lipidX[c] + u23ga[c] --> h[c] + lipidAds[c] + udp[c]	STM0229	STM0229	Lipopolysaccharide Biosynthesis Recycling	0	0	1000							PMID:8132458
LPLIPAL1A120pp	Lysophospholipase L1 2 acylglycerophosphotidate n C120 periplasm	1ddecg3p[p] + h2o[p] --> ddca[p] + glyc3p[p] + h[p]	STM0506	STM0506	Glycerophospholipid Metabolism	0	0	1000
LPLIPAL1A140pp	Lysophospholipase L1 2 acylglycerophosphotidate n C140 periplasm	1tdecg3p[p] + h2o[p] --> glyc3p[p] + h[p] + ttdca[p]	STM0506	STM0506	Glycerophospholipid Metabolism	0	0	1000
LPLIPAL1A141pp	Lysophospholipase L1 2 acylglycerophosphotidate n C141 periplasm	1tdec7eg3p[p] + h2o[p] --> glyc3p[p] + h[p] + ttdcea[p]	STM0506	STM0506	Glycerophospholipid Metabolism	0	0	1000
LPLIPAL1A160pp	Lysophospholipase L1 2 acylglycerophosphotidate n C160 periplasm	1hdecg3p[p] + h2o[p] --> glyc3p[p] + h[p] + hdca[p]	STM0506	STM0506	Glycerophospholipid Metabolism	0	0	1000
LPLIPAL1A161pp	Lysophospholipase L1 2 acylglycerophosphotidate n C161 periplasm	1hdec9eg3p[p] + h2o[p] --> glyc3p[p] + h[p] + hdcea[p]	STM0506	STM0506	Glycerophospholipid Metabolism	0	0	1000
LPLIPAL1A180pp	Lysophospholipase L1 2 acylglycerophosphotidate n C180 periplasm	1odecg3p[p] + h2o[p] --> glyc3p[p] + h[p] + ocdca[p]	STM0506	STM0506	Glycerophospholipid Metabolism	0	0	1000
LPLIPAL1A181pp	Lysophospholipase L1 2 acylglycerophosphotidate n C181 periplasm	1odec11eg3p[p] + h2o[p] --> glyc3p[p] + h[p] + ocdcea[p]	STM0506	STM0506	Glycerophospholipid Metabolism	0	0	1000
LPLIPAL1E120pp	Lysophospholipase L1 2 acylglycerophosphoethanolamine n C120 periplasm	1agpe120[p] + h2o[p] --> ddca[p] + g3pe[p] + h[p]	STM0506	STM0506	Glycerophospholipid Metabolism	0	0	1000
LPLIPAL1E140pp	Lysophospholipase L1 2 acylglycerophosphoethanolamine n C140 periplasm	1agpe140[p] + h2o[p] --> g3pe[p] + h[p] + ttdca[p]	STM0506	STM0506	Glycerophospholipid Metabolism	0	0	1000
LPLIPAL1E141pp	Lysophospholipase L1 2 acylglycerophosphoethanolamine n C141 periplasm	1agpe141[p] + h2o[p] --> g3pe[p] + h[p] + ttdcea[p]	STM0506	STM0506	Glycerophospholipid Metabolism	0	0	1000
LPLIPAL1E160pp	Lysophospholipase L1 2 acylglycerophosphoethanolamine n C160 periplasm	1agpe160[p] + h2o[p] --> g3pe[p] + h[p] + hdca[p]	STM0506	STM0506	Glycerophospholipid Metabolism	0	0	1000
LPLIPAL1E161pp	Lysophospholipase L1 2 acylglycerophosphoethanolamine n C161 periplasm	1agpe161[p] + h2o[p] --> g3pe[p] + h[p] + hdcea[p]	STM0506	STM0506	Glycerophospholipid Metabolism	0	0	1000
LPLIPAL1E180pp	Lysophospholipase L1 2 acylglycerophosphoethanolamine n C180 periplasm	1agpe180[p] + h2o[p] --> g3pe[p] + h[p] + ocdca[p]	STM0506	STM0506	Glycerophospholipid Metabolism	0	0	1000
LPLIPAL1E181pp	Lysophospholipase L1 2 acylglycerophosphoethanolamine n C181 periplasm	1agpe181[p] + h2o[p] --> g3pe[p] + h[p] + ocdcea[p]	STM0506	STM0506	Glycerophospholipid Metabolism	0	0	1000
LPLIPAL1G120pp	Lysophospholipase L1 2 acylglycerophosphoglycerol n C120 periplasm	1agpg120[p] + h2o[p] --> ddca[p] + g3pg[p] + h[p]	STM0506	STM0506	Glycerophospholipid Metabolism	0	0	1000
LPLIPAL1G140pp	Lysophospholipase L1 2 acylglycerophosphoglycerol n C140 periplasm	1agpg140[p] + h2o[p] --> g3pg[p] + h[p] + ttdca[p]	STM0506	STM0506	Glycerophospholipid Metabolism	0	0	1000
LPLIPAL1G141pp	Lysophospholipase L1 2 acylglycerophosphoglycerol n C141 periplasm	1agpg141[p] + h2o[p] --> g3pg[p] + h[p] + ttdcea[p]	STM0506	STM0506	Glycerophospholipid Metabolism	0	0	1000
LPLIPAL1G160pp	Lysophospholipase L1 2 acylglycerophosphoglycerol n C160 periplasm	1agpg160[p] + h2o[p] --> g3pg[p] + h[p] + hdca[p]	STM0506	STM0506	Glycerophospholipid Metabolism	0	0	1000
LPLIPAL1G161pp	Lysophospholipase L1 2 acylglycerophosphoglycerol n C161 periplasm	1agpg161[p] + h2o[p] --> g3pg[p] + h[p] + hdcea[p]	STM0506	STM0506	Glycerophospholipid Metabolism	0	0	1000
LPLIPAL1G180pp	Lysophospholipase L1 2 acylglycerophosphoglycerol n C180 periplasm	1agpg180[p] + h2o[p] --> g3pg[p] + h[p] + ocdca[p]	STM0506	STM0506	Glycerophospholipid Metabolism	0	0	1000
LPLIPAL1G181pp	Lysophospholipase L1 2 acylglycerophosphoglycerol n C181 periplasm	1agpg181[p] + h2o[p] --> g3pg[p] + h[p] + ocdcea[p]	STM0506	STM0506	Glycerophospholipid Metabolism	0	0	1000
LPLIPAL2A120	Lysophospholipase L2 2 acylglycerophosphotidate n C120	2ddecg3p[c] + h2o[c] --> ddca[c] + glyc3p[c] + 2 h[c]	STM3961	STM3961	Glycerophospholipid Metabolism	0	0	1000
LPLIPAL2A140	Lysophospholipase L2 2 acylglycerophosphotidate n C140	2tdecg3p[c] + h2o[c] --> glyc3p[c] + 2 h[c] + ttdca[c]	STM3961	STM3961	Glycerophospholipid Metabolism	0	0	1000
LPLIPAL2A141	Lysophospholipase L2 2 acylglycerophosphotidate n C141	2tdec7eg3p[c] + h2o[c] --> glyc3p[c] + 2 h[c] + ttdcea[c]	STM3961	STM3961	Glycerophospholipid Metabolism	0	0	1000
LPLIPAL2A160	Lysophospholipase L2 2 acylglycerophosphotidate n C160	2hdecg3p[c] + h2o[c] --> glyc3p[c] + 2 h[c] + hdca[c]	STM3961	STM3961	Glycerophospholipid Metabolism	0	0	1000
LPLIPAL2A161	Lysophospholipase L2 2 acylglycerophosphotidate n C161	2hdec9eg3p[c] + h2o[c] --> glyc3p[c] + 2 h[c] + hdcea[c]	STM3961	STM3961	Glycerophospholipid Metabolism	0	0	1000
LPLIPAL2A180	Lysophospholipase L2 2 acylglycerophosphotidate n C180	2odecg3p[c] + h2o[c] --> glyc3p[c] + 2 h[c] + ocdca[c]	STM3961	STM3961	Glycerophospholipid Metabolism	0	0	1000
LPLIPAL2A181	Lysophospholipase L2 2 acylglycerophosphotidate n C181	2odec11eg3p[c] + h2o[c] --> glyc3p[c] + 2 h[c] + ocdcea[c]	STM3961	STM3961	Glycerophospholipid Metabolism	0	0	1000
LPLIPAL2ATE120	Lysophospholipase L2 acyltransferase 2 acyl glycerophosphoethanolamine n C120	2agpe120[c] + pg120[c] --> apg120[c] + g3pe[c]	STM3961	STM3961	Glycerophospholipid Metabolism	0	0	1000
LPLIPAL2ATE140	Lysophospholipase L2 acyltransferase 2 acyl glycerophosphoethanolamine n C140	2agpe140[c] + pg140[c] --> apg140[c] + g3pe[c]	STM3961	STM3961	Glycerophospholipid Metabolism	0	0	1000
LPLIPAL2ATE141	Lysophospholipase L2 acyltransferase 2 acyl glycerophosphoethanolamine n C141	2agpe141[c] + pg141[c] --> apg141[c] + g3pe[c]	STM3961	STM3961	Glycerophospholipid Metabolism	0	0	1000
LPLIPAL2ATE160	Lysophospholipase L2 acyltransferase 2 acyl glycerophosphoethanolamine n C160	2agpe160[c] + pg160[c] --> apg160[c] + g3pe[c]	STM3961	STM3961	Glycerophospholipid Metabolism	0	0	1000
LPLIPAL2ATE161	Lysophospholipase L2 acyltransferase 2 acyl glycerophosphoethanolamine n C161	2agpe161[c] + pg161[c] --> apg161[c] + g3pe[c]	STM3961	STM3961	Glycerophospholipid Metabolism	0	0	1000
LPLIPAL2ATE180	Lysophospholipase L2 acyltransferase 2 acyl glycerophosphoethanolamine n C180	2agpe180[c] + pg180[c] --> apg180[c] + g3pe[c]	STM3961	STM3961	Glycerophospholipid Metabolism	0	0	1000
LPLIPAL2ATE181	Lysophospholipase L2 acyltransferase 2 acyl glycerophosphoethanolamine n C181	2agpe181[c] + pg181[c] --> apg181[c] + g3pe[c]	STM3961	STM3961	Glycerophospholipid Metabolism	0	0	1000
LPLIPAL2ATG120	Lysophospholipase L2 acyltransferase 2 acyl glycerophosphoglycerol n C120	2agpg120[c] + pg120[c] --> apg120[c] + g3pg[c]	STM3961	STM3961	Glycerophospholipid Metabolism	0	0	1000
LPLIPAL2ATG140	Lysophospholipase L2 acyltransferase 2 acyl glycerophosphoglycerol n C140	2agpg140[c] + pg140[c] --> apg140[c] + g3pg[c]	STM3961	STM3961	Glycerophospholipid Metabolism	0	0	1000
LPLIPAL2ATG141	Lysophospholipase L2 acyltransferase 2 acyl glycerophosphoglycerol n C141	2agpg141[c] + pg141[c] --> apg141[c] + g3pg[c]	STM3961	STM3961	Glycerophospholipid Metabolism	0	0	1000
LPLIPAL2ATG160	Lysophospholipase L2 acyltransferase 2 acyl glycerophosphoglycerol n C160	2agpg160[c] + pg160[c] --> apg160[c] + g3pg[c]	STM3961	STM3961	Glycerophospholipid Metabolism	0	0	1000
LPLIPAL2ATG161	Lysophospholipase L2 acyltransferase 2 acyl glycerophosphoglycerol n C161	2agpg161[c] + pg161[c] --> apg161[c] + g3pg[c]	STM3961	STM3961	Glycerophospholipid Metabolism	0	0	1000
LPLIPAL2ATG180	Lysophospholipase L2 acyltransferase 2 acyl glycerophosphoglycerol n C180	2agpg180[c] + pg180[c] --> apg180[c] + g3pg[c]	STM3961	STM3961	Glycerophospholipid Metabolism	0	0	1000
LPLIPAL2ATG181	Lysophospholipase L2 acyltransferase 2 acyl glycerophosphoglycerol n C181	2agpg181[c] + pg181[c] --> apg181[c] + g3pg[c]	STM3961	STM3961	Glycerophospholipid Metabolism	0	0	1000
LPLIPAL2E120	Lysophospholipase L2 2 acylglycerophosphoethanolamine n C120	2agpe120[c] + h2o[c] --> ddca[c] + g3pe[c] + h[c]	STM3961	STM3961	Glycerophospholipid Metabolism	0	0	1000
LPLIPAL2E140	Lysophospholipase L2 2 acylglycerophosphoethanolamine n C140	2agpe140[c] + h2o[c] --> g3pe[c] + h[c] + ttdca[c]	STM3961	STM3961	Glycerophospholipid Metabolism	0	0	1000
LPLIPAL2E141	Lysophospholipase L2 2 acylglycerophosphoethanolamine n C141	2agpe141[c] + h2o[c] --> g3pe[c] + h[c] + ttdcea[c]	STM3961	STM3961	Glycerophospholipid Metabolism	0	0	1000
LPLIPAL2E160	Lysophospholipase L2 2 acylglycerophosphoethanolamine n C160	2agpe160[c] + h2o[c] --> g3pe[c] + h[c] + hdca[c]	STM3961	STM3961	Glycerophospholipid Metabolism	0	0	1000
LPLIPAL2E161	Lysophospholipase L2 2 acylglycerophosphoethanolamine n C161	2agpe161[c] + h2o[c] --> g3pe[c] + h[c] + hdcea[c]	STM3961	STM3961	Glycerophospholipid Metabolism	0	0	1000
LPLIPAL2E180	Lysophospholipase L2 2 acylglycerophosphoethanolamine n C180	2agpe180[c] + h2o[c] --> g3pe[c] + h[c] + ocdca[c]	STM3961	STM3961	Glycerophospholipid Metabolism	0	0	1000
LPLIPAL2E181	Lysophospholipase L2 2 acylglycerophosphoethanolamine n C181	2agpe181[c] + h2o[c] --> g3pe[c] + h[c] + ocdcea[c]	STM3961	STM3961	Glycerophospholipid Metabolism	0	0	1000
LPLIPAL2G120	Lysophospholipase L2 2 acylglycerophosphoglycerol n C120	2agpg120[c] + h2o[c] --> ddca[c] + g3pg[c] + h[c]	STM3961	STM3961	Glycerophospholipid Metabolism	0	0	1000
LPLIPAL2G140	Lysophospholipase L2 2 acylglycerophosphoglycerol n C140	2agpg140[c] + h2o[c] --> g3pg[c] + h[c] + ttdca[c]	STM3961	STM3961	Glycerophospholipid Metabolism	0	0	1000
LPLIPAL2G141	Lysophospholipase L2 2 acylglycerophosphoglycerol n C141	2agpg141[c] + h2o[c] --> g3pg[c] + h[c] + ttdcea[c]	STM3961	STM3961	Glycerophospholipid Metabolism	0	0	1000
LPLIPAL2G160	Lysophospholipase L2 2 acylglycerophosphoglycerol n C160	2agpg160[c] + h2o[c] --> g3pg[c] + h[c] + hdca[c]	STM3961	STM3961	Glycerophospholipid Metabolism	0	0	1000
LPLIPAL2G161	Lysophospholipase L2 2 acylglycerophosphoglycerol n C161	2agpg161[c] + h2o[c] --> g3pg[c] + h[c] + hdcea[c]	STM3961	STM3961	Glycerophospholipid Metabolism	0	0	1000
LPLIPAL2G180	Lysophospholipase L2 2 acylglycerophosphoglycerol n C180	2agpg180[c] + h2o[c] --> g3pg[c] + h[c] + ocdca[c]	STM3961	STM3961	Glycerophospholipid Metabolism	0	0	1000
LPLIPAL2G181	Lysophospholipase L2 2 acylglycerophosphoglycerol n C181	2agpg181[c] + h2o[c] --> g3pg[c] + h[c] + ocdcea[c]	STM3961	STM3961	Glycerophospholipid Metabolism	0	0	1000
LSERDHr	L serine dehydrogenase	nadp[c] + ser-L[c] <=> 2amsa[c] + h[c] + nadph[c]	STM1511	STM1511	Glycine and Serine Metabolism	1	-1000	1000
LTHRK	L threonine kinase	atp[c] + thr-L[c] --> adp[c] + h[c] + thrp[c]	STM2058	STM2058	Cofactor and Prosthetic Group Biosynthesis	0	0	1000				requires enzyme	y	Biochemical evidence exists; use STM2058 (PMID: 18308727). Reactions in columns G & Q are the same.
LYSabcpp	L lysine transport via ABC system periplasm	atp[c] + h2o[c] + lys-L[p] --> adp[c] + h[c] + lys-L[c] + pi[c]	( STM2355 and STM2352 and STM2351 and STM2353 )	STM2351 STM2352 STM2353 STM2355	Transport Inner Membrane	0	0	1000
LYSDC	lysine decarboxylase	h[c] + lys-L[c] --> 15dap[c] + co2[c]	( STM0234 or STM2559 )	STM0234 STM2559	Threonine and Lysine Metabolism	0	0	1000							PMID:8736539
LYSt2pp	L lysine transport in via proton symport periplasm	h[p] + lys-L[p] <=> h[c] + lys-L[c]	STM2200	STM2200	Transport Inner Membrane	1	0	1000				LYSt2pp; forward only in Brecon	Y -Change to reversible
LYSt3pp	L lysine transport out via proton antiport cytoplasm to periplasm	h[p] + lys-L[c] --> h[c] + lys-L[p]	STM3066	STM3066	Transport Inner Membrane	0	0	1000
LYStex	L lysine transport via diffusion extracellular to periplasm	lys-L[e] <=> lys-L[p]	( STM0320 or STM0999 or STM1473 or STM2267 )	STM0320 STM0999 STM1473 STM2267	Transport Outer Membrane Porin	1	-1000	1000
LYSTRS	Lysyl tRNA synthetase	atp[c] + lys-L[c] + trnalys[c] --> amp[c] + lystrna[c] + ppi[c]	STM3040	STM3040	tRNA Charging	0	0	1000							PMID:7896714
LYXI	Lyxose isomerase	lyx-L[c] --> xylu-L[c]	STM4046	STM4046	Alternate Carbon Metabolism	0	0	1000
LYXt2pp	L Lyxose transport via proton symport periplasm	h[p] + lyx-L[p] --> h[c] + lyx-L[c]	STM4050	STM4050	Transport Inner Membrane	0	0	1000
LYXtex	L Lyxose transport via diffusion extracellular to periplasm	lyx-L[e] <=> lyx-L[p]	( STM0320 or STM0999 or STM1473 or STM2267 )	STM0320 STM0999 STM1473 STM2267	Transport Outer Membrane Porin	1	-1000	1000
M1PD	mannitol 1 phosphate 5 dehydrogenase	mnl1p[c] + nad[c] <=> f6p[c] + h[c] + nadh[c]	STM3686	STM3686	Alternate Carbon Metabolism	1	-1000	1000							PMID:9461423
MACPD	Malonyl ACP decarboxylase	h[c] + malACP[c] --> acACP[c] + co2[c]	STM2378	STM2378	Membrane Lipid Metabolism	0	0	1000							PMID:9642179, PMID:14996818
MALDt2_2pp	D Malate transport via proton symport 2 H periplasm	2 h[p] + mal-D[p] --> 2 h[c] + mal-D[c]	STM3614	STM3614	Transport Inner Membrane	0	0	1000
MALDtex	D Malate transport via diffusion extracellular to periplasm	mal-D[e] <=> mal-D[p]	( STM1473 or STM0999 or STM2267 or STM0320 )	STM0320 STM0999 STM1473 STM2267	Transport Outer Membrane Porin	1	-1000	1000
MALS	malate synthase	accoa[c] + glx[c] + h2o[c] --> coa[c] + h[c] + mal-L[c]	STM4183	STM4183	Anaplerotic Reactions	0	0	1000							PMID:3298210
MALt2_2pp	Malate transport via proton symport 2 H periplasm	2 h[p] + mal-L[p] --> 2 h[c] + mal-L[c]	STM3614	STM3614	Transport Inner Membrane	0	0	1000
MALt2_3pp	Malate transport via proton symport 3 H periplasm	3 h[p] + mal-L[p] --> 3 h[c] + mal-L[c]	( STM4301 or STM4325 or STM3599 )	STM3599 STM4301 STM4325	Transport Inner Membrane	0	0	1000
MALTabcpp	maltose transport via ABC system periplasm	atp[c] + h2o[c] + malt[p] --> adp[c] + h[c] + malt[c] + pi[c]	( STM4229 and STM4228 and STM4227 and STM4230 )	STM4227 STM4228 STM4229 STM4230	Transport Inner Membrane	0	0	1000
MALTATr	maltose O acetyltransferase	accoa[c] + malt[c] <=> acmalt[c] + coa[c]	STM0472	STM0472	Alternate Carbon Metabolism	1	-1000	1000
MALtex	Malate transport via diffusion extracellular to periplasm	mal-L[e] <=> mal-L[p]	( STM0320 or STM0999 or STM1473 or STM2267 )	STM0320 STM0999 STM1473 STM2267	Transport Outer Membrane Porin	1	-1000	1000
MALTHXabcpp	maltohexaose transport via ABC system periplasm	atp[c] + h2o[c] + malthx[p] --> adp[c] + h[c] + malthx[c] + pi[c]	( STM4229 and STM4228 and STM4227 and STM4230 )	STM4227 STM4228 STM4229 STM4230	Transport Inner Membrane	0	0	1000
MALTHXtexi	maltohexaose transport via diffusion extracellular to periplasm irreversible	malthx[e] --> malthx[p]	STM4231	STM4231	Transport Outer Membrane	0	0	1000
MALTPTabcpp	maltopentaose transport via ABC system periplasm	atp[c] + h2o[c] + maltpt[p] --> adp[c] + h[c] + maltpt[c] + pi[c]	( STM4229 and STM4228 and STM4227 and STM4230 )	STM4227 STM4228 STM4229 STM4230	Transport Inner Membrane	0	0	1000
MALTptspp	maltose transport via PEPPyr PTS periplasm	malt[p] + pep[c] --> malt6p[c] + pyr[c]	( STM2433 and STM1465 and STM2431 and STM2432 )	STM1465 STM2431 STM2432 STM2433	Transport Inner Membrane	0	0	1000
MALTPTtexi	maltopentaoseMaltotriose transport via diffusion extracellular to periplasm irreversible	maltpt[e] --> maltpt[p]	STM4231	STM4231	Transport Outer Membrane	0	0	1000
MALTtexi	maltoseMaltotriose transport via diffusion extracellular to periplasm irreversible	malt[e] --> malt[p]	STM4231	STM4231	Transport Outer Membrane	0	0	1000
MALTTRabcpp	Maltotriose transport via ABC system periplasm	atp[c] + h2o[c] + malttr[p] --> adp[c] + h[c] + malttr[c] + pi[c]	( STM4229 and STM4228 and STM4227 and STM4230 )	STM4227 STM4228 STM4229 STM4230	Transport Inner Membrane	0	0	1000
MALTTRtexi	Maltotriose transport via diffusion extracellular to periplasm irreversible	malttr[e] --> malttr[p]	STM4231	STM4231	Transport Outer Membrane	0	0	1000
MALTTTRabcpp	maltotetraose transport via ABC system periplasm	atp[c] + h2o[c] + maltttr[p] --> adp[c] + h[c] + maltttr[c] + pi[c]	( STM4229 and STM4228 and STM4227 and STM4230 )	STM4227 STM4228 STM4229 STM4230	Transport Inner Membrane	0	0	1000
MALTTTRtexi	maltotetraoseMaltotriose transport via diffusion extracellular to periplasm irreversible	maltttr[e] --> maltttr[p]	STM4231	STM4231	Transport Outer Membrane	0	0	1000
MAN1PT2	mannose 1 phosphate guanylyltransferase GDP	gdp[c] + h[c] + man1p[c] --> gdpmann[c] + pi[c]	( STM2105.S or STM2084 )	STM2084 STM2105.S	Cell Envelope Biosynthesis	0	0	1000							PMID:14638428
MAN6PI	mannose 6 phosphate isomerase	man6p[c] <=> f6p[c]	STM1467	STM1467	Alternate Carbon Metabolism	1	-1000	1000							PMID:1879695
MAN6Pt6_2pp	Mannose 6 phosphate transport via phosphate antiport periplasm	man6p[p] + 2 pi[c] --> man6p[c] + 2 pi[p]	STM3787	STM3787	Transport Inner Membrane	0	0	1000
MAN6Ptex	Mannose 6 phosphate transport via diffusion extracellular to periplasm	man6p[e] <=> man6p[p]	( STM0320 or STM0999 or STM1473 or STM2267 )	STM0320 STM0999 STM1473 STM2267	Transport Outer Membrane Porin	1	-1000	1000
MANAO	Mannonate oxidoreductase	mana[c] + nad[c] <=> fruur[c] + h[c] + nadh[c]	STM3136	STM3136	Alternate Carbon Metabolism	1	-1000	1000							PMID:6993236
MANGLYCtex	2 O alpha mannosyl D glycerate transport via diffusion extracellular to periplasm	manglyc[e] <=> manglyc[p]	( STM0320 or STM0999 or STM1473 or STM2267 )	STM0320 STM0999 STM1473 STM2267	Transport Outer Membrane Porin	1	-1000	1000
MANptspp	D mannose transport via PEPPyr PTS periplasm	man[p] + pep[c] --> man6p[c] + pyr[c]	( STM1830 and STM1831 and STM1832 and STM2431 and STM2432 )	STM1830 STM1831 STM1832 STM2431 STM2432	Transport Inner Membrane	0	0	1000
MANtex	D mannose transport via diffusion extracellular to periplasm	man[e] <=> man[p]	( STM0320 or STM0999 or STM1473 or STM2267 )	STM0320 STM0999 STM1473 STM2267	Transport Outer Membrane Porin	1	-1000	1000
MCITD	2 methylcitrate dehydratase	2mcit[c] --> 2mcacn[c] + h2o[c]	STM0370	STM0370	Alternate Carbon Metabolism	0	0	1000							PMID:11294638
MCITL2	methylisocitrate lyase	micit[c] <=> pyr[c] + succ[c]	STM0368	STM0368	Alternate Carbon Metabolism	1	-1000	1000
MCITS	2 methylcitrate synthase	h2o[c] + oaa[c] + ppcoa[c] --> 2mcit[c] + coa[c] + h[c]	STM0369	STM0369	Alternate Carbon Metabolism	0	0	1000							PMID:11376009
MCOATA	Malonyl CoA ACP transacylase	ACP[c] + malcoa[c] <=> coa[c] + malACP[c]	( STM1196 and STM1194 )	STM1194 STM1196	Membrane Lipid Metabolism	1	-1000	1000	STM1196 AcpP is ACP so depends on whether this is a reaction product/input or an "enzyme"; in adams model both AcpP and FabD are used	9642179					PMID:9642179
MCPST	3 mercaptopyruvate sulfurtransferase	cyan[c] + mercppyr[c] --> h[c] + pyr[c] + tcynt[c]	STM2533	STM2533	Cysteine Metabolism	0	0	1000
MCTP1App	murein crosslinking transpeptidase 1A A2pm D ala periplasm	murein5p5p[p] --> ala-D[p] + murein5px4p[p]	( STM0122 or STM0640 or STM0190 or STM3493 )	STM0122 STM0190 STM0640 STM3493	Murein Biosynthesis	0	0	1000
MCTP1Bpp	murein crosslinking transpeptidase 1B A2pm A2pm periplasm	murein5p5p[p] --> alaala[p] + murein5px3p[p]	( STM0190 or STM3493 )	STM0190 STM3493	Murein Biosynthesis	0	0	1000
MCTP2App	murein crosslinking transpeptidase 1A A2pm D ala periplasm	murein5p5p5p[p] --> 2 ala-D[p] + murein5px4px4p[p]	( STM0122 or STM0640 or STM3493 or STM0190 )	STM0122 STM0190 STM0640 STM3493	Murein Biosynthesis	0	0	1000
MDDCP1pp	murein D D carboxypeptidase murein5px4p periplasm	h2o[p] + murein5px4p[p] --> ala-D[p] + murein4px4p[p]	( STM0637 or STM3300 or STM0863 or STM2062 )	STM0637 STM0863 STM2062 STM3300	Murein Biosynthesis	0	0	1000
MDDCP2pp	murein D D carboxypeptidase murein5px4px4p periplasm	h2o[p] + murein5px4px4p[p] --> ala-D[p] + murein4px4px4p[p]	( STM0637 or STM3300 or STM0863 or STM2062 )	STM0637 STM0863 STM2062 STM3300	Murein Biosynthesis	0	0	1000
MDDCP3pp	murein D D carboxypeptidase murein5p5p periplasm	h2o[p] + murein5p5p[p] --> ala-D[p] + murein5p4p[p]	( STM0637 or STM3300 or STM0863 or STM2062 )	STM0637 STM0863 STM2062 STM3300	Murein Biosynthesis	0	0	1000
MDDCP4pp	murein D D carboxypeptidase murein5p4p periplasm	h2o[p] + murein5p4p[p] --> ala-D[p] + murein4p4p[p]	( STM0637 or STM3300 or STM0863 or STM2062 )	STM0637 STM0863 STM2062 STM3300	Murein Biosynthesis	0	0	1000
MDDCP5pp	murein D D carboxypeptidase murein5p3p periplasm	h2o[p] + murein5p3p[p] --> ala-D[p] + murein4p3p[p]	( STM0637 or STM3300 or STM0863 or STM2062 )	STM0637 STM0863 STM2062 STM3300	Murein Biosynthesis	0	0	1000
MDDEP1pp	murein D D endopeptidase murein4px4p periplasm	h2o[p] + murein4px4p[p] --> murein4p4p[p]	( STM3300 or STM2383 or STM2168 )	STM2168 STM2383 STM3300	Murein Recycling	0	0	1000
MDDEP2pp	murein D D endopeptidase murein3px4p periplasm	h2o[p] + murein3px4p[p] --> murein4p3p[p]	( STM3300 or STM2383 or STM2168 )	STM2168 STM2383 STM3300	Murein Recycling	0	0	1000
MDDEP3pp	murein D D endopeptidase murein5px4p periplasm	h2o[p] + murein5px4p[p] --> murein5p4p[p]	( STM3300 or STM2383 or STM2168 )	STM2168 STM2383 STM3300	Murein Recycling	0	0	1000
MDDEP4pp	murein D D endopeptidase murein4px4px4p periplasm	h2o[p] + murein4px4px4p[p] --> murein4px4p4p[p]	( STM3300 or STM2383 or STM2168 )	STM2168 STM2383 STM3300	Murein Recycling	0	0	1000
MDH	malate dehydrogenase	mal-L[c] + nad[c] <=> h[c] + nadh[c] + oaa[c]	STM3359	STM3359	Citric Acid Cycle	1	-1000	1000							PMID:8108402
MDRPD	5 Methylthio 5 deoxy D ribulose 1 phosphate dehydratase	5mdru1p[c] --> dkmpp[c] + h2o[c]			Arginine and Proline Metabolism	0	0	1000
ME1	malic enzyme NAD	mal-L[c] + nad[c] --> co2[c] + nadh[c] + pyr[c]	STM1566	STM1566	Anaplerotic Reactions	0	0	1000
ME2	malic enzyme NADP	mal-L[c] + nadp[c] --> co2[c] + nadph[c] + pyr[c]	STM2472	STM2472	Anaplerotic Reactions	0	0	1000							PMID:14511906
MECDPDH2	2C methyl D erythritol 2 4 cyclodiphosphate dehydratase	2mecdp[c] + nadh[c] --> h2mb4p[c] + h2o[c] + nad[c]	STM2523	STM2523	Cofactor and Prosthetic Group Biosynthesis	0	0	1000
MECDPS	2 C methyl D erythritol 2 4 cyclodiphosphate synthase	2p4c2me[c] --> 2mecdp[c] + cmp[c]	STM2929	STM2929	Cofactor and Prosthetic Group Biosynthesis	0	0	1000							PMID:14702317, PMID:14996812
MELIBt2pp	melibiose transport in via symport periplasm	h[p] + melib[p] --> h[c] + melib[c]	STM4299	STM4299	Transport Inner Membrane	0	0	1000
MELIBt3ipp	melibiose transport in via antiport periplasm	h[p] + melib[c] --> h[c] + melib[p]	STM1522	STM1522	Transport Inner Membrane	0	0	1000
MELIBtex	melibiose transport via diffusion extracellular to periplasm	melib[e] <=> melib[p]	( STM0320 or STM0999 or STM1473 or STM2267 )	STM0320 STM0999 STM1473 STM2267	Transport Outer Membrane Porin	1	-1000	1000
MEPCT	2 C methyl D erythritol 4 phosphate cytidylyltransferase	2me4p[c] + ctp[c] + h[c] --> 4c2me[c] + ppi[c]	STM2930	STM2930	Cofactor and Prosthetic Group Biosynthesis	0	0	1000							PMID:16203191
METabcpp	L methionine transport via ABC system periplasm	atp[c] + h2o[c] + met-L[p] --> adp[c] + h[c] + met-L[c] + pi[c]	( STM0246 and STM0247 and STM0245 )	STM0245 STM0246 STM0247	Transport Inner Membrane	0	0	1000
METAT	methionine adenosyltransferase	atp[c] + h2o[c] + met-L[c] --> amet[c] + pi[c] + ppi[c]	STM3090	STM3090	Methionine Metabolism	0	0	1000							PMID:320194
METDabcpp	D methionine transport via ABC system periplasm	atp[c] + h2o[c] + met-D[p] --> adp[c] + h[c] + met-D[c] + pi[c]	( STM0246 and STM0247 and STM0245 )	STM0245 STM0246 STM0247	Transport Inner Membrane	0	0	1000
METDtex	D methionine transport via diffusion extracellular to periplasm	met-D[e] <=> met-D[p]	( STM1473 or STM2267 or STM0320 or STM0999 )	STM0320 STM0999 STM1473 STM2267	Transport Outer Membrane Porin	1	-1000	1000
METOX1s	methionine oxidation spontaneous	h2o2[c] + met-L[c] --> h2o[c] + metsox-S-L[c]	s0001	s0001	Methionine Metabolism	0	0	1000
METOX2s	methionine oxidation 2 spontaneous	h2o2[c] + met-L[c] --> h2o[c] + metsox-R-L[c]	s0001	s0001	Methionine Metabolism	0	0	1000
METS	methionine synthase	5mthf[c] + hcys-L[c] --> h[c] + met-L[c] + thf[c]	( STM4188.S or STM3965 )	STM3965 STM4188.S	Methionine Metabolism	0	0	1000	reaction is catalyzed either by a vitamin B12-dependent transmethylase, the metH gene product, or by a vitamin B12-independent transmethylase, the metE gene product. The availability of the vitamin cofactor determines which transmethylase is expressed, since the MetH-B12 holoenzyme represses metE gene expression. In addition to this specific MetH-B12 repression, the metE gene is also repressed by…	2656646		METS; Brecon also includes STM4188 in this gpr (OR function). Inclusion of STM4188 is supported by bioinformatics			PMID:3072256
METSOX1abcpp	L methionine S oxide transport via ABC system periplasm	atp[c] + h2o[c] + metsox-S-L[p] --> adp[c] + h[c] + metsox-S-L[c] + pi[c]			Transport Inner Membrane	0	0	1000				METSOX1abcpp
METSOX1tex	L methionine S oxide diffusion extracellular	metsox-S-L[e] <=> metsox-S-L[p]	( STM0320 or STM0999 or STM1473 or STM2267 )	STM0320 STM0999 STM1473 STM2267	Transport Outer Membrane Porin	1	-1000	1000
METSOX2abcpp	L methionine R oxide transport via ABC system periplasm	atp[c] + h2o[c] + metsox-R-L[p] --> adp[c] + h[c] + metsox-R-L[c] + pi[c]			Transport Inner Membrane	0	0	1000				METSOX2abcpp
METSOX2tex	L methionine R oxide diffusion extracellular	metsox-R-L[e] <=> metsox-R-L[p]	( STM0320 or STM0999 or STM1473 or STM2267 )	STM0320 STM0999 STM1473 STM2267	Transport Outer Membrane Porin	1	-1000	1000
METSOXR1	L methionine S oxide reductase	metsox-S-L[c] + trdrd[c] --> h2o[c] + met-L[c] + trdox[c]	( ( STM4408 and STM2649 ) or ( STM4408 and STM3915 ) )	STM2649 STM3915 STM4408	Methionine Metabolism	0	0	1000	In Brecon separation between methionine-S-oxide (reduced by STM4408 and (STM2649 or STM3919), R_METSOXR1 ) and methionine-R-sulfoxide (reduced by STM1291 and (STM2649 or STM3915), R_METSOXR2 ), in Ajrecon only L-methionine-S-oxide reduced by both STM1291 and STM4408. Brecon based on orthologues of Adam's model
METSOXR2	L methionine R sulfoxide reductase	metsox-R-L[c] + trdrd[c] --> h2o[c] + met-L[c] + trdox[c]	( ( STM1291 and STM2649 ) or ( STM1291 and STM3915 ) )	STM1291 STM2649 STM3915	Methionine Metabolism	0	0	1000				METSOXR2; Add the following to gpr: STM2649) or STM3915'
METtex	L methionine transport via diffusion extracellular to periplasm	met-L[e] <=> met-L[p]	( STM0320 or STM0999 or STM1473 or STM2267 )	STM0320 STM0999 STM1473 STM2267	Transport Outer Membrane Porin	1	-1000	1000
METTRS	Methionyl tRNA synthetase	atp[c] + met-L[c] + trnamet[c] --> amp[c] + mettrna[c] + ppi[c]	STM2155	STM2155	tRNA Charging	0	0	1000							PMID:2947897
MG2t3_2pp	magnesium Mg2 transport inout via proton antiport periplasm	2 h[c] + mg2[p] <=> 2 h[p] + mg2[c]			Inorganic Ion Transport and Metabolism	1	-1000	1000					Y	http://cat.inist.fr/?aModele=afficheN&cpsidt=2221314
MG2tex	magnesium Mg2 transport via diffusion extracellular to periplasm	mg2[e] <=> mg2[p]	( STM0320 or STM0999 or STM1473 or STM2267 )	STM0320 STM0999 STM1473 STM2267	Transport Outer Membrane Porin	1	-1000	1000
MG2tpp	magnesium 2 transport in via diffusion	mg2[p] <=> mg2[c]	STM3952	STM3952	Inorganic Ion Transport and Metabolism	1	0	1000				MG2tpp
MG2uabcpp	Magnesium Mg2 ABC transporter ubtake periplasm	atp[c] + h2o[c] + mg2[p] --> adp[c] + h[c] + mg2[c] + pi[c]	( STM4456 or STM3763 )	STM3763 STM4456	Inorganic Ion Transport and Metabolism	0	0	1000				MG2uabcpp
MGSA	methylglyoxal synthase	dhap[c] --> mthgxl[c] + pi[c]	STM1076	STM1076	Methylglyoxal Metabolism	0	0	1000							PMID:9732434
MI1PP	myo inositol 1 phosphatase	h2o[c] + mi1p-D[c] --> inost[c] + pi[c]	STM2546	STM2546	Cell Envelope Biosynthesis	0	0	1000
MICITD	2 methylisocitrate dehydratase	2mcacn[c] + h2o[c] --> micit[c]	STM0158	STM0158	Alternate Carbon Metabolism	0	0	1000
MINOHPtexi	myo inositol phosphate transport via diffusion extracellular to periplasm	minohp[e] --> minohp[p]			Transport Outer Membrane	0	0	1000
MLDCP1App	murein L D carboxypeptidase murein5px4p periplasm	h2o[p] + murein5px4p[p] --> alaala[p] + murein3px4p[p]			Murein Biosynthesis	0	0	1000
MLDCP1Bpp	murein L D carboxypeptidase murein4p4p periplasm	h2o[p] + murein4p4p[p] --> ala-D[p] + murein4p3p[p]			Murein Biosynthesis	0	0	1000
MLDCP2App	murein L D carboxypeptidase murein5p5p periplasm	h2o[p] + murein5p5p[p] --> alaala[p] + murein5p3p[p]			Murein Biosynthesis	0	0	1000
MLDCP2Bpp	murein L D carboxypeptidase murein4p3p periplasm	h2o[p] + murein4p3p[p] --> ala-D[p] + murein3p3p[p]			Murein Biosynthesis	0	0	1000
MLDCP3App	murein L D carboxypeptidase murein5px3p periplasm	h2o[p] + murein5px3p[p] --> alaala[p] + murein3px3p[p]			Murein Biosynthesis	0	0	1000
MLDEP1pp	murein L D endopeptidase murein3px3p periplasm	h2o[p] + murein3px3p[p] --> murein3p3p[p]			Murein Recycling	0	0	1000
MLDEP2pp	murein L D endopeptidase murein5px3p periplasm	h2o[p] + murein5px3p[p] --> murein5p3p[p]			Murein Recycling	0	0	1000
MLTG1	Maltodextrin glucosidase maltotriose	h2o[c] + malttr[c] --> glc-D[c] + malt[c]	STM0401	STM0401	Alternate Carbon Metabolism	0	0	1000
MLTG2	Maltodextrin glucosidase maltotetraose	h2o[c] + maltttr[c] --> glc-D[c] + malttr[c]	STM0401	STM0401	Alternate Carbon Metabolism	0	0	1000							PMID:8631875
MLTG3	Maltodextrin glucosidase maltopentaose	h2o[c] + maltpt[c] --> glc-D[c] + maltttr[c]	STM0401	STM0401	Alternate Carbon Metabolism	0	0	1000							PMID:8631875
MLTG4	Maltodextrin glucosidase maltohexaose	h2o[c] + malthx[c] --> glc-D[c] + maltpt[c]	STM0401	STM0401	Alternate Carbon Metabolism	0	0	1000							PMID:8631875
MLTG5	Maltodextrin glucosidase maltoheptaose	h2o[c] + malthp[c] --> glc-D[c] + malthx[c]	STM0401	STM0401	Alternate Carbon Metabolism	0	0	1000							PMID:8631875
MLTGY1pp	murein lytic transglycosylase murein4p4p periplasm	murein4p4p[p] --> 2 anhgm4p[p]	( STM4582 or STM2988 or STM2831 or STM1799 or STM3112 )	STM1799 STM2831 STM2988 STM3112 STM4582	Murein Recycling	0	0	1000
MLTGY2pp	murein lytic transglycosylase murein4p3p periplasm	murein4p3p[p] --> anhgm3p[p] + anhgm4p[p]	( STM4582 or STM2988 or STM2831 or STM1799 or STM3112 )	STM1799 STM2831 STM2988 STM3112 STM4582	Murein Recycling	0	0	1000
MLTGY3pp	murein lytic transglycosylase murein3p3p periplasm	murein3p3p[p] --> 2 anhgm3p[p]	( STM4582 or STM2988 or STM2831 or STM1799 or STM3112 )	STM1799 STM2831 STM2988 STM3112 STM4582	Murein Recycling	0	0	1000
MLTGY4pp	murein lytic transglycosylase murein4px4p4p periplasm	murein4px4p4p[p] --> anhgm4p[p] + murein4px4p[p]	( STM4582 or STM2988 or STM2831 or STM1799 or STM3112 )	STM1799 STM2831 STM2988 STM3112 STM4582	Murein Recycling	0	0	1000
MLTP1	Maltodextrin phosphorylase maltopentaose	maltpt[c] + pi[c] <=> g1p[c] + maltttr[c]	STM3514	STM3514	Alternate Carbon Metabolism	1	-1000	1000							PMID:10077830
MLTP2	Maltodextrin phosphorylase maltohexaose	malthx[c] + pi[c] <=> g1p[c] + maltpt[c]	STM3514	STM3514	Alternate Carbon Metabolism	1	-1000	1000							PMID:10077830
MLTP3	Maltodextrin phosphorylase maltoheptaose	malthp[c] + pi[c] <=> g1p[c] + malthx[c]	STM3514	STM3514	Alternate Carbon Metabolism	1	-1000	1000							PMID:10077830
MME	methylmalonyl CoA epimerase	mmcoa-R[c] <=> mmcoa-S[c]			Alternate Carbon Metabolism	1	-1000	1000
MMETtex	S methyl L methionine transport via diffusion extracellular to periplasm	mmet[e] <=> mmet[p]	( STM0320 or STM0999 or STM1473 or STM2267 )	STM0320 STM0999 STM1473 STM2267	Transport Outer Membrane Porin	1	-1000	1000
MMSAD3	methylmalonate-semialdehyde dehydrogenase (malonic semialdehyde)	coa[c] + nad[c] + msa[c] --> accoa[c] + co2[c] + nadh[c]	STM4421	STM4421	Exchange	0	0	1000
MN2abcpp	Manganese Mn2 transport via ABC system periplasm	atp[c] + h2o[c] + mn2[p] --> adp[c] + h[c] + mn2[c] + pi[c]	( STM2861 and STM2862 and STM2863 and STM2864 )	STM2861 STM2862 STM2863 STM2864	Inorganic Ion Transport and Metabolism	0	0	1000					Y	http://iai.asm.org/cgi/content/full/70/11/6032?view=long&pmid=12379679
MN2t3pp	manganese Mn2 transport out via proton antiport periplasm	h[p] + mn2[c] --> h[c] + mn2[p]	( STM4061 or STM0758 )	STM0758 STM4061	Inorganic Ion Transport and Metabolism	0	0	1000					Y	http://www.genome.jp/dbget-bin/www_bget?stm+STM2408
MN2tpp	manganese transport in via permease no H	mn2[p] --> mn2[c]	STM3190	STM3190	Inorganic Ion Transport and Metabolism	0	0	1000
MN6PP	mannose 6 phosphate phosphatase	h2o[c] + man6p[c] --> man[c] + pi[c]	( STM0840 or STM0842 )	STM0840 STM0842	Alternate Carbon Metabolism	0	0	1000
MNLptspp	mannitol transport via PEPPyr PTS periplasm	mnl[p] + pep[c] --> mnl1p[c] + pyr[c]	( STM3685 and STM2431 and STM2432 )	STM2431 STM2432 STM3685	Transport Inner Membrane	0	0	1000
MNLtex	mannitol transport via diffusion extracellular to periplasm	mnl[e] <=> mnl[p]	( STM0320 or STM0999 or STM1473 or STM2267 )	STM0320 STM0999 STM1473 STM2267	Transport Outer Membrane Porin	1	-1000	1000
MNNH	D mannonate hydrolyase	mana[c] --> 2ddglcn[c] + h2o[c]	STM3135	STM3135	Alternate Carbon Metabolism	0	0	1000							PMID:7007313
MNt2pp	manganese Mn2 transport in via proton symport periplasm	h[p] + mn2[p] --> h[c] + mn2[c]	STM2408	STM2408	Transport Inner Membrane	0	0	1000
MNtex	Manganese Mn2 transport via diffusion extracellular to periplasm	mn2[e] <=> mn2[p]	( STM0320 or STM0999 or STM1473 or STM2267 )	STM0320 STM0999 STM1473 STM2267	Transport Outer Membrane Porin	1	-1000	1000
MOAT	3 deoxy D manno octulosonic acid transferase	ckdo[c] + lipidA[c] --> cmp[c] + h[c] + kdolipid4[c]	STM3724	STM3724	Lipopolysaccharide Biosynthesis Recycling	0	0	1000							PMID:7499229, PMID:9535865
MOAT2	3 deoxy D manno octulosonic acid transferase	ckdo[c] + kdolipid4[c] --> cmp[c] + h[c] + kdo2lipid4[c]	STM3724	STM3724	Lipopolysaccharide Biosynthesis Recycling	0	0	1000							PMID:7499229, PMID:9535865
MOAT3C	3 deoxy D manno octulosonic acid transferase III LPS core biosynthesis	ckdo[c] + phphhlipa[c] --> cmp[c] + h[c] + kphphhlipa[c]	STM3715	STM3715	Lipopolysaccharide Biosynthesis Recycling	0	0	1000
MOBDabcpp	molybdate transport via ABC system periplasm	atp[c] + h2o[c] + mobd[p] --> adp[c] + h[c] + mobd[c] + pi[c]	( ( STM2441 and STM2444 and STM2443 and STM2442 ) or ( STM0781 and STM0782 and STM0783 ) or ( STM2441 and STM2443 and STM2442 and STM4063 ) )	STM0781 STM0782 STM0783 STM2441 STM2442 STM2443 STM2444 STM4063	Inorganic Ion Transport and Metabolism	0	0	1000
MOBDtex	molybdate transport via diffusion extracellular to periplasm	mobd[e] <=> mobd[p]	( STM0320 or STM0999 or STM1473 or STM2267 )	STM0320 STM0999 STM1473 STM2267	Transport Outer Membrane Porin	1	-1000	1000
MOHMT	3 methyl 2 oxobutanoate hydroxymethyltransferase	3mob[c] + h2o[c] + mlthf[c] --> 2dhp[c] + thf[c]	STM0182	STM0182	Cofactor and Prosthetic Group Biosynthesis	0	0	1000							PMID:11976313
MPTG	murein polymerizing transglycosylase	2 uaagmda[c] --> 2 h[c] + murein5p5p[p] + 2 udcpdp[c]	( STM2531 or STM0190 or STM3493 )	STM0190 STM2531 STM3493	Murein Biosynthesis	0	0	1000
MPTG2	murein polymerizing transglycosylase 2 three linked units	murein5p5p[p] + uaagmda[c] --> h[c] + murein5p5p5p[p] + udcpdp[c]	( STM0190 or STM2531 or STM3493 )	STM0190 STM2531 STM3493	Murein Biosynthesis	0	0	1000
MSO3tex	methanesulfonate transport via diffusion extracellular to periplasm	mso3[e] <=> mso3[p]	( STM0320 or STM0999 or STM1473 or STM2267 )	STM0320 STM0999 STM1473 STM2267	Transport Outer Membrane Porin	1	-1000	1000
MTAN	methylthioadenosine nucleosidase	5mta[c] + h2o[c] --> 5mtr[c] + ade[c]	STM0207	STM0207	Arginine and Proline Metabolism	0	0	1000							PMID:12057938, PMID:17339651
MTHFC	methenyltetrahydrofolate cyclohydrolase	h2o[c] + methf[c] <=> 10fthf[c] + h[c]	STM0542	STM0542	Folate Metabolism	1	-1000	1000							PMID:8050713
MTHFD	methylenetetrahydrofolate dehydrogenase NADP	mlthf[c] + nadp[c] <=> methf[c] + nadph[c]	STM0542	STM0542	Folate Metabolism	1	-1000	1000							PMID:8050713
MTHFR2	5 10 methylenetetrahydrofolate reductase NADH	2 h[c] + mlthf[c] + nadh[c] --> 5mthf[c] + nad[c]	STM4105	STM4105	Folate Metabolism	0	0	1000							PMID:8376333
MTRI	5 methylthioribose 1 phosphate isomerase	5mdr1p[c] <=> 5mdru1p[c]			Arginine and Proline Metabolism	1	-1000	1000
MTRK	5 methylthioribose kinase	5mtr[c] + atp[c] --> 5mdr1p[c] + adp[c] + h[c]			Arginine and Proline Metabolism	0	0	1000
MTRPOX	N methyltryptophan oxidase	Nmtrp[c] + h2o[c] + o2[c] --> fald[c] + h2o2[c] + trp-L[c]	STM1160	STM1160	Glycine and Serine Metabolism	0	0	1000				MTRPOX
MUREINLPPTP	L,D-transpeptidase	lpp[p] + murein5p5p[p] --> ala-D[p] + murein-lpp[p]	(STM0837 or STM1215 or STM1375)	STM0837 STM1215 STM1375	Murein lpp biosynthesis	0	0	1000
N2Otex	nitrious oxide transport via diffusion extracellular to periplasm	n2o[e] <=> n2o[p]	( STM0320 or STM0999 or STM1473 or STM2267 )	STM0320 STM0999 STM1473 STM2267	Transport Outer Membrane Porin	1	-1000	1000
N2Otpp	nitrious oxide transport diffusion	n2o[p] <=> n2o[c]	s0001	s0001	Inorganic Ion Transport and Metabolism	1	-1000	1000
NACODA	N acetylornithine deacetylase	acg5sa[c] + h2o[c] --> ac[c] + glu5sa[c]	STM4120	STM4120	Arginine and Proline Metabolism	0	0	1000							PMID:812862
NACtex	Nicotinic acid transport via diffusion extracellular to periplasm	nac[e] <=> nac[p]	( STM0320 or STM0999 or STM1473 or STM2267 )	STM0320 STM0999 STM1473 STM2267	Transport Outer Membrane Porin	1	-1000	1000
NACtpp	Nicotinic acid uptake periplasm	nac[p] --> nac[c]			Transport Inner Membrane	0	0	1000
NADDP	NAD diphosphatase	h2o[c] + nad[c] --> amp[c] + 2 h[c] + nmn[c]	( STM2427 or STM4166 )	STM2427 STM4166	Cofactor and Prosthetic Group Biosynthesis	0	0	1000							PMID:10543760
NADH10	NADH dehydrogenase menaquinone 8 0 protons	h[c] + mqn8[c] + nadh[c] --> mql8[c] + nad[c]	STM1211	STM1211	Oxidative Phosphorylation	0	0	1000							PMID:7730262
NADH16pp	NADH dehydrogenase ubiquinone 8 3 protons periplasm	4 h[c] + nadh[c] + q8[c] --> 3 h[p] + nad[c] + q8h2[c]	( STM2316.S and STM2317 and STM2318 and STM2319 and STM2320 and STM2321 and STM2322 and STM2323.S and STM2324 and STM2325 and STM2326 and STM2327 and STM2328 )	STM2316.S STM2317 STM2318 STM2319 STM2320 STM2321 STM2322 STM2323.S STM2324 STM2325 STM2326 STM2327 STM2328	Oxidative Phosphorylation	0	0	1000
NADH17pp	NADH dehydrogenase menaquinone 8 3 protons periplasm	4 h[c] + mqn8[c] + nadh[c] --> 3 h[p] + mql8[c] + nad[c]	( STM2316.S and STM2317 and STM2318 and STM2319 and STM2320 and STM2321 and STM2322 and STM2323.S and STM2324 and STM2325 and STM2326 and STM2327 and STM2328 )	STM2316.S STM2317 STM2318 STM2319 STM2320 STM2321 STM2322 STM2323.S STM2324 STM2325 STM2326 STM2327 STM2328	Oxidative Phosphorylation	0	0	1000
NADH18pp	NADH dehydrogenase demethylmenaquinone 8 3 protons periplasm	2dmmq8[c] + 4 h[c] + nadh[c] --> 2dmmql8[c] + 3 h[p] + nad[c]	( STM2316.S and STM2317 and STM2318 and STM2319 and STM2320 and STM2321 and STM2322 and STM2323.S and STM2324 and STM2325 and STM2326 and STM2327 and STM2328 )	STM2316.S STM2317 STM2318 STM2319 STM2320 STM2321 STM2322 STM2323.S STM2324 STM2325 STM2326 STM2327 STM2328	Oxidative Phosphorylation	0	0	1000
NADH5	NADH dehydrogenase ubiquinone 8	h[c] + nadh[c] + q8[c] --> nad[c] + q8h2[c]	STM1211	STM1211	Oxidative Phosphorylation	0	0	1000				NADH5
NADH9	NADH dehydrogenase demethylmenaquinone 8 0 protons	2dmmq8[c] + h[c] + nadh[c] --> 2dmmql8[c] + nad[c]	STM1211	STM1211	Oxidative Phosphorylation	0	0	1000							PMID:7730262
NADK	NAD kinase	atp[c] + nad[c] --> adp[c] + h[c] + nadp[c]	STM2683	STM2683	Cofactor and Prosthetic Group Biosynthesis	0	0	1000							PMID:11488932
NADN	NAD nucleosidase	h2o[c] + nad[c] --> adprib[c] + h[c] + ncam[c]			Cofactor and Prosthetic Group Biosynthesis	0	0	1000
NADPHQR2	NADPH Quinone Reductase Ubiquinone 8	h[c] + nadph[c] + q8[c] --> nadp[c] + q8h2[c]	STM3179	STM3179	Oxidative Phosphorylation	0	0	1000
NADPHQR3	NADPH Quinone Reductase Menaquinone 8	h[c] + mqn8[c] + nadph[c] --> mql8[c] + nadp[c]	STM3179	STM3179	Oxidative Phosphorylation	0	0	1000
NADPHQR4	NADPH Quinone Reductase 2 Demethylmenaquinone 8	2dmmq8[c] + h[c] + nadph[c] --> 2dmmql8[c] + nadp[c]	STM3179	STM3179	Oxidative Phosphorylation	0	0	1000
NADPPPS	NADP phosphatase	h2o[c] + nadp[c] --> nad[c] + pi[c]			Cofactor and Prosthetic Group Biosynthesis	0	0	1000
NADS1	NAD synthase nh3	atp[c] + dnad[c] + nh4[c] --> amp[c] + h[c] + nad[c] + ppi[c]	STM1310	STM1310	Cofactor and Prosthetic Group Biosynthesis	0	0	1000							PMID:9721319
NADTRHD	NAD transhydrogenase	nad[c] + nadph[c] --> nadh[c] + nadp[c]	( STM4126 or ( STM1480 and STM1479 ) )	STM1479 STM1480 STM4126	Oxidative Phosphorylation	0	0	1000	both are orthologues of model Adam
NAMNPP	nicotinic acid mononucleotide pyrophosphorylase	atp[c] + h2o[c] + nac[c] + prpp[c] --> adp[c] + nicrnt[c] + pi[c] + ppi[c]	STM1004	STM1004	Cofactor and Prosthetic Group Biosynthesis	0	0	1000							PMID:220211
NAt3_1p5pp	sodium proton antiporter HNA is 15 periplasm	3 h[p] + 2 na1[c] --> 3 h[c] + 2 na1[p]	STM1806	STM1806	Inorganic Ion Transport and Metabolism	0	0	1000
NAt3_2pp	sodium proton antiporter HNA is 2 periplasm	2 h[p] + na1[c] --> 2 h[c] + na1[p]	STM0039	STM0039	Inorganic Ion Transport and Metabolism	0	0	1000
NAt3pp	sodium transport out via proton antiport cytoplasm to periplasm	h[p] + na1[c] --> h[c] + na1[p]	( STM0866 or STM1771 or STM1556 )	STM0866 STM1556 STM1771	Inorganic Ion Transport and Metabolism	0	0	1000
NAtex	sodium transport via diffusion extracellular to periplasm	na1[e] <=> na1[p]	( STM0320 or STM0999 or STM1473 or STM2267 )	STM0320 STM0999 STM1473 STM2267	Transport Outer Membrane Porin	1	-1000	1000
NDPK1	nucleoside diphosphate kinase ATPGDP	atp[c] + gdp[c] <=> adp[c] + gtp[c]	( STM0488 or STM2526 )	STM0488 STM2526	Nucleotide Salvage Pathway	1	-1000	1000	STM0488 Adk catalyses reaction ATP + AMP = 2 ADP	found no specific literature for salmonella					PMID:6296042
NDPK2	nucleoside diphosphate kinase ATPUDP	atp[c] + udp[c] <=> adp[c] + utp[c]	( STM0488 or STM2526 )	STM0488 STM2526	Nucleotide Salvage Pathway	1	-1000	1000	STM0488 Adk catalyses reaction ATP + AMP = 2 ADP	found no specific literature for salmonella					PMID:6296042
NDPK3	nucleoside diphosphate kinase ATPCDP	atp[c] + cdp[c] <=> adp[c] + ctp[c]	( STM0488 or STM2526 )	STM0488 STM2526	Nucleotide Salvage Pathway	1	-1000	1000	STM0488 Adk catalyses reaction ATP + AMP = 2 ADP	found no specific literature for salmonella					PMID:6296042
NDPK4	nucleoside diphosphate kinase ATPdTDP	atp[c] + dtdp[c] <=> adp[c] + dttp[c]	( STM2526 or STM0488 )	STM0488 STM2526	Nucleotide Salvage Pathway	1	-1000	1000	STM0488 Adk catalyses reaction ATP + AMP = 2 ADP	found no specific literature for salmonella					PMID:6296042
NDPK5	nucleoside diphosphate kinase ATPdGDP	atp[c] + dgdp[c] <=> adp[c] + dgtp[c]	( STM2526 or STM0488 )	STM0488 STM2526	Nucleotide Salvage Pathway	1	-1000	1000	STM0488 Adk catalyses reaction ATP + AMP = 2 ADP	found no specific literature for salmonella					PMID:6296042
NDPK6	nucleoside diphosphate kinase ATPdUDP	atp[c] + dudp[c] <=> adp[c] + dutp[c]	( STM0488 or STM2526 )	STM0488 STM2526	Nucleotide Salvage Pathway	1	-1000	1000	STM0488 Adk catalyses reaction ATP + AMP = 2 ADP	found no specific literature for salmonella					PMID:6296042
NDPK7	nucleoside diphosphate kinase ATPdCDP	atp[c] + dcdp[c] <=> adp[c] + dctp[c]	( STM2526 or STM0488 )	STM0488 STM2526	Nucleotide Salvage Pathway	1	-1000	1000	STM0488 Adk catalyses reaction ATP + AMP = 2 ADP	found no specific literature for salmonella					PMID:6296042
NDPK8	nucleoside diphosphate kinase ATPdADP	atp[c] + dadp[c] <=> adp[c] + datp[c]	( STM2526 or STM0488 )	STM0488 STM2526	Nucleotide Salvage Pathway	1	-1000	1000	STM0488 Adk catalyses reaction ATP + AMP = 2 ADP	found no specific literature for salmonella					PMID:6296042
NFLGLNH	N Formimino L glutamate formiminohydrolase	h2o[c] + nflgln[c] --> foam[c] + glu-L[c]	STM0788	STM0788	Histidine Metabolism	0	0	1000				NFLGLNH	Y	http://www.genome.jp/dbget-bin/www_bget?enzyme+3.5.3.8
NH4tex	ammonia transport via diffusion extracellular to periplasm	nh4[e] <=> nh4[p]	( STM0320 or STM0999 or STM1473 or STM2267 )	STM0320 STM0999 STM1473 STM2267	Transport Outer Membrane Porin	1	-1000	1000
NH4tpp	ammonia reversible transport periplasm	nh4[p] <=> nh4[c]	( s0001 or STM0463 )	STM0463 s0001	Inorganic Ion Transport and Metabolism	1	-1000	1000
NHFRBO	NADHflavorubredoxin oxidoreductase	h[c] + nadh[c] + 2 no[c] --> h2o[c] + n2o[c] + nad[c]	( STM2840 and STM2841 )	STM2840 STM2841	Nitrogen Metabolism	0	0	1000
NI2abcpp	Nickle Ni2 ABC transporter periplasm	atp[c] + h2o[c] + ni2[c] --> adp[c] + h[c] + ni2[p] + pi[c]	STM3576	STM3576	Inorganic Ion Transport and Metabolism	0	0	1000
NI2t3pp	nickle Ni2 transport out via proton antiport periplasm	h[p] + ni2[c] --> h[c] + ni2[p]	( STM4061 or STM0758 )	STM0758 STM4061	Inorganic Ion Transport and Metabolism	0	0	1000					Y
NI2tex	nickel transport via diffusion extracellular to periplasm	ni2[e] <=> ni2[p]	( STM0320 or STM0999 or STM1473 or STM2267 )	STM0320 STM0999 STM1473 STM2267	Transport Outer Membrane Porin	1	-1000	1000
NI2tpp	nickel 2 transport in via permease no H	ni2[p] --> ni2[c]	( STM3952 or STM2783 )	STM2783 STM3952	Inorganic Ion Transport and Metabolism	0	0	1000
NI2uabcpp	nickel transport via ABC system uptake periplasm	atp[c] + h2o[c] + ni2[p] --> adp[c] + h[c] + ni2[c] + pi[c]	( STM4456 or ( STM1255 and STM1256 and STM1257 and STM1258 and STM1259 ) )	STM1255 STM1256 STM1257 STM1258 STM1259 STM4456	Inorganic Ion Transport and Metabolism	0	0	1000
NMNAT	nicotinamide nucleotide adenylyltransferase	atp[c] + h[c] + nmn[c] --> nad[c] + ppi[c]	( STM0645 or STM4580.S )	STM0645 STM4580.S	Cofactor and Prosthetic Group Biosynthesis	0	0	1000							PMID:8405960, PMID:15805524
NMNDA	nicotinamide nucleotide amidase	h2o[c] + nmn[c] --> nh4[c] + nicrnt[c]			Cofactor and Prosthetic Group Biosynthesis	0	0	1000							PMID:6445894, PMID:7592458
NMNN	NMN nucleosidase	h2o[c] + nmn[c] --> h[c] + ncam[c] + r5p[c]			Cofactor and Prosthetic Group Biosynthesis	0	0	1000							PMID:6109709, PMID:6445894
NMNPtpp	NMN permease periplasm	nmn[p] --> nmn[c]	STM0757	STM0757	Transport Inner Membrane	0	0	1000
NMNR	nmn hydrolysis	h2o[e] + nmn[e] --> pi[e] + rnam[e]	STM2949	STM2949	Cofactor and Prosthetic Group Biosynthesis	0	0	1000							PMID:15968063
NMNt7pp	NMN transport via NMN glycohydrolase periplasm	h2o[c] + nmn[p] --> h[c] + ncam[c] + r5p[c]			Transport Inner Membrane	0	0	1000
NMNtex	NMN transport via diffusion extracellular to periplasm	nmn[e] <=> nmn[p]	( STM0320 or STM0999 or STM1473 or STM2267 )	STM0320 STM0999 STM1473 STM2267	Transport Outer Membrane Porin	1	-1000	1000
NNAM	nicotinamidase	h2o[c] + ncam[c] --> nac[c] + nh4[c]	STM1293	STM1293	Cofactor and Prosthetic Group Biosynthesis	0	0	1000							PMID:3017917, PMID:15968063, PMID:3550386
NNATr	nicotinate nucleotide adenylyltransferase	atp[c] + h[c] + nicrnt[c] <=> dnad[c] + ppi[c]	STM0645	STM0645	Nucleotide Salvage Pathway	1	-1000	1000
NNDMBRT	Nicotinate-nucleotide-dimethylbenzimidazole phosphoribosyltransferase	dmbzid[c] + nicrnt[c] --> 5prdmbz[c] + h[c] + nac[c]	(STM2016 or STM1221)	STM1221 STM2016	Cofactor and Prosthetic Group Biosynthesis	0	0	1000							PMID:8501035, PMID:10587435
NNDPR	nicotinate nucleotide diphosphorylase carboxylating	2 h[c] + prpp[c] + quln[c] --> co2[c] + nicrnt[c] + ppi[c]	STM0145	STM0145	Cofactor and Prosthetic Group Biosynthesis	0	0	1000							PMID:2029967, PMID:8419294
NO2t2rpp	nitrite transport in via proton symport reversible periplasm	h[p] + no2[p] <=> h[c] + no2[c]	( STM1765 or STM3476 )	STM1765 STM3476	Inorganic Ion Transport and Metabolism	1	-1000	1000
NO2tex	nitrite transport via diffusion extracellular to periplasm	no2[e] <=> no2[p]	( STM0320 or STM0999 or STM1473 or STM2267 )	STM0320 STM0999 STM1473 STM2267	Transport Outer Membrane Porin	1	-1000	1000
NO3R1bpp	Nitrate reductase Ubiquinol 8	no3[p] + q8h2[c] --> h2o[p] + no2[p] + q8[c]	( STM2256 and STM2259 and STM2255 and STM2258 and STM2257 )	STM2255 STM2256 STM2257 STM2258 STM2259	Nitrogen Metabolism	0	0	1000
NO3R1pp	Nitrate reductase Ubiquinol 8 periplasm	2 h[c] + no3[c] + q8h2[c] --> h2o[c] + 2 h[p] + no2[c] + q8[c]	( ( STM1580 and STM1579 and STM1578 and STM1577 ) or ( STM1764 and STM1763 and STM1762 and STM1761 ) )	STM1577 STM1578 STM1579 STM1580 STM1761 STM1762 STM1763 STM1764	Oxidative Phosphorylation	0	0	1000
NO3R2bpp	Nitrate reductase Menaquinol 8 periplasm	mql8[c] + no3[p] --> h2o[p] + mqn8[c] + no2[p]	( STM2255 and STM2256 and STM2259 and STM2260 )	STM2255 STM2256 STM2259 STM2260	Nitrogen Metabolism	0	0	1000
NO3R2pp	Nitrate reductase Menaquinol 8 periplasm	2 h[c] + mql8[c] + no3[c] --> h2o[c] + 2 h[p] + mqn8[c] + no2[c]	( ( STM1580 and STM1579 and STM1578 and STM1577 ) or ( STM1764 and STM1763 and STM1762 and STM1761 ) )	STM1577 STM1578 STM1579 STM1580 STM1761 STM1762 STM1763 STM1764	Oxidative Phosphorylation	0	0	1000
NO3t7pp	nitrate transport in via nitrite antiport periplasm	no2[c] + no3[p] --> no2[p] + no3[c]	( STM1765 or STM1576 )	STM1576 STM1765	Inorganic Ion Transport and Metabolism	0	0	1000
NO3tex	nitrate transport via diffusion extracellular to periplasm	no3[e] <=> no3[p]	( STM0320 or STM0999 or STM2267 or STM1473 )	STM0320 STM0999 STM1473 STM2267	Transport Outer Membrane Porin	1	-1000	1000
NODOx	nitric oxide dioxygenase	nadh[c] + 2 no[c] + 2 o2[c] --> h[c] + nad[c] + 2 no3[c]	STM2556	STM2556	Nitrogen Metabolism	0	0	1000
NODOy	nitric oxide dioxygenase	nadph[c] + 2 no[c] + 2 o2[c] --> h[c] + nadp[c] + 2 no3[c]	STM2556	STM2556	Nitrogen Metabolism	0	0	1000
NOtex	nitric oxide transport via diffusion extracellular to periplasm	no[e] <=> no[p]	( STM0320 or STM0999 or STM1473 or STM2267 )	STM0320 STM0999 STM1473 STM2267	Transport Outer Membrane Porin	1	-1000	1000
NOtpp	NO transport diffusion	no[p] <=> no[c]	s0001	s0001	Inorganic Ion Transport and Metabolism	1	-1000	1000				NO is an uncharged molecule
NPHS	naphthoate synthase	sbzcoa[c] --> coa[c] + dhna[c]	STM2307	STM2307	Cofactor and Prosthetic Group Biosynthesis	0	0	1000							PMID:8206837
NTD1	5 nucleotidase dUMP	dump[c] + h2o[c] --> duri[c] + pi[c]	( STM2332 or STM2927 or STM4559.S )	STM2332 STM2927 STM4559.S	Nucleotide Salvage Pathway	0	0	1000	STM2927 is homologous to b2744 (surE) which has been shown to hydrolase dUMP (PMID: 15489502), but no experimental data available; stm2927 annotated as "stationary phase survival protein SurE", in KEGG also indicated to have 5'-nucleotidase [EC:3.1.3.5] acitivity, based on ortholog						PMID:11429465, PMID:15489502
NTD10	5 nucleotidase XMP	h2o[c] + xmp[c] --> pi[c] + xtsn[c]	STM2927	STM2927	Nucleotide Salvage Pathway	0	0	1000
NTD10pp	5 nucleotidase XMP	h2o[p] + xmp[p] --> pi[p] + xtsn[p]	( STM0494 or STM4249 )	STM0494 STM4249	Nucleotide Salvage Pathway	0	0	1000
NTD11	5 nucleotidase IMP	h2o[c] + imp[c] --> ins[c] + pi[c]	STM2927	STM2927	Nucleotide Salvage Pathway	0	0	1000
NTD11pp	5 nucleotidase IMP	h2o[p] + imp[p] --> ins[p] + pi[p]	( STM4249 or STM0494 )	STM0494 STM4249	Nucleotide Salvage Pathway	0	0	1000
NTD12	5 nucleotidase dIMP	dimp[c] + h2o[c] --> din[c] + pi[c]	( STM2332 or STM2927 )	STM2332 STM2927	Nucleotide Salvage Pathway	0	0	1000
NTD12pp	5 nucleotidase dIMP periplasm	dimp[p] + h2o[p] --> din[p] + pi[p]	( STM0494 or STM4249 )	STM0494 STM4249	Nucleotide Salvage Pathway	0	0	1000
NTD1pp	5 nucleotidase dUMP	dump[p] + h2o[p] --> duri[p] + pi[p]	( STM0494 or STM4249 )	STM0494 STM4249	Nucleotide Salvage Pathway	0	0	1000
NTD2	5 nucleotidase UMP	h2o[c] + ump[c] --> pi[c] + uri[c]	( STM4559.S or STM2927 )	STM2927 STM4559.S	Nucleotide Salvage Pathway	0	0	1000	STM2927 is homologous to b2744 (surE) which has been shown to hydrolase dUMP (PMID: 15489502), but no experimental data available; stm2927 annotated as "stationary phase survival protein SurE", in KEGG also indicated to have 5'-nucleotidase [EC:3.1.3.5] acitivity, based on ortholog						PMID:11429465, PMID:15489502
NTD2pp	5 nucleotidase UMP	h2o[p] + ump[p] --> pi[p] + uri[p]	( STM4249 or STM0494 )	STM0494 STM4249	Nucleotide Salvage Pathway	0	0	1000
NTD3	5 nucleotidase dCMP	dcmp[c] + h2o[c] --> dcyt[c] + pi[c]	( STM2927 or STM2332 )	STM2332 STM2927	Nucleotide Salvage Pathway	0	0	1000	STM2927 is homologous to b2744 (surE) which has been shown to hydrolase dUMP (PMID: 15489502), but no experimental data available; stm2927 annotated as "stationary phase survival protein SurE", in KEGG also indicated to have 5'-nucleotidase [EC:3.1.3.5] acitivity, based on ortholog						PMID:11429465, PMID:15489502
NTD3pp	5 nucleotidase dCMP	dcmp[p] + h2o[p] --> dcyt[p] + pi[p]	( STM0494 or STM4249 )	STM0494 STM4249	Nucleotide Salvage Pathway	0	0	1000
NTD4	5 nucleotidase CMP	cmp[c] + h2o[c] --> cytd[c] + pi[c]	STM2927	STM2927	Nucleotide Salvage Pathway	0	0	1000
NTD4pp	5 nucleotidase CMP	cmp[p] + h2o[p] --> cytd[p] + pi[p]	( STM4249 or STM0494 )	STM0494 STM4249	Nucleotide Salvage Pathway	0	0	1000
NTD5	5 nucleotidase dTMP	dtmp[c] + h2o[c] --> pi[c] + thymd[c]	( STM2332 or STM2927 or STM4559.S )	STM2332 STM2927 STM4559.S	Nucleotide Salvage Pathway	0	0	1000	STM2927 is homologous to b2744 (surE) which has been shown to hydrolase dUMP (PMID: 15489502), but no experimental data available; stm2927 annotated as "stationary phase survival protein SurE", in KEGG also indicated to have 5'-nucleotidase [EC:3.1.3.5] acitivity, based on ortholog						PMID:11429465, PMID:15489502
NTD5pp	5 nucleotidase dTMP	dtmp[p] + h2o[p] --> pi[p] + thymd[p]	( STM0494 or STM4249 )	STM0494 STM4249	Nucleotide Salvage Pathway	0	0	1000
NTD6	5 nucleotidase dAMP	damp[c] + h2o[c] --> dad-2[c] + pi[c]	( STM2332 or STM2927 )	STM2332 STM2927	Nucleotide Salvage Pathway	0	0	1000	STM2927 is homologous to b2744 (surE) which has been shown to hydrolase dUMP (PMID: 15489502), but no experimental data available; stm2927 annotated as "stationary phase survival protein SurE", in KEGG also indicated to have 5'-nucleotidase [EC:3.1.3.5] acitivity, based on ortholog						PMID:11429465, PMID:15489502
NTD6pp	5 nucleotidase dAMP	damp[p] + h2o[p] --> dad-2[p] + pi[p]	( STM4249 or STM0494 )	STM0494 STM4249	Nucleotide Salvage Pathway	0	0	1000
NTD7	5 nucleotidase AMP	amp[c] + h2o[c] --> adn[c] + pi[c]	STM2927	STM2927	Nucleotide Salvage Pathway	0	0	1000							PMID:11429465, PMID:15489502
NTD7pp	5 nucleotidase AMP	amp[p] + h2o[p] --> adn[p] + pi[p]	( STM0494 or STM4249 )	STM0494 STM4249	Nucleotide Salvage Pathway	0	0	1000
NTD8	5 nucleotidase dGMP	dgmp[c] + h2o[c] --> dgsn[c] + pi[c]	( STM2332 or STM2927 )	STM2332 STM2927	Nucleotide Salvage Pathway	0	0	1000							PMID:11429465, PMID:15489502
NTD8pp	5 nucleotidase dGMP	dgmp[p] + h2o[p] --> dgsn[p] + pi[p]	( STM0494 or STM4249 )	STM0494 STM4249	Nucleotide Salvage Pathway	0	0	1000
NTD9	5 nucleotidase GMP	gmp[c] + h2o[c] --> gsn[c] + pi[c]	STM2927	STM2927	Nucleotide Salvage Pathway	0	0	1000							PMID:11429465, PMID:15489502
NTD9pp	5 nucleotidase GMP	gmp[p] + h2o[p] --> gsn[p] + pi[p]	( STM4249 or STM0494 )	STM0494 STM4249	Nucleotide Salvage Pathway	0	0	1000
NTP1	nucleoside triphosphatase ATP	atp[c] + h2o[c] --> adp[c] + h[c] + pi[c]	( STM0659 or STM4349 )	STM0659 STM4349	Nucleotide Salvage Pathway	0	0	1000
NTP10	nucleoside triphosphatase ITP	h2o[c] + itp[c] --> h[c] + idp[c] + pi[c]	( STM4584 or STM4349 )	STM4349 STM4584	Nucleotide Salvage Pathway	0	0	1000
NTP11	nucleoside triphosphatase dITP	ditp[c] + h2o[c] --> didp[c] + h[c] + pi[c]	STM4584	STM4584	Nucleotide Salvage Pathway	0	0	1000
NTP12	nucleoside triphosphatase XTP	h2o[c] + xtp[c] --> h[c] + pi[c] + xdp[c]	STM4584	STM4584	Nucleotide Salvage Pathway	0	0	1000
NTP3	nucleoside triphosphatase GTP	gtp[c] + h2o[c] --> gdp[c] + h[c] + pi[c]	STM4349	STM4349	Nucleotide Salvage Pathway	0	0	1000
NTP5	nucleoside triphosphatase CTP	ctp[c] + h2o[c] --> cdp[c] + h[c] + pi[c]	STM4349	STM4349	Nucleotide Salvage Pathway	0	0	1000
NTPP1	Nucleoside triphosphate pyrophosphorylase dgtp	dgtp[c] + h2o[c] --> dgmp[c] + h[c] + ppi[c]	( STM2954 or STM0137 )	STM0137 STM2954	Nucleotide Salvage Pathway	0	0	1000							PMID:12218018, PMID:12657645
NTPP10	Nucleoside triphosphate pyrophosphorylase ditp	ditp[c] + h2o[c] --> dimp[c] + h[c] + ppi[c]	STM3103	STM3103	Nucleotide Salvage Pathway	0	0	1000
NTPP11	Nucleoside triphosphate pyrophosphorylase xtp	h2o[c] + xtp[c] --> h[c] + ppi[c] + xmp[c]	STM3103	STM3103	Nucleotide Salvage Pathway	0	0	1000
NTPP2	Nucleoside triphosphate pyrophosphorylase gtp	gtp[c] + h2o[c] --> gmp[c] + h[c] + ppi[c]	( STM0137 or STM2954 )	STM0137 STM2954	Nucleotide Salvage Pathway	0	0	1000							PMID:12218018, PMID:12657645
NTPP3	Nucleoside triphosphate pyrophosphorylase dctp	dctp[c] + h2o[c] --> dcmp[c] + h[c] + ppi[c]	( STM2954 or STM2295 or STM1301 )	STM1301 STM2295 STM2954	Nucleotide Salvage Pathway	0	0	1000							PMID:12218018, PMID:12657645
NTPP4	Nucleoside triphosphate pyrophosphorylase ctp	ctp[c] + h2o[c] --> cmp[c] + h[c] + ppi[c]	( STM2954 or STM1301 )	STM1301 STM2954	Nucleotide Salvage Pathway	0	0	1000							PMID:12218018, PMID:12657645
NTPP5	Nucleoside triphosphate pyrophosphorylase datp	datp[c] + h2o[c] --> damp[c] + h[c] + ppi[c]	( STM2954 or STM1900 )	STM1900 STM2954	Nucleotide Salvage Pathway	0	0	1000							PMID:12218018, PMID:12657645
NTPP6	Nucleoside triphosphate pyrophosphorylase atp	atp[c] + h2o[c] --> amp[c] + h[c] + ppi[c]	STM2954	STM2954	Nucleotide Salvage Pathway	0	0	1000							PMID:12218018, PMID:12657645
NTPP7	Nucleoside triphosphate pyrophosphorylase dttp	dttp[c] + h2o[c] --> dtmp[c] + h[c] + ppi[c]	( STM2295 or STM2954 )	STM2295 STM2954	Nucleotide Salvage Pathway	0	0	1000							PMID:12218018, PMID:12657645
NTPP8	Nucleoside triphosphate pyrophosphorylase utp	h2o[c] + utp[c] --> h[c] + ppi[c] + ump[c]	STM2954	STM2954	Nucleotide Salvage Pathway	0	0	1000							PMID:12218018, PMID:12657645
NTPP9	Nucleoside triphosphate pyrophosphorylase itp	h2o[c] + itp[c] --> h[c] + imp[c] + ppi[c]	STM3103	STM3103	Nucleotide Salvage Pathway	0	0	1000
NTPTP1	Nucleoside triphosphate tripolyhydrolase	dgtp[c] + h2o[c] --> dgsn[c] + pppi[c]	STM0208	STM0208	Nucleotide Salvage Pathway	0	0	1000				reaction identified in e. coli
NTPTP2	Nucleoside triphosphate tripolyhydrolase	gtp[c] + h2o[c] --> gsn[c] + pppi[c]	STM0208	STM0208	Nucleotide Salvage Pathway	0	0	1000							PMID:2157212
NTRIR2x	nitrite Reductase NADH	5 h[c] + 3 nadh[c] + no2[c] --> 2 h2o[c] + 3 nad[c] + nh4[c]	( STM3474 and STM3475 )	STM3474 STM3475	Oxidative Phosphorylation	0	0	1000							PMID:1435259
NTRIR3pp	nitrite Reductase Ubiquinole 8 periplasm	2 h[p] + no2[p] + 3 q8h2[c] --> 2 h2o[p] + nh4[p] + 3 q8[c]	( STM4277 and STM4278.S and STM4279 and STM4280 )	STM4277 STM4278.S STM4279 STM4280	Nitrogen Metabolism	0	0	1000
NTRIR4pp	nitrite Reductase Menaquinole 8 periplasm	2 h[p] + 3 mql8[c] + no2[p] --> 2 h2o[p] + 3 mqn8[c] + nh4[p]	( STM4277 and STM4278.S and STM4279 and STM4280 )	STM4277 STM4278.S STM4279 STM4280	Nitrogen Metabolism	0	0	1000
O2Stex	superoxide anion transport via diffusion extracellular to periplasm	o2s[e] <=> o2s[p]	( STM0320 or STM0999 or STM1473 or STM2267 )	STM0320 STM0999 STM1473 STM2267	Transport Outer Membrane Porin	1	-1000	1000
O2tex	oxygen transport via diffusion extracellular to periplasm	o2[e] <=> o2[p]	( STM0320 or STM0999 or STM1473 or STM2267 )	STM0320 STM0999 STM1473 STM2267	Transport Outer Membrane Porin	1	-1000	1000
O2tpp	o2 transport via diffusion periplasm	o2[p] <=> o2[c]	s0001	s0001	Inorganic Ion Transport and Metabolism	1	-1000	1000
OA4L_ST	O-antigen 4 polymerase with long chain	24 h[p] + 24 udcpdp[p] + OA-ST[p] --> 25 udcpo4[p]	(STM1332 and STM2079)	STM1332 STM2079	Cell Envelope Biosynthesis	0	0	0
OA4VL_ST	O-antigen 4 polymerase with very long chain	99 h[p] + 99 udcpdp[p] + OA-ST[p] --> 100 udcpo4[p]	(STM1332 and STM0589)	STM0589 STM1332	Cell Envelope Biosynthesis	0	0	0
OA5L_ST	O-antigen 5 polymerase with long chain	25 udcpo5[p] --> 24 h[p] + 24 udcpdp[p] + OA-ST[p]	(STM1332 and STM2079)	STM1332 STM2079	Cell Envelope Biosynthesis	0	0	1000
OA5VL_ST	O-antigen 5 polymerase with very long chain	100 udcpo5[p] --> 99 h[p] + 99 udcpdp[p] + OA-ST[p]	(STM1332 and STM0589)	STM0589 STM1332	Cell Envelope Biosynthesis	0	0	1000
OAADC	oxaloacetate decarboxylase	h[c] + oaa[c] --> co2[c] + pyr[c]	STM1884	STM1884	Pyruvate Metabolism	0	0	1000
OAADCS	oxaloacetate decarboxylase sodium pump	h[c] + 2 na1[c] + oaa[c] --> co2[c] + 2 na1[p] + pyr[c]	( ( STM0054 and STM0055 and STM0056 ) or ( STM3351 and STM3352 and STM3353 ))	STM0054 STM0055 STM0056 STM3351 STM3352 STM3353	Pyruvate Metabolism	0	0	1000				putative	Y	http://www.genome.jp/dbget-bin/www_bget?enzyme+4.1.1.3
OAAt2_2pp	Oxaloacetate transport via proton symport 2 H periplasm	2 h[p] + oaa[p] --> 2 h[c] + oaa[c]	STM3614	STM3614	Transport Inner Membrane	0	0	1000					Y	Bager et al - J Bact 12,1996,7099-7105,178,24
OAAtex	Oxaloacetate transport via diffusion extracellular to periplasm	oaa[e] <=> oaa[p]	( STM1473 or STM0999 or STM0320 or STM2267 )	STM0320 STM0999 STM1473 STM2267	Transport Outer Membrane Porin	1	-1000	1000					Y	this reaction exists if subsequent transport from [p] to [c] exists; the gene products correspond to omp porins and phoE protein
OACT	O-antigen Acetyl-Transferase	accoa[c] + udcpo4[c] --> coa[c] + udcpo5[c]	STM2232	STM2232	Cell Envelope Biosynthesis	0	0	1000
OAL_ST	O-antigen ligase	colipa[p] + OA-ST[p] --> h[p] + udcpdp[p] + colipaOA[e]	STM3713	STM3713	Cell Envelope Biosynthesis	0	0	1000
OALT	abequosyl transferase LPS O antigen biosynthesis	cdpabeq[c] + udcdpgalrmnman[c] --> cdp[c] + h[c] + udcdpgalrmnmanabe[c]	STM2087	STM2087	Lipopolysaccharide Biosynthesis Recycling	0	0	1000
OAO4t3ex	O-antigen translocase	udcpo4[e] --> udcpo4[p]			Transport	0	0	0
OAO4t3pp	O-antigen translocase	udcpo4[p] --> udcpo4[c]	STM3926	STM3926	Transport	0	0	0
OAO5t3ex	O-antigen unit (O5) translocase	udcpo5[p] --> udcpo5[e]			Transport	0	0	1000
OAO5t3pp	O-antigen unit (O5) translocase	h[p] + udcpo5[c] --> h[c] + udcpo5[p]	STM3926	STM3926	Transport	0	0	1000
OAP10pp	O antigen polymerase 10 periplasm	udcdp10Oag[p] + udcdpgalrmnmanabe[p] --> h[p] + udcpdp[p] + udcdp11Oag[p]	STM1332	STM1332	Lipopolysaccharide Biosynthesis Recycling	0	0	1000
OAP11pp	O antigen polymerase 11 periplasm	udcdp11Oag[p] + udcdpgalrmnmanabe[p] --> h[p] + udcpdp[p] + udcdp12Oag[p]	STM1332	STM1332	Lipopolysaccharide Biosynthesis Recycling	0	0	1000
OAP12pp	O antigen polymerase 12 periplasm	udcdp12Oag[p] + udcdpgalrmnmanabe[p] --> h[p] + udcpdp[p] + udcdp13Oag[p]	STM1332	STM1332	Lipopolysaccharide Biosynthesis Recycling	0	0	1000
OAP13pp	O antigen polymerase 13 periplasm	udcdp13Oag[p] + udcdpgalrmnmanabe[p] --> h[p] + udcpdp[p] + udcdp14Oag[p]	STM1332	STM1332	Lipopolysaccharide Biosynthesis Recycling	0	0	1000
OAP14pp	O antigen polymerase 14 periplasm	udcdp14Oag[p] + udcdpgalrmnmanabe[p] --> h[p] + udcpdp[p] + udcdp15Oag[p]	STM1332	STM1332	Lipopolysaccharide Biosynthesis Recycling	0	0	1000
OAP15pp	O antigen polymerase 15 periplasm	udcdp15Oag[p] + udcdpgalrmnmanabe[p] --> h[p] + udcpdp[p] + udcdp16Oag[p]	STM1332	STM1332	Lipopolysaccharide Biosynthesis Recycling	0	0	1000
OAP16pp	O antigen polymerase 16 periplasm	udcdp16Oag[p] + udcdpgalrmnmanabe[p] --> h[p] + udcpdp[p] + udcdp17Oag[p]	STM1332	STM1332	Lipopolysaccharide Biosynthesis Recycling	0	0	1000
OAP17pp	O antigen polymerase 17 periplasm	udcdp17Oag[p] + udcdpgalrmnmanabe[p] --> h[p] + udcpdp[p] + udcdp18Oag[p]	STM1332	STM1332	Lipopolysaccharide Biosynthesis Recycling	0	0	1000
OAP18pp	O antigen polymerase 18 periplasm	udcdp18Oag[p] + udcdpgalrmnmanabe[p] --> h[p] + udcpdp[p] + udcdp19Oag[p]	STM1332	STM1332	Lipopolysaccharide Biosynthesis Recycling	0	0	1000
OAP19pp	O antigen polymerase 19 periplasm	udcdp19Oag[p] + udcdpgalrmnmanabe[p] --> h[p] + udcpdp[p] + udcdp20Oag[p]	STM1332	STM1332	Lipopolysaccharide Biosynthesis Recycling	0	0	1000
OAP1pp	O antigen polymerase 1 periplasm	2 udcdpgalrmnmanabe[p] --> h[p] + udcpdp[p] + udcdp2Oag[p]	STM1332	STM1332	Lipopolysaccharide Biosynthesis Recycling	0	0	1000
OAP2pp	O antigen polymerase 2 periplasm	udcdp2Oag[p] + udcdpgalrmnmanabe[p] --> h[p] + udcpdp[p] + udcdp3Oag[p]	STM1332	STM1332	Lipopolysaccharide Biosynthesis Recycling	0	0	1000
OAP3pp	O antigen polymerase 3 periplasm	udcdp3Oag[p] + udcdpgalrmnmanabe[p] --> h[p] + udcpdp[p] + udcdp4Oag[p]	STM1332	STM1332	Lipopolysaccharide Biosynthesis Recycling	0	0	1000
OAP4pp	O antigen polymerase 4 periplasm	udcdp4Oag[p] + udcdpgalrmnmanabe[p] --> h[p] + udcpdp[p] + udcdp5Oag[p]	STM1332	STM1332	Lipopolysaccharide Biosynthesis Recycling	0	0	1000
OAP5pp	O antigen polymerase 5 periplasm	udcdp5Oag[p] + udcdpgalrmnmanabe[p] --> h[p] + udcpdp[p] + udcdp6Oag[p]	STM1332	STM1332	Lipopolysaccharide Biosynthesis Recycling	0	0	1000
OAP6pp	O antigen polymerase 6 periplasm	udcdp6Oag[p] + udcdpgalrmnmanabe[p] --> h[p] + udcpdp[p] + udcdp7Oag[p]	STM1332	STM1332	Lipopolysaccharide Biosynthesis Recycling	0	0	1000
OAP7pp	O antigen polymerase 7 periplasm	udcdp7Oag[p] + udcdpgalrmnmanabe[p] --> h[p] + udcpdp[p] + udcdp8Oag[p]	STM1332	STM1332	Lipopolysaccharide Biosynthesis Recycling	0	0	1000
OAP8pp	O antigen polymerase 8 periplasm	udcdp8Oag[p] + udcdpgalrmnmanabe[p] --> h[p] + udcpdp[p] + udcdp9Oag[p]	STM1332	STM1332	Lipopolysaccharide Biosynthesis Recycling	0	0	1000
OAP9pp	O antigen polymerase 9 periplasm	udcdp9Oag[p] + udcdpgalrmnmanabe[p] --> h[p] + udcpdp[p] + udcdp10Oag[p]	STM1332	STM1332	Lipopolysaccharide Biosynthesis Recycling	0	0	1000
OBTFL	2 Oxobutanoate formate lyase	2obut[c] + coa[c] --> for[c] + ppcoa[c]	( ( ( STM0970 and STM0973 ) and STM2646 ) or ( STM0970 and STM0973 ) or ( STM0970 and STM3241 ) )	STM0970 STM0973 STM2646 STM3241	Alternate Carbon Metabolism	0	0	1000							PMID:9484901
OCBT	ornithine carbamoyltransferase	cbp[c] + orn[c] <=> citr-L[c] + h[c] + pi[c]	( STM4469 or STM4465 )	STM4465 STM4469	Arginine and Proline Metabolism	1	-1000	1000							PMID:14923, PMID:8253666
OCDCAt2pp	Octadecanoate transport via proton symport	h[p] + ocdca[p] --> h[c] + ocdca[c]	STM2392	STM2392	Transport	0	0	1000
OCDCAtexi	Octadecanoate transport via facilitated irreversible diffusion extracellular to periplasm	ocdca[e] --> ocdca[p]	STM2391	STM2391	Transport Outer Membrane	0	0	1000
OCDCEAt2pp	Octadecenoate transport via proton symport	h[p] + ocdcea[p] --> h[c] + ocdcea[c]	STM2392	STM2392	Transport	0	0	1000
OCDCEAtexi	Octadecenoate n C181 transport via facilitated irreversible diffusion extracellular to periplasm	ocdcea[e] --> ocdcea[p]	STM2391	STM2391	Transport Outer Membrane	0	0	1000				no protons in Ori_BR
OCTAtex	Octanoate transport via diffusion extracellular to periplasm	octa[e] <=> octa[p]	( STM0320 or STM0999 or STM1473 or STM2267 )	STM0320 STM0999 STM1473 STM2267	Transport Outer Membrane Porin	1	-1000	1000
OCTDPS	Octaprenyl pyrophosphate synthase	frdp[c] + 5 ipdp[c] --> octdp[c] + 5 ppi[c]	STM3305	STM3305	Cofactor and Prosthetic Group Biosynthesis	0	0	1000							PMID:11108713
ODECOAI	Octadecenoyl coa cis trans isomerization	odecoa[c] --> od2coa[c]	STM3983	STM3983	Membrane Lipid Metabolism	0	0	1000
OGLT	galactosyltransferase LPS O antigen biosynthesis	udcpp[c] + udpgal[c] --> udcdpgal[c] + ump[c]	STM2082	STM2082	Lipopolysaccharide Biosynthesis Recycling	0	0	1000
OHPBAT	O Phospho 4 hydroxy L threonine2 oxoglutarate aminotransferase	glu-L[c] + ohpb[c] <=> akg[c] + phthr[c]	STM0977	STM0977	Cofactor and Prosthetic Group Biosynthesis	1	-1000	1000							PMID:2989248, PMID:11016848
OHPHM	2 octaprenyl 6 hydroxyphenol methylase	2ohph[c] + amet[c] --> 2omph[c] + ahcys[c] + h[c]	STM2276	STM2276	Cofactor and Prosthetic Group Biosynthesis	0	0	1000							PMID:7009557, PMID:8703953
OMBZLM	2 Octaprenyl 6 methoxy benzoquinol methylase	2ombzl[c] + amet[c] --> 2ommbl[c] + ahcys[c] + h[c]	STM3970	STM3970	Cofactor and Prosthetic Group Biosynthesis	0	0	1000							PMID:9045837
OMCDC	2 Oxo 4 methyl 3 carboxypentanoate decarboxylation	3c4mop[c] + h[c] --> 4mop[c] + co2[c]	STM0112	STM0112	Valine Leucine and Isoleucine Metabolism	0	0	1000							PMID:1097409, PMID:7590327
OMLT	mannosyl transferase LPS O antigen biosynthesis	gdpmann[c] + udcdpgalrmn[c] --> gdp[c] + h[c] + udcdpgalrmnman[c]	STM2086	STM2086	Lipopolysaccharide Biosynthesis Recycling	0	0	1000
OMMBLHX	2 Octaprenyl 3 methyl 6 methoxy 1 4 benzoquinol hydroxylase	2ommbl[c] + 0.5 o2[c] --> 2omhmbl[c]	STM0671	STM0671	Cofactor and Prosthetic Group Biosynthesis	0	0	1000							PMID:7007340, PMID:7003303
OMMBLHX3	2 Octaprenyl 3 methyl 6 methoxy 1 4 benzoquinol hydroxylase anaerobic	2ommbl[c] + 2 atp[c] + 3 h2o[c] + nad[c] --> 2omhmbl[c] + 2 adp[c] + 3 h[c] + nadh[c] + 2 pi[c]			Cofactor and Prosthetic Group Biosynthesis	0	0	1000					y	Probable gene catalyzing this reaction: STM0671 (ubiiF) based on homology to E coli, but no biochemical evidence.
OMPDC	orotidine 5 phosphate decarboxylase	h[c] + orot5p[c] --> co2[c] + ump[c]	STM1707	STM1707	Purine and Pyrimidine Biosynthesis	0	0	1000							PMID:2974823, PMID:2436909
OMPHHX	2 octaprenyl 6 methoxyphenol hydroxylase	2omph[c] + 0.5 o2[c] --> 2ombzl[c]	STM3057	STM3057	Cofactor and Prosthetic Group Biosynthesis	0	0	1000							PMID:365223
OMPHHX3	2 octaprenyl 6 methoxyphenol hydroxylase anaerobic	2omph[c] + 2 atp[c] + 3 h2o[c] + nad[c] --> 2ombzl[c] + 2 adp[c] + 3 h[c] + nadh[c] + 2 pi[c]			Cofactor and Prosthetic Group Biosynthesis	0	0	1000					y	Probable gene catalyzing this reaction: STM3057 (ubiiH) based on homology to E coli, but no biochemical evidence.
OPHBDC	Octaprenyl hydroxybenzoate decarboxylase	3ophb[c] + h[c] --> 2oph[c] + co2[c]	( STM3978 or STM2356 )	STM2356 STM3978	Cofactor and Prosthetic Group Biosynthesis	0	0	1000							PMID:15979273
OPHHX	2 Octaprenylphenol hydroxylase	2oph[c] + 0.5 o2[c] --> 2ohph[c]	STM3972	STM3972	Cofactor and Prosthetic Group Biosynthesis	0	0	1000							PMID:10960098
OPHHX3	2 Octaprenylphenol hydroxylase anaerobic	2oph[c] + 2 atp[c] + 3 h2o[c] + nad[c] --> 2ohph[c] + 2 adp[c] + 3 h[c] + nadh[c] + 2 pi[c]			Cofactor and Prosthetic Group Biosynthesis	0	0	1000					y	Probable gene catalyzing this reaction: STM3972 (ubiB) based on homology to E coli, but no biochemical evidence.
ORLT	rhamnosyl transferase LPS O antigen biosynthesis	dtdprmn[c] + udcdpgal[c] --> dtdp[c] + h[c] + udcdpgalrmn[c]	STM2085	STM2085	Lipopolysaccharide Biosynthesis Recycling	0	0	1000
ORNabcpp	ornithine transport via ABC system periplasm	atp[c] + h2o[c] + orn[p] --> adp[c] + h[c] + orn[c] + pi[c]	( STM2355 and STM2352 and STM2351 and STM2353 )	STM2351 STM2352 STM2353 STM2355	Transport Inner Membrane	0	0	1000
ORNDC	Ornithine Decarboxylase	h[c] + orn[c] --> co2[c] + ptrc[c]	( STM3114 or STM0701 )	STM0701 STM3114	Arginine and Proline Metabolism	0	0	1000							PMID:14654290
ORNtex	ornithine transport via diffusion extracellular to periplasm	orn[e] <=> orn[p]	( STM0320 or STM0999 or STM1473 or STM2267 )	STM0320 STM0999 STM1473 STM2267	Transport Outer Membrane Porin	1	-1000	1000
OROTt2_2pp	Orotate transport via proton symport 2 H periplasm	2 h[p] + orot[p] --> 2 h[c] + orot[c]	STM3614	STM3614	Transport Inner Membrane	0	0	1000
OROTtex	Orotate transport via diffusion extracellular to periplasm	orot[e] <=> orot[p]	( STM1473 or STM0999 or STM0320 or STM2267 )	STM0320 STM0999 STM1473 STM2267	Transport Outer Membrane Porin	1	-1000	1000
ORPT	orotate phosphoribosyltransferase	orot5p[c] + ppi[c] <=> orot[c] + prpp[c]	STM3733	STM3733	Purine and Pyrimidine Biosynthesis	1	-1000	1000							PMID:2271660, PMID:6765170
OXAMTC	oxamate transcarbamoylase	oxur[c] + pi[c] --> cbp[c] + oxam[c]			Unassigned	0	0	1000
OXGDC2	2 oxoglutarate decarboxylase	akg[c] + h[c] + thmpp[c] --> co2[c] + ssaltpp[c]	STM2309	STM2309	Cofactor and Prosthetic Group Biosynthesis	0	0	1000							PMID:14621995
P5CD	1 pyrroline 5 carboxylate dehydrogenase	1pyr5c[c] + 2 h2o[c] + nad[c] --> glu-L[c] + h[c] + nadh[c]	STM1124	STM1124	Arginine and Proline Metabolism	0	0	1000							PMID:9637737, PMID:10561467
P5CR	pyrroline 5 carboxylate reductase	1pyr5c[c] + 2 h[c] + nadph[c] --> nadp[c] + pro-L[c]	STM0386	STM0386	Arginine and Proline Metabolism	0	0	1000							PMID:3129409, PMID:6315682
PA120abcpp	phosphatidate transport via ABC system n C120 periplasm	atp[c] + h2o[c] + pa120[c] --> adp[c] + h[c] + pa120[p] + pi[c]	STM0984	STM0984	Transport Inner Membrane	0	0	1000
PA140abcpp	phosphatidate transport via ABC system n C140 periplasm	atp[c] + h2o[c] + pa140[c] --> adp[c] + h[c] + pa140[p] + pi[c]	STM0984	STM0984	Transport Inner Membrane	0	0	1000
PA141abcpp	phosphatidate transport via ABC system n C141 periplasm	atp[c] + h2o[c] + pa141[c] --> adp[c] + h[c] + pa141[p] + pi[c]	STM0984	STM0984	Transport Inner Membrane	0	0	1000
PA160abcpp	phosphatidate transport via ABC system n C160 periplasm	atp[c] + h2o[c] + pa160[c] --> adp[c] + h[c] + pa160[p] + pi[c]	STM0984	STM0984	Transport Inner Membrane	0	0	1000
PA161abcpp	phosphatidate transport via ABC system n C161 periplasm	atp[c] + h2o[c] + pa161[c] --> adp[c] + h[c] + pa161[p] + pi[c]	STM0984	STM0984	Transport Inner Membrane	0	0	1000
PA180abcpp	phosphatidate transport via ABC system n C180 periplasm	atp[c] + h2o[c] + pa180[c] --> adp[c] + h[c] + pa180[p] + pi[c]	STM0984	STM0984	Transport Inner Membrane	0	0	1000
PA181abcpp	phosphatidate transport via ABC system n C181 periplasm	atp[c] + h2o[c] + pa181[c] --> adp[c] + h[c] + pa181[p] + pi[c]	STM0984	STM0984	Transport Inner Membrane	0	0	1000
pa2_ST	membrane phosphatidate composition based on http://www.biomedcentral.com/1752-0509/3/38	14 pa140[p] + 76 pa160[p] + 4 pa161[p] + 2 pa180[p] + 3 pa181[p] <=> 2 pa2-ST[p]			Phospholipid Metabolism	1	-1000	1000
PACALDt2rpp	phenylacetaldehyde reversible transport via proton symport periplasm	h[p] + pacald[p] <=> h[c] + pacald[c]			Transport Inner Membrane	1	-1000	1000
PACALDtex	phenethylacetaldehyde transport via diffusion extracellular to periplasm	pacald[e] <=> pacald[p]	( STM0320 or STM0999 or STM1473 or STM2267 )	STM0320 STM0999 STM1473 STM2267	Transport Outer Membrane Porin	1	-1000	1000
PALDH	phosphonoacetaldehyde hydrolase	h2o[c] + Pald[c] --> acald[c] + pi[c]	STM0432	STM0432	aminophosphonate metabolism	0	0	1000
PANTS	pantothenate synthase	ala-B[c] + atp[c] + pant-R[c] --> amp[c] + h[c] + pnto-R[c] + ppi[c]	STM0181	STM0181	Cofactor and Prosthetic Group Biosynthesis	0	0	1000							PMID:7037743
PAPA120	Phosphatidate phosphatase n C120	h2o[c] + pa120[c] --> 12dgr120[c] + pi[c]	STM1710	STM1710	Glycerophospholipid Metabolism	0	0	1000
PAPA120pp	Phosphatidate phosphatase periplasmic n C120	h2o[p] + pa120[p] --> 12dgr120[p] + pi[p]	STM1710	STM1710	Glycerophospholipid Metabolism	0	0	1000
PAPA140	Phosphatidate phosphatase n C140	h2o[c] + pa140[c] --> 12dgr140[c] + pi[c]	STM1710	STM1710	Glycerophospholipid Metabolism	0	0	1000
PAPA140pp	Phosphatidate phosphatase periplasmic n C140	h2o[p] + pa140[p] --> 12dgr140[p] + pi[p]	STM1710	STM1710	Glycerophospholipid Metabolism	0	0	1000
PAPA141	Phosphatidate phosphatase n C141	h2o[c] + pa141[c] --> 12dgr141[c] + pi[c]	STM1710	STM1710	Glycerophospholipid Metabolism	0	0	1000
PAPA141pp	Phosphatidate phosphatase periplasmic n C141	h2o[p] + pa141[p] --> 12dgr141[p] + pi[p]	STM1710	STM1710	Glycerophospholipid Metabolism	0	0	1000
PAPA160	Phosphatidate phosphatase n C160	h2o[c] + pa160[c] --> 12dgr160[c] + pi[c]	STM1710	STM1710	Glycerophospholipid Metabolism	0	0	1000
PAPA160pp	Phosphatidate phosphatase periplasmic n C160	h2o[p] + pa160[p] --> 12dgr160[p] + pi[p]	STM1710	STM1710	Glycerophospholipid Metabolism	0	0	1000
PAPA161	Phosphatidate phosphatase n C161	h2o[c] + pa161[c] --> 12dgr161[c] + pi[c]	STM1710	STM1710	Glycerophospholipid Metabolism	0	0	1000
PAPA161pp	Phosphatidate phosphatase periplasmic n C161	h2o[p] + pa161[p] --> 12dgr161[p] + pi[p]	STM1710	STM1710	Glycerophospholipid Metabolism	0	0	1000
PAPA180	Phosphatidate phosphatase n C180	h2o[c] + pa180[c] --> 12dgr180[c] + pi[c]	STM1710	STM1710	Glycerophospholipid Metabolism	0	0	1000
[truncated: 548 more rows]

## Sheet: SI Tables - S2b - Metabolites
Table S2b: Consensus Metabolite List
Metabolite name	Metabolite name	Metabolite description	Charged Metabolite formula	Metabolite charge	Metabolite Compartment	Metabolite KeggID	Metabolite PubChemID	Metabolite CheBI ID
10fthf[c]	10fthf	10-Formyltetrahydrofolate	C20H21N7O7	-2	cytoplasm	C00234	3533	15637
12dgr120[c]	12dgr120	1-2-Diacyl-sn-glycerol-didodecanoyl-n-C120	C27H52O5	0	cytoplasm	C00641	3914	17815
12dgr120[p]	12dgr120	1-2-Diacyl-sn-glycerol-didodecanoyl-n-C120	C27H52O5	0	periplasm	C00641	3914	17815
12dgr140[c]	12dgr140	1-2-Diacyl-sn-glycerol-ditetradecanoyl-n-C140	C31H60O5	0	cytoplasm	C00641	3914	17815
12dgr140[p]	12dgr140	1-2-Diacyl-sn-glycerol-ditetradecanoyl-n-C140	C31H60O5	0	periplasm	C00641	3914	17815
12dgr141[c]	12dgr141	1-2-Diacyl-sn-glycerol-ditetradec-7-enoyl-n-C141	C31H56O5	0	cytoplasm	C00641	3914	17815
12dgr141[p]	12dgr141	1-2-Diacyl-sn-glycerol-ditetradec-7-enoyl-n-C141	C31H56O5	0	periplasm	C00641	3914	17815
12dgr160[c]	12dgr160	1-2-Diacyl-sn-glycerol-dihexadecanoyl-n-C160	C35H68O5	0	cytoplasm	C00641	3914	17815
12dgr160[p]	12dgr160	1-2-Diacyl-sn-glycerol-dihexadecanoyl-n-C160	C35H68O5	0	periplasm	C00641	3914	17815
12dgr161[c]	12dgr161	1-2-Diacyl-sn-glycerol-dihexadec-9-enoyl-n-C161	C35H64O5	0	cytoplasm	C00641	3914	17815
12dgr161[p]	12dgr161	1-2-Diacyl-sn-glycerol-dihexadec-9-enoyl-n-C161	C35H64O5	0	periplasm	C00641	3914	17815
12dgr180[c]	12dgr180	1-2-Diacyl-sn-glycerol-dioctadecanoyl-n-C180	C39H76O5	0	cytoplasm	C00641	3914	17815
12dgr180[p]	12dgr180	1-2-Diacyl-sn-glycerol-dioctadecanoyl-n-C180	C39H76O5	0	periplasm	C00641	3914	17815
12dgr181[c]	12dgr181	1-2-Diacyl-sn-glycerol-dioctadec-11-enoyl-n-C181	C39H72O5	0	cytoplasm	C00641	3914	17815
12dgr181[p]	12dgr181	1-2-Diacyl-sn-glycerol-dioctadec-11-enoyl-n-C181	C39H72O5	0	periplasm	C00641	3914	17815
12ppd-R[c]	12ppd-R	R-Propane-1-2-diol	C3H8O2	0	cytoplasm	C02912	5836	28972
12ppd-R[e]	12ppd-R	R-Propane-1-2-diol	C3H8O2	0	extra-organism	C02912	5836	28972
12ppd-R[p]	12ppd-R	R-Propane-1-2-diol	C3H8O2	0	periplasm	C02912	5836	28972
12ppd-S[c]	12ppd-S	S-Propane-1-2-diol	C3H8O2	0	cytoplasm	C02917	5840	29002
12ppd-S[e]	12ppd-S	S-Propane-1-2-diol	C3H8O2	0	extra-organism	C02917	5840	29002
12ppd-S[p]	12ppd-S	S-Propane-1-2-diol	C3H8O2	0	periplasm	C02917	5840	29002
13dpg[c]	13dpg	3-Phospho-D-glyceroyl-phosphate	C3H4O10P2	-4	cytoplasm	C00236	3535	16001
14glucan[c]	14glucan	1-4-alpha-D-glucan	C36H62O31	0	cytoplasm	C00912
14glucan[e]	14glucan	1-4-alpha-D-glucan	C36H62O31	0	extra-organism	C00912
14glucan[p]	14glucan	1-4-alpha-D-glucan	C36H62O31	0	periplasm	C00912
15dap[c]	15dap	1-5-Diaminopentane	C5H16N2	2	cytoplasm	C01672	4816	18127
15dap[e]	15dap	1-5-Diaminopentane	C5H16N2	2	extra-organism	C01672	4816	18127
15dap[p]	15dap	1-5-Diaminopentane	C5H16N2	2	periplasm	C01672	4816	18127
1agpe120[p]	1agpe120	1-Acyl-sn-glycero-3-phosphoethanolamine-n-C120	C17H36NO7P1	0	periplasm	C04438	7069
1agpe140[p]	1agpe140	1-Acyl-sn-glycero-3-phosphoethanolamine-n-C140	C19H40NO7P1	0	periplasm	C04438	7069
1agpe141[p]	1agpe141	1-Acyl-sn-glycero-3-phosphoethanolamine-n-C141	C19H38NO7P1	0	periplasm	C04438	7069
1agpe160[p]	1agpe160	1-Acyl-sn-glycero-3-phosphoethanolamine-n-C160	C21H44NO7P1	0	periplasm	C04438	7069
1agpe161[p]	1agpe161	1-Acyl-sn-glycero-3-phosphoethanolamine-n-C161	C21H42NO7P1	0	periplasm	C04438	7069
1agpe180[p]	1agpe180	1-Acyl-sn-glycero-3-phosphoethanolamine-n-C180	C23H48NO7P1	0	periplasm	C04438	7069
1agpe181[p]	1agpe181	1-Acyl-sn-glycero-3-phosphoethanolamine-n-C181	C23H46NO7P1	0	periplasm	C04438	7069
1agpg120[p]	1agpg120	1-Acyl-sn-glycero-3-phosphoglycerol-n-C120	C18H36O9P1	-1	periplasm
1agpg140[p]	1agpg140	1-Acyl-sn-glycero-3-phosphoglycerol-n-C140	C20H40O9P1	-1	periplasm
1agpg141[p]	1agpg141	1-Acyl-sn-glycero-3-phosphoglycerol-n-C141	C20H38O9P1	-1	periplasm
1agpg160[p]	1agpg160	1-Acyl-sn-glycero-3-phosphoglycerol-n-C160	C22H44O9P1	-1	periplasm
1agpg161[p]	1agpg161	1-Acyl-sn-glycero-3-phosphoglycerol-n-C161	C22H42O9P1	-1	periplasm
1agpg180[p]	1agpg180	1-Acyl-sn-glycero-3-phosphoglycerol-n-C180	C24H48O9P1	-1	periplasm
1agpg181[p]	1agpg181	1-Acyl-sn-glycero-3-phosphoglycerol-n-C181	C24H46O9P1	-1	periplasm
1ddecg3p[c]	1ddecg3p	1-dodecanoyl-sn-glycerol-3-phosphate	C15H29O7P1	-2	cytoplasm	C00681	3950	16975
1ddecg3p[p]	1ddecg3p	1-dodecanoyl-sn-glycerol-3-phosphate	C15H29O7P1	-2	periplasm	C00681	3950	16975
1hdec9eg3p[c]	1hdec9eg3p	1-hexadec-9-enoyl-sn-glycerol-3-phosphate	C19H35O7P1	-2	cytoplasm
1hdec9eg3p[p]	1hdec9eg3p	1-hexadec-9-enoyl-sn-glycerol-3-phosphate	C19H35O7P1	-2	periplasm
1hdecg3p[c]	1hdecg3p	1-hexadecanoyl-sn-glycerol-3-phosphate	C19H37O7P1	-2	cytoplasm	C00681	3950	16975
1hdecg3p[p]	1hdecg3p	1-hexadecanoyl-sn-glycerol-3-phosphate	C19H37O7P1	-2	periplasm	C00681	3950	16975
1odec11eg3p[c]	1odec11eg3p	1-octadec-11-enoyl-sn-glycerol-3-phosphate	C21H39O7P1	-2	cytoplasm
1odec11eg3p[p]	1odec11eg3p	1-octadec-11-enoyl-sn-glycerol-3-phosphate	C21H39O7P1	-2	periplasm
1odecg3p[c]	1odecg3p	1-octadecanoyl-sn-glycerol-3-phosphate	C21H41O7P1	-2	cytoplasm	C00681	3950	16975
1odecg3p[p]	1odecg3p	1-octadecanoyl-sn-glycerol-3-phosphate	C21H41O7P1	-2	periplasm	C00681	3950	16975
1pyr5c[c]	1pyr5c	1-Pyrroline-5-carboxylate	C5H6NO2	-1	cytoplasm	C03912	6642	371
1tdec7eg3p[c]	1tdec7eg3p	1-tetradec-7-enoyl-sn-glycerol-3-phosphate	C17H31O7P1	-2	cytoplasm	C00681	3950	16975
1tdec7eg3p[p]	1tdec7eg3p	1-tetradec-7-enoyl-sn-glycerol-3-phosphate	C17H31O7P1	-2	periplasm	C00681	3950	16975
1tdecg3p[c]	1tdecg3p	1-tetradecanoyl-sn-glycerol-3-phosphate	C17H33O7P1	-2	cytoplasm	C00681	3950	16975
1tdecg3p[p]	1tdecg3p	1-tetradecanoyl-sn-glycerol-3-phosphate	C17H33O7P1	-2	periplasm	C00681	3950	16975
23camp[e]	23camp	2-3-Cyclic-AMP	C10H11N5O6P	-1	extra-organism	C02353	5400
23camp[p]	23camp	2-3-Cyclic-AMP	C10H11N5O6P	-1	periplasm	C02353	5400
23ccmp[e]	23ccmp	2-3-Cyclic-CMP	C9H11N3O7P	-1	extra-organism	C02354	5401
23ccmp[p]	23ccmp	2-3-Cyclic-CMP	C9H11N3O7P	-1	periplasm	C02354	5401
23cgmp[e]	23cgmp	2-3-Cyclic-GMP	C10H11N5O7P	-1	extra-organism	C06194	8444
23cgmp[p]	23cgmp	2-3-Cyclic-GMP	C10H11N5O7P	-1	periplasm	C06194	8444
23cump[e]	23cump	2-3-Cyclic-UMP	C9H10N2O8P	-1	extra-organism	C02355	5402
23cump[p]	23cump	2-3-Cyclic-UMP	C9H10N2O8P	-1	periplasm	C02355	5402
23dappa[c]	23dappa	2-3-diaminopropionate	C3H9N2O2	1	cytoplasm	C06393	8629	18383
23dappa[e]	23dappa	2-3-diaminopropionate	C3H9N2O2	1	extra-organism	C06393	8629	18383
23dappa[p]	23dappa	2-3-diaminopropionate	C3H9N2O2	1	periplasm	C06393	8629	18383
23ddhb[c]	23ddhb	2-3-Dihydro-2-3-dihydroxybenzoate	C7H7O4	-1	cytoplasm	C04171	6852	15941
23dhb[c]	23dhb	2-3-Dihydroxybenzoate	C7H5O4	-1	cytoplasm	C00196	3496	18026
23dhba[c]	23dhba	2-3-Dihydroxybenzoyl-adenylate	C17H17N5O10P	-1	cytoplasm	C04030	6734
23dhbzs[c]	23dhbzs	2-3-dihydroxybenzoylserine	C10H11NO6	-1	cytoplasm	C04204
23dhdp[c]	23dhdp	2-3-Dihydrodipicolinate	C7H5NO4	-2	cytoplasm	C03340	6183	18042
23dhmb[c]	23dhmb	R-2-3-Dihydroxy-3-methylbutanoate	C5H9O4	-1	cytoplasm	C04272	6935	15684 49072
23dhmp[c]	23dhmp	R-2-3-Dihydroxy-3-methylpentanoate	C6H11O4	-1	cytoplasm	C06007	8280	27512 49258
23doguln[c]	23doguln	2-3-Dioxo-L-gulonate	C6H7O7	-1	cytoplasm	C04575	7176	15622
25aics[c]	25aics	S-2-5-Amino-1-5-phospho-D-ribosyl-imidazole-4-carboxamidosuccinate	C13H15N4O12P	-4	cytoplasm	C04823	7384	18319
25dkglcn[c]	25dkglcn	2-5-diketo-D-gluconate	C6H7O7	-1	cytoplasm	C02780	5731	18281
25drapp[c]	25drapp	2-5-Diamino-6-ribosylamino-4-3H-pyrimidinone-5-phosphate	C9H14N5O8P	-2	cytoplasm
26dap-LL[c]	26dap-LL	LL-2-6-Diaminoheptanedioate	C7H14N2O4	0	cytoplasm	C00666	3935	16026
26dap-M[c]	26dap-M	meso-2-6-Diaminoheptanedioate	C7H14N2O4	0	cytoplasm	C00680	3949	16488 30308
26dap-M[e]	26dap-M	meso-2-6-Diaminoheptanedioate	C7H14N2O4	0	extra-organism	C00680	3949	16488 30308
26dap-M[p]	26dap-M	meso-2-6-Diaminoheptanedioate	C7H14N2O4	0	periplasm	C00680	3949	16488 30308
2agpe120[c]	2agpe120	2-Acyl-sn-glycero-3-phosphoethanolamine-n-C120	C17H36NO7P1	0	cytoplasm	C05973	8253
2agpe120[p]	2agpe120	2-Acyl-sn-glycero-3-phosphoethanolamine-n-C120	C17H36NO7P1	0	periplasm	C05973	8253
2agpe140[c]	2agpe140	2-Acyl-sn-glycero-3-phosphoethanolamine-n-C140	C19H40NO7P1	0	cytoplasm	C05973	8253
2agpe140[p]	2agpe140	2-Acyl-sn-glycero-3-phosphoethanolamine-n-C140	C19H40NO7P1	0	periplasm	C05973	8253
2agpe141[c]	2agpe141	2-Acyl-sn-glycero-3-phosphoethanolamine-n-C141	C19H38NO7P1	0	cytoplasm	C05973	8253
2agpe141[p]	2agpe141	2-Acyl-sn-glycero-3-phosphoethanolamine-n-C141	C19H38NO7P1	0	periplasm	C05973	8253
2agpe160[c]	2agpe160	2-Acyl-sn-glycero-3-phosphoethanolamine-n-C160	C21H44NO7P1	0	cytoplasm	C05973	8253
2agpe160[p]	2agpe160	2-Acyl-sn-glycero-3-phosphoethanolamine-n-C160	C21H44NO7P1	0	periplasm	C05973	8253
2agpe161[c]	2agpe161	2-Acyl-sn-glycero-3-phosphoethanolamine-n-C161	C21H42NO7P1	0	cytoplasm	C05973	8253
2agpe161[p]	2agpe161	2-Acyl-sn-glycero-3-phosphoethanolamine-n-C161	C21H42NO7P1	0	periplasm	C05973	8253
2agpe180[c]	2agpe180	2-Acyl-sn-glycero-3-phosphoethanolamine-n-C180	C23H48NO7P1	0	cytoplasm	C05973	8253
2agpe180[p]	2agpe180	2-Acyl-sn-glycero-3-phosphoethanolamine-n-C180	C23H48NO7P1	0	periplasm	C05973	8253
2agpe181[c]	2agpe181	2-Acyl-sn-glycero-3-phosphoethanolamine-n-C181	C23H46NO7P1	0	cytoplasm	C05973	8253
2agpe181[p]	2agpe181	2-Acyl-sn-glycero-3-phosphoethanolamine-n-C181	C23H46NO7P1	0	periplasm	C05973	8253
2agpg120[c]	2agpg120	2-Acyl-sn-glycero-3-phosphoglycerol-n-C120	C18H36O9P1	-1	cytoplasm
2agpg120[p]	2agpg120	2-Acyl-sn-glycero-3-phosphoglycerol-n-C120	C18H36O9P1	-1	periplasm
2agpg140[c]	2agpg140	2-Acyl-sn-glycero-3-phosphoglycerol-n-C140	C20H40O9P1	-1	cytoplasm
2agpg140[p]	2agpg140	2-Acyl-sn-glycero-3-phosphoglycerol-n-C140	C20H40O9P1	-1	periplasm
2agpg141[c]	2agpg141	2-Acyl-sn-glycero-3-phosphoglycerol-n-C141	C20H38O9P1	-1	cytoplasm
2agpg141[p]	2agpg141	2-Acyl-sn-glycero-3-phosphoglycerol-n-C141	C20H38O9P1	-1	periplasm
2agpg160[c]	2agpg160	2-Acyl-sn-glycero-3-phosphoglycerol-n-C160	C22H44O9P1	-1	cytoplasm
2agpg160[p]	2agpg160	2-Acyl-sn-glycero-3-phosphoglycerol-n-C160	C22H44O9P1	-1	periplasm
2agpg161[c]	2agpg161	2-Acyl-sn-glycero-3-phosphoglycerol-n-C161	C22H42O9P1	-1	cytoplasm
2agpg161[p]	2agpg161	2-Acyl-sn-glycero-3-phosphoglycerol-n-C161	C22H42O9P1	-1	periplasm
2agpg180[c]	2agpg180	2-Acyl-sn-glycero-3-phosphoglycerol-n-C180	C24H48O9P1	-1	cytoplasm
2agpg180[p]	2agpg180	2-Acyl-sn-glycero-3-phosphoglycerol-n-C180	C24H48O9P1	-1	periplasm
2agpg181[c]	2agpg181	2-Acyl-sn-glycero-3-phosphoglycerol-n-C181	C24H46O9P1	-1	cytoplasm
2agpg181[p]	2agpg181	2-Acyl-sn-glycero-3-phosphoglycerol-n-C181	C24H46O9P1	-1	periplasm
2ahbut[c]	2ahbut	S-2-Aceto-2-hydroxybutanoate	C6H9O4	-1	cytoplasm	C06006	8279	27681 49256
2amsa[c]	2amsa	2-Aminomalonate-semialdehyde	C3H5NO3	0	cytoplasm	C11822	13986	37012
2aobut[c]	2aobut	L-2-Amino-3-oxobutanoate	C4H7NO3	0	cytoplasm	C03508	6318	16944
2cpr5p[c]	2cpr5p	1-2-Carboxyphenylamino-1-deoxy-D-ribulose-5-phosphate	C12H13NO9P	-3	cytoplasm	C01302	4520	29112
2dda7p[c]	2dda7p	2-Dehydro-3-deoxy-D-arabino-heptonate-7-phosphate	C7H10O10P	-3	cytoplasm	C04691	7271	18150
2ddecg3p[c]	2ddecg3p	2-dodecanoyl-sn-glycerol-3-phosphate	C15H30O7P1	-1	cytoplasm	C03974	6693
2ddecg3p[p]	2ddecg3p	2-dodecanoyl-sn-glycerol-3-phosphate	C15H30O7P1	-1	periplasm	C03974	6693
2ddg6p[c]	2ddg6p	2-Dehydro-3-deoxy-D-gluconate-6-phosphate	C6H8O9P	-3	cytoplasm	C04442	7071	15925
2ddglcn[c]	2ddglcn	2-Dehydro-3-deoxy-D-gluconate	C6H9O6	-1	cytoplasm	C00204	3504	17032
2ddglcn[e]	2ddglcn	2-Dehydro-3-deoxy-D-gluconate	C6H9O6	-1	extra-organism	C00204	3504	17032
2ddglcn[p]	2ddglcn	2-Dehydro-3-deoxy-D-gluconate	C6H9O6	-1	periplasm	C00204	3504	17032
2dh3dgal6p[c]	2dh3dgal6p	2-Dehydro-3-deoxy-D-galactonate-6-phosphate	C6H8O9P	-3	cytoplasm	C01286	4505	17860
2dh3dgal[c]	2dh3dgal	2-Dehydro-3-deoxy-D-galactonate	C6H9O6	-1	cytoplasm	C01216	4438	17028
2dhglcn[c]	2dhglcn	2-Dehydro-D-gluconate	C6H9O7	-1	cytoplasm	C00629	3902	16808
2dhguln[c]	2dhguln	2-Dehydro-L-gulonate	C6H9O7	-1	cytoplasm		3458	30769
2dhp[c]	2dhp	2-Dehydropantoate	C6H9O4	-1	cytoplasm	C00966	4217	11561 17094
2dmmq8[c]	2dmmq8	2-Demethylmenaquinone-8	C50H70O2	0	cytoplasm	C05818	8113	28192
2dmmql8[c]	2dmmql8	2-Demethylmenaquinol-8	C50H72O2	0	cytoplasm
2dr1p[c]	2dr1p	2-Deoxy-D-ribose-1-phosphate	C5H9O7P	-2	cytoplasm	C00672	3941	28542
2dr5p[c]	2dr5p	2-Deoxy-D-ribose-5-phosphate	C5H9O7P	-2	cytoplasm	C00673	3942	16132
2h3oppan[c]	2h3oppan	2-Hydroxy-3-oxopropanoate	C3H3O4	-1	cytoplasm	C01146	4376	16992
2h5cmmusa[c]	2h5cmmusa	2-Hydroxy-5-carboxymethylmuconate-Semialdehyde	C8H6O6	-2	cytoplasm	C04642	7231	17142
2hdec9eg3p[c]	2hdec9eg3p	2-hexadec-9-enoyl-sn-glycerol-3-phosphate	C19H36O7P1	-1	cytoplasm	C03974	6693
2hdec9eg3p[p]	2hdec9eg3p	2-hexadec-9-enoyl-sn-glycerol-3-phosphate	C19H36O7P1	-1	periplasm	C03974	6693
2hdecg3p[c]	2hdecg3p	2-hexadecanoyl-sn-glycerol-3-phosphate	C19H38O7P1	-1	cytoplasm	C03974	6693
2hdecg3p[p]	2hdecg3p	2-hexadecanoyl-sn-glycerol-3-phosphate	C19H38O7P1	-1	periplasm	C03974	6693
2hh24dd[c]	2hh24dd	2-Hydroxyhepta-2-4-dienedioate	C7H6O5	-2	cytoplasm	C05600	7923
2ippm[c]	2ippm	2-Isopropylmaleate	C7H8O4	-2	cytoplasm	C02631	5611	17275
2kmb[c]	2kmb	2-keto-4-methylthiobutyrate	C5H7O3S	-1	cytoplasm	C01180	5611	17275
2mahmp[c]	2mahmp	2-Methyl-4-amino-5-hydroxymethylpyrimidine-diphosphate	C6H8N3O7P2	-3	cytoplasm	C04752	7322	16629
2mcacn[c]	2mcacn	cis-2-Methylaconitate	C7H5O6	-3	cytoplasm	C04225	6896	16717
2mcit[c]	2mcit	2-Methylcitrate	C7H7O7	-3	cytoplasm	C02225	5290	10860 30836
2me4p[c]	2me4p	2-C-methyl-D-erythritol-4-phosphate	C5H11O7P	-2	cytoplasm	C11434	13606	17764
2mecdp[c]	2mecdp	2-C-methyl-D-erythritol-2-4-cyclodiphosphate	C5H10O9P2	-2	cytoplasm	C11453	13625	18425
2obut[c]	2obut	2-Oxobutanoate	C4H5O3	-1	cytoplasm	C00109	3409	30831
2odec11eg3p[c]	2odec11eg3p	2-octadec-11-enoyl-sn-glycerol-3-phosphate	C21H40O7P1	-1	cytoplasm	C03974	6693
2odec11eg3p[p]	2odec11eg3p	2-octadec-11-enoyl-sn-glycerol-3-phosphate	C21H40O7P1	-1	periplasm	C03974	6693
2odecg3p[c]	2odecg3p	2-octadecanoyl-sn-glycerol-3-phosphate	C21H42O7P1	-1	cytoplasm	C03974	6693
2odecg3p[p]	2odecg3p	2-octadecanoyl-sn-glycerol-3-phosphate	C21H42O7P1	-1	periplasm	C03974	6693
2ohph[c]	2ohph	2-Octaprenyl-6-hydroxyphenol	C46H70O2	0	cytoplasm	C05811	8106	1233
2ombzl[c]	2ombzl	2-Octaprenyl-6-methoxy-1-4-benzoquinol	C47H72O3	0	cytoplasm		958 ??5650	17551
2omhmbl[c]	2omhmbl	2-Octaprenyl-3-methyl-5-hydroxy-6-methoxy-1-4-benzoquinol	C48H74O4	0	cytoplasm	C05815	8110	27688
2ommbl[c]	2ommbl	2-Octaprenyl-3-methyl-6-methoxy-1-4-benzoquinol	C48H74O3	0	cytoplasm	C05814	8109	28636
2omph[c]	2omph	2-Octaprenyl-6-methoxyphenol	C47H72O2	0	cytoplasm	C05812	8107	1235
2oph[c]	2oph	2-Octaprenylphenol	C46H70O	0	cytoplasm	C05810	8105	40407
2p4c2me[c]	2p4c2me	2-phospho-4-cytidine-5-diphospho-2-C-methyl-D-erythritol	C14H22N3O17P3	-4	cytoplasm	C11436	13608	16840
2pg[c]	2pg	D-Glycerate-2-phosphate	C3H4O7P	-3	cytoplasm	C00631	3904	17835
2pg[e]	2pg	D-Glycerate-2-phosphate	C3H4O7P	-3	extra-organism	C00631	3904	17835
2pg[p]	2pg	D-Glycerate-2-phosphate	C3H4O7P	-3	periplasm	C00631	3904	17835
2pglyc[c]	2pglyc	2-Phosphoglycolate	C2H2O6P	-3	cytoplasm	C00988	4234	17150
2shchc[c]	2shchc	2-Succinyl-6-hydroxy-2-4-cyclohexadiene-1-carboxylate	C11H10O6	-2	cytoplasm	C05817	8112	1277
2tdec7eg3p[c]	2tdec7eg3p	2-tetradec-7-enoyl-sn-glycerol-3-phosphate	C17H32O7P1	-1	cytoplasm	C03974	6693
2tdec7eg3p[p]	2tdec7eg3p	2-tetradec-7-enoyl-sn-glycerol-3-phosphate	C17H32O7P1	-1	periplasm	C03974	6693
2tdecg3p[c]	2tdecg3p	2-tetradecanoyl-sn-glycerol-3-phosphate	C17H34O7P1	-1	cytoplasm	C03974	6693
2tdecg3p[p]	2tdecg3p	2-tetradecanoyl-sn-glycerol-3-phosphate	C17H34O7P1	-1	periplasm	C03974	6693
2tpr3dpcoa[c]	2tpr3dpcoa	2-5-triphosphoribosyl-3-dephospho-CoA	C26H40N7O26P5S	-6	cytoplasm
34dhpacet[c]	34dhpacet	3-4-Dihydroxyphenylacetate	C8H7O4	-1	cytoplasm	C01161	4388	17612
34dhpac[e]	34dhpac	3-4-Dihydroxyphenylacetaldehyde	C8H8O3	0	extra-organism	C04043	6744
34dhpac[p]	34dhpac	3-4-Dihydroxyphenylacetaldehyde	C8H8O3	0	periplasm	C04043	6744
34hpp[c]	34hpp	3-4-Hydroxyphenyl-pyruvate	C9H7O4	-1	cytoplasm	C01179	4406	15999
3amp[e]	3amp	3-AMP	C10H12N5O7P	-2	extra-organism	C01367	4566	28931
3amp[p]	3amp	3-AMP	C10H12N5O7P	-2	periplasm	C01367	4566	28931
3c2hmp[c]	3c2hmp	3-Carboxy-2-hydroxy-4-methylpentanoate	C7H10O5	-2	cytoplasm	C04411	7045	35121
3c3hmp[c]	3c3hmp	3-Carboxy-3-hydroxy-4-methylpentanoate	C7H10O5	-2	cytoplasm	C02504	5516	1178 35128
3c4mop[c]	3c4mop	3-Carboxy-4-methyl-2-oxopentanoate	C7H8O5	-2	cytoplasm	C04236	6905	1467
3cmp[e]	3cmp	3-cmp	C9H12N3O8P	-2	extra-organism	C05822	8117
3cmp[p]	3cmp	3-cmp	C9H12N3O8P	-2	periplasm	C05822	8117
3dhguln[c]	3dhguln	3-Dehydro-L-gulonate	C6H9O7	-1	cytoplasm	C00618	3892	16142
3dhgulnp[c]	3dhgulnp	3-keto-L-gulonate-6-phosphate	C6H8O10P	-3	cytoplasm	C14899
3dhq[c]	3dhq	3-Dehydroquinate	C7H9O6	-1	cytoplasm	C00944	4196	17947 32364
3dhsk[c]	3dhsk	3-Dehydroshikimate	C7H7O5	-1	cytoplasm	C02637	5617	30918
3gmp[e]	3gmp	3-GMP	C10H12N5O8P	-2	extra-organism	C06193	8443
3gmp[p]	3gmp	3-GMP	C10H12N5O8P	-2	periplasm	C06193	8443
3haACP[c]	3haACP	3R-3-Hydroxyacyl-acyl-carrier-protein	C388H609O144N96P1S3	-1	cytoplasm	C01271	4490
3hbcoa[c]	3hbcoa	S-3-Hydroxybutanoyl-CoA	C25H38N7O18P3S	-4	cytoplasm	C01144	4375	15453
3hcddec5eACP[c]	3hcddec5eACP	R-3-hydroxy-cis-dodec-5-enoyl-acyl-carrier-protein	C396H623O144N96P1S3	-1	cytoplasm
3hcinnm[e]	3hcinnm	3-hydroxycinnamic-acid	C9H7O3	-1	extra-organism
3hcinnm[p]	3hcinnm	3-hydroxycinnamic-acid	C9H7O3	-1	periplasm
3hcmrs7eACP[c]	3hcmrs7eACP	R-3-hydroxy-cis-myristol-7-eoyl-acyl-carrier-protein	C398H627O144N96P1S3	-1	cytoplasm
3hcpalm9eACP[c]	3hcpalm9eACP	R-3-hydroxy-cis-palm-9-eoyl-acyl-carrier-protein	C400H631O144N96P1S3	-1	cytoplasm
3hcvac11eACP[c]	3hcvac11eACP	R-3-hydroxy-cis-vacc-11-enoyl-acyl-carrier-protein	C402H635O144N96P1S3	-1	cytoplasm
3hdcoa[c]	3hdcoa	S-3-Hydroxydecanoyl-CoA	C31H50N7O18P3S	-4	cytoplasm	C05264	7651	28325
3hddcoa[c]	3hddcoa	S-3-Hydroxydodecanoyl-CoA	C33H54N7O18P3S	-4	cytoplasm	C05262	7649	27668
3hddecACP[c]	3hddecACP	R-3-Hydroxydodecanoyl-acyl-carrier-protein	C396H625O144N96P1S3	-1	cytoplasm	C05757	8052
3hdecACP[c]	3hdecACP	R-3-Hydroxydecanoyl-acyl-carrier-protein	C394H621O144N96P1S3	-1	cytoplasm	C04619	7209
3hhcoa[c]	3hhcoa	S-3-Hydroxyhexanoyl-CoA	C27H42N7O18P3S	-4	cytoplasm	C05268	7655	28276
3hhdcoa[c]	3hhdcoa	S-3-Hydroxyhexadecanoyl-CoA	C37H62N7O18P3S	-4	cytoplasm	C05258	7645	27402
3hhexACP[c]	3hhexACP	R-3-Hydroxyhexanoyl-acyl-carrier-protein	C390H613O144N96P1S3	-1	cytoplasm	C05747	8042
3hmrsACP[c]	3hmrsACP	R-3-Hydroxytetradecanoyl-acyl-carrier-protein	C398H629O144N96P1S3	-1	cytoplasm	C04688	7269
3hocoa[c]	3hocoa	S-3-Hydroxyoctanoyl-CoA	C29H46N7O18P3S	-4	cytoplasm	C05266	7653	28632
3hoctACP[c]	3hoctACP	R-3-Hydroxyoctanoyl-acyl-carrier-protein	C392H617O144N96P1S3	-1	cytoplasm	C04620	7210
3hoctaACP[c]	3hoctaACP	R-3-Hydroxyoctadecanoyl-acyl-carrier-protein	C402H637O144N96P1S3	-1	cytoplasm
3hodcoa[c]	3hodcoa	S-3-Hydroxyoctadecanoyl-CoA	C39H66N7O18P3S	-4	cytoplasm
3hpalmACP[c]	3hpalmACP	R-3-hydroxypalmitoyl-acyl-carrier-protein	C400H633O144N96P1S3	-1	cytoplasm	C04633	7222
3hpppn[e]	3hpppn	3-3-hydroxy-phenyl-propionate	C9H9O3	-1	extra-organism
3hpppn[p]	3hpppn	3-3-hydroxy-phenyl-propionate	C9H9O3	-1	periplasm
3htdcoa[c]	3htdcoa	S-3-Hydroxytetradecanoyl-CoA	C35H58N7O18P3S	-4	cytoplasm	C05260	7647	27466
3ig3p[c]	3ig3p	C-3-Indolyl-glycerol-3-phosphate	C11H12NO6P	-2	cytoplasm	C03506	6317	18299
3mob[c]	3mob	3-Methyl-2-oxobutanoate	C5H7O3	-1	cytoplasm	C00141	3441	11851 16530
3mop[c]	3mop	S-3-Methyl-2-oxopentanoate	C6H9O3	-1	cytoplasm	C00671	3940	15614
3ocddec5eACP[c]	3ocddec5eACP	3-oxo-cis-dodec-5-enoyl-acyl-carrier-protein	C396H621O144N96P1S3	-1	cytoplasm
3ocmrs7eACP[c]	3ocmrs7eACP	3-oxo-cis-myristol-7-eoyl-acyl-carrier-protein	C398H625O144N96P1S3	-1	cytoplasm
3ocpalm9eACP[c]	3ocpalm9eACP	3-oxo-cis-palm-9-eoyl-acyl-carrier-protein	C400H629O144N96P1S3	-1	cytoplasm
3ocvac11eACP[c]	3ocvac11eACP	3-oxo-cis-vacc-11-enoyl-acyl-carrier-protein	C402H633O144N96P1S3	-1	cytoplasm
3odcoa[c]	3odcoa	3-Oxodecanoyl-CoA	C31H48N7O18P3S	-4	cytoplasm	C05265	7652	28528
3oddcoa[c]	3oddcoa	3-Oxododecanoyl-CoA	C33H52N7O18P3S	-4	cytoplasm	C05263	7650	27868
3oddecACP[c]	3oddecACP	3-Oxododecanoyl-acyl-carrier-protein	C396H623O144N96P1S3	-1	cytoplasm	C05756	8051
3odecACP[c]	3odecACP	3-Oxodecanoyl-acyl-carrier-protein	C394H619O144N96P1S3	-1	cytoplasm	C05753	8048
3ohcoa[c]	3ohcoa	3-Oxohexanoyl-CoA	C27H40N7O18P3S	-4	cytoplasm	C05269	7656	27648
3ohdcoa[c]	3ohdcoa	3-Oxohexadecanoyl-CoA	C37H60N7O18P3S	-4	cytoplasm	C05259	7646	15491
3ohexACP[c]	3ohexACP	3-Oxohexanoyl-acyl-carrier-protein	C390H611O144N96P1S3	-1	cytoplasm	C05746	8041
3omrsACP[c]	3omrsACP	3-Oxotetradecanoyl-acyl-carrier-protein	C398H627O144N96P1S3	-1	cytoplasm	C05759	8054
3oocoa[c]	3oocoa	3-Oxooctanoyl-CoA	C29H44N7O18P3S	-4	cytoplasm	C05267	7654	28264
3ooctACP[c]	3ooctACP	3-Oxooctanoyl-acyl-carrier-protein	C392H615O144N96P1S3	-1	cytoplasm	C05750	8045
3ooctdACP[c]	3ooctdACP	3-Oxooctadecanoyl-acyl-carrier-protein	C402H635O144N96P1S3	-1	cytoplasm
3oodcoa[c]	3oodcoa	3-Oxooctadecanoyl-CoA	C39H64N7O18P3S	-4	cytoplasm	C16216	47205524
3opalmACP[c]	3opalmACP	3-Oxohexadecanoyl-acyl-carrier-protein	C400H631O144N96P1S3	-1	cytoplasm	C05762	8057
3ophb[c]	3ophb	3-Octaprenyl-4-hydroxybenzoate	C47H69O3	-1	cytoplasm	C05809	8104	1617 50116
3otdcoa[c]	3otdcoa	3-Oxotetradecanoyl-CoA	C35H56N7O18P3S	-4	cytoplasm	C05261	7648	28726
3pg[c]	3pg	3-Phospho-D-glycerate	C3H4O7P	-3	cytoplasm	C00197	3497	17794
3pg[e]	3pg	3-Phospho-D-glycerate	C3H4O7P	-3	extra-organism	C00197	3497	17794
3pg[p]	3pg	3-Phospho-D-glycerate	C3H4O7P	-3	periplasm	C00197	3497	17794
3php[c]	3php	3-Phosphohydroxypyruvate	C3H2O7P	-3	cytoplasm	C03232	6103	30933
3psme[c]	3psme	5-O-1-Carboxyvinyl-3-phosphoshikimate	C10H9O10P	-4	cytoplasm	C01269	4488	16257
3sala[c]	3sala	3-Sulfino-L-alanine	C3H5NO4S	-2	cytoplasm	C00606	3881	16345
3ump[e]	3ump	3-UMP	C9H11N2O9P	-2	extra-organism	C01368	4567	28895
3ump[p]	3ump	3-UMP	C9H11N2O9P	-2	periplasm	C01368	4567	28895
4abut[c]	4abut	4-Aminobutanoate	C4H9NO2	0	cytoplasm	C00334	3628	16865
4abut[e]	4abut	4-Aminobutanoate	C4H9NO2	0	extra-organism	C00334	3628	16865
4abut[p]	4abut	4-Aminobutanoate	C4H9NO2	0	periplasm	C00334	3628	16865
4abutn[c]	4abutn	4-Aminobutanal	C4H10NO	1	cytoplasm	C00555	3835	17769
4abz[c]	4abz	4-Aminobenzoate	C7H6NO2	-1	cytoplasm	C00568	3847	30753
4abz[e]	4abz	4-Aminobenzoate	C7H6NO2	-1	extra-organism	C00568	3847	30753
4adcho[c]	4adcho	4-amino-4-deoxychorismate	C10H10NO5	-1	cytoplasm	C11355	13530	18198 35181
4ahmmp[c]	4ahmmp	4-Amino-5-hydroxymethyl-2-methylpyrimidine	C6H9N3O	0	cytoplasm	C01279	4498	16892
4ampm[c]	4ampm	4-Amino-2-methyl-5-phosphomethylpyrimidine	C6H8N3O4P	-2	cytoplasm	C04556	7161	18032
4c2me[c]	4c2me	4-cytidine-5-diphospho-2-C-methyl-D-erythritol	C14H23N3O14P2	-2	cytoplasm	C11435	13607	16578
4h2kpi[c]	4h2kpi	4-Hydroxy-2-ketopimelate	C7H8O6	-2	cytoplasm	C05601	7924
4hba[c]	4hba	4-Hydroxy-benzyl-alcohol	C7H8O2	0	cytoplasm		125??3480	30746
4hbz[c]	4hbz	4-Hydroxybenzoate	C7H5O3	-1	cytoplasm	C00156	3456	30763
4hoxpacd[e]	4hoxpacd	4-Hydroxyphenylacetaldehyde	C8H8O2	0	extra-organism	C03765	6521	15621
4hoxpacd[p]	4hoxpacd	4-Hydroxyphenylacetaldehyde	C8H8O2	0	periplasm	C03765	6521	15621
4hoxpac[c]	4hoxpac	4-Hydroxyphenylacetate	C8H7O3	-1	cytoplasm	C00642	3915	18101
4hoxpac[e]	4hoxpac	4-Hydroxyphenylacetate	C8H7O3	-1	extra-organism	C00642	3915	18101
4hoxpac[p]	4hoxpac	4-Hydroxyphenylacetate	C8H7O3	-1	periplasm	C00642	3915	18101
4hthr[c]	4hthr	4-Hydroxy-L-threonine	C4H9NO4	0	cytoplasm	C06056	8326
4iz5pp[c]	4iz5pp	4-Imidazolone-5-propanoate	C6H7N2O3	-1	cytoplasm	C03680	6455
4mhetz[c]	4mhetz	4-Methyl-5-2-hydroxyethyl-thiazole	C6H9NOS	0	cytoplasm	C04294	6954	17957
4mop[c]	4mop	4-Methyl-2-oxopentanoate	C6H9O3	-1	cytoplasm	C00233	3532	48430
4mpetz[c]	4mpetz	4-Methyl-5-2-phosphoethyl-thiazole	C6H8NO4PS	-2	cytoplasm	C04327	6980	17857
4pasp[c]	4pasp	4-Phospho-L-aspartate	C4H6NO7P	-2	cytoplasm	C03082	5980	15836
4per[c]	4per	4-Phospho-D-erythronate	C4H6O8P	-3	cytoplasm	C03393	6224	49003
4ppan[c]	4ppan	D-4-Phosphopantothenate	C9H15NO8P	-3	cytoplasm	C03492	6304	15905
4ppcys[c]	4ppcys	N-R-4-Phosphopantothenoyl-L-cysteine	C12H20N2O9PS	-3	cytoplasm	C04352	7001	15769
4r5au[c]	4r5au	4-1-D-Ribitylamino-5-aminouracil	C9H16N4O6	0	cytoplasm	C04732	7303	15934
5aizc[c]	5aizc	5-amino-1-5-phospho-D-ribosyl-imidazole-4-carboxylate	C9H11N3O9P	-3	cytoplasm	C04751	7321	28413
5aop[c]	5aop	5-Amino-4-oxopentanoate	C5H9NO3	0	cytoplasm	C00430	3719	17549
5aprbu[c]	5aprbu	5-Amino-6-5-phosphoribitylamino-uracil	C9H15N4O9P	-2	cytoplasm	C04454	7081	18247
5apru[c]	5apru	5-Amino-6-5-phosphoribosylamino-uracil	C9H13N4O9P	-2	cytoplasm	C01268	4487	18337
5c2o3ed[c]	5c2o3ed	5-Carboxy-2-oxohept-3-enedioate	C8H5O7	-3	cytoplasm	C04052	6753	15924
5caiz[c]	5caiz	5-phosphoribosyl-5-carboxyaminoimidazole	C9H11N3O9P	-3	cytoplasm	C04751	7321	28413
5cm2hmu[c]	5cm2hmu	5-Carboxymethyl-2-hydroxymuconate	C8H5O7	-3	cytoplasm	C04186	6862	2040
5dglcn[c]	5dglcn	5-Dehydro-D-gluconate	C6H9O7	-1	cytoplasm	C01062	4301	17426
5dglcn[e]	5dglcn	5-Dehydro-D-gluconate	C6H9O7	-1	extra-organism	C01062	4301	17426
5dglcn[p]	5dglcn	5-Dehydro-D-gluconate	C6H9O7	-1	periplasm	C01062	4301	17426
5dh4dglc[c]	5dh4dglc	5-Dehydro-4-deoxy-D-glucarate	C6H6O7	-2	cytoplasm	C00679	3948	42819
5drib[c]	5drib	5-deoxyribose	C5H10O4	0	cytoplasm		3449	30797
5mdr1p[c]	5mdr1p	5-Methylthio-5-deoxy-D-ribose-1-phosphate	C6H11O7PS	-2	cytoplasm	C04188	6864
5mdru1p[c]	5mdru1p	5-Methylthio-5-deoxy-D-ribulose-1-phosphate	C6H11O7PS	-2	cytoplasm	C04582	7183	28096
5mta[c]	5mta	5-Methylthioadenosine	C11H15N5O3S	0	cytoplasm	C00170	3470	17509
5mthf[c]	5mthf	5-Methyltetrahydrofolate	C20H24N7O6	-1	cytoplasm	C00440	3729	15641
5mtr[c]	5mtr	5-Methylthio-D-ribose	C6H12O4S	0	cytoplasm	C03089	5987	16895
5prdmbz[c]	5prdmbz	N1-5-Phospho-alpha-D-ribosyl-5-6-dimethylbenzimidazole	C14H17N2O7P	-2	cytoplasm	C04778	7342	16837
6hmhpt[c]	6hmhpt	6-hydroxymethyl-dihydropterin	C7H9N5O2	0	cytoplasm
6hmhptpp[c]	6hmhptpp	6-hydroxymethyl-dihydropterin-pyrophosphate	C7H8N5O8P2	-3	cytoplasm
6pgc[c]	6pgc	6-Phospho-D-gluconate	C6H10O10P	-3	cytoplasm	C00345	3638	48928
6pgl[c]	6pgl	6-phospho-D-glucono-1-5-lactone	C6H9O9P	-2	cytoplasm	C01236	4457	16938
8aonn[c]	8aonn	8-Amino-7-oxononanoate	C9H17NO3	0	cytoplasm	C01092	4327	12266 15830
ACP[c]	ACP	apoprotein-acyl-carrier-protein	C384H603N96O142P1S3	-1	cytoplasm	C00229	3528
LalaDgluMdapDala[c]	LalaDgluMdapDala	L-alanine-D-glutamate-meso-2-6-diaminoheptanedioate-D-alanine	C18H30N5O9	-1	cytoplasm
LalaDgluMdapDala[e]	LalaDgluMdapDala	L-alanine-D-glutamate-meso-2-6-diaminoheptanedioate-D-alanine	C18H30N5O9	-1	extra-organism
LalaDgluMdapDala[p]	LalaDgluMdapDala	L-alanine-D-glutamate-meso-2-6-diaminoheptanedioate-D-alanine	C18H30N5O9	-1	periplasm
LalaDgluMdap[c]	LalaDgluMdap	L-alanine-D-glutamate-meso-2-6-diaminoheptanedioate	C15H25N4O8	-1	cytoplasm
LalaDgluMdap[e]	LalaDgluMdap	L-alanine-D-glutamate-meso-2-6-diaminoheptanedioate	C15H25N4O8	-1	extra-organism
LalaDgluMdap[p]	LalaDgluMdap	L-alanine-D-glutamate-meso-2-6-diaminoheptanedioate	C15H25N4O8	-1	periplasm
LalaDglu[c]	LalaDglu	L-alanine-D-glutamate	C8H13N2O5	-1	cytoplasm
LalaLglu[c]	LalaLglu	L-alanine-L-glutamate	C8H13N2O5	-1	cytoplasm
N1aspmd[c]	N1aspmd	N1-Acetylspermidine	C9H23N3O	2	cytoplasm	C00612	3886	17927
Nmtrp[c]	Nmtrp	N-Methyltryptophan	C12H14N2O2	0	cytoplasm	C02983	5892	15334
Sfglutth[c]	Sfglutth	S-Formylglutathione	C11H16N3O7S	-1	cytoplasm	C01031	4274	16225
aacoa[c]	aacoa	Acetoacetyl-CoA	C25H36N7O18P3S	-4	cytoplasm	C00332	3626	15345
aact[c]	aact	Aminoacetone	C3H8NO	1	cytoplasm	C01888	5001	17906
acACP[c]	acACP	Acetyl-ACP	C386H605O143N96P1S3	-1	cytoplasm	C03939	6663
ac[c]	ac	Acetate	C2H3O2	-1	cytoplasm	C00033	3335	15366
ac[e]	ac	Acetate	C2H3O2	-1	extra-organism	C00033	3335	15366
ac[p]	ac	Acetate	C2H3O2	-1	periplasm	C00033	3335	15366
acac[e]	acac	Acetoacetate	C4H5O3	-1	extra-organism	C00164	3464
acac[p]	acac	Acetoacetate	C4H5O3	-1	periplasm	C00164	3464
acald[c]	acald	Acetaldehyde	C2H4O	0	cytoplasm	C00084	3384	15343
acald[e]	acald	Acetaldehyde	C2H4O	0	extra-organism	C00084	3384	15343
acald[p]	acald	Acetaldehyde	C2H4O	0	periplasm	C00084	3384	15343
acanth[c]	acanth	N-Acetylanthranilate	C9H8NO3	-1	cytoplasm	C06332	8568	16803
accoa[c]	accoa	Acetyl-CoA	C23H34N7O17P3S	-4	cytoplasm	C00024	3326	15351
acetol[c]	acetol	Acetol	C3H6O2	0	cytoplasm	C05235	7630	27957
acg5p[c]	acg5p	N-Acetyl-L-glutamyl-5-phosphate	C7H9NO8P	-3	cytoplasm	C04133	6819	16878
acg5sa[c]	acg5sa	N-Acetyl-L-glutamate-5-semialdehyde	C7H10NO4	-1	cytoplasm	C01250	4470	16319 29123
acgal1p[e]	acgal1p	N-Acetyl-D-galactosamine-1-phosphate	C8H14NO9P	-2	extra-organism
acgal1p[p]	acgal1p	N-Acetyl-D-galactosamine-1-phosphate	C8H14NO9P	-2	periplasm
acgal[e]	acgal	N-Acetyl-D-galactosamine	C8H15NO6	0	extra-organism	C01132	4363	28037
acgal[p]	acgal	N-Acetyl-D-galactosamine	C8H15NO6	0	periplasm	C01132	4363	28037
acgam1p[c]	acgam1p	N-Acetyl-D-glucosamine-1-phosphate	C8H14NO9P	-2	cytoplasm	C04256	6921	7125
acgam1p[e]	acgam1p	N-Acetyl-D-glucosamine-1-phosphate	C8H14NO9P	-2	extra-organism	C04256	6921	7125
acgam1p[p]	acgam1p	N-Acetyl-D-glucosamine-1-phosphate	C8H14NO9P	-2	periplasm	C04256	6921	7125
acgam6p[c]	acgam6p	N-Acetyl-D-glucosamine-6-phosphate	C8H14NO9P	-2	cytoplasm	C00357	3650	15784
acgam[c]	acgam	N-Acetyl-D-glucosamine	C8H15NO6	0	cytoplasm	C00140	3440	17411
acgam[e]	acgam	N-Acetyl-D-glucosamine	C8H15NO6	0	extra-organism	C00140	3440	17411
acgam[p]	acgam	N-Acetyl-D-glucosamine	C8H15NO6	0	periplasm	C00140	3440	17411
acglc-D[c]	acglc-D	6-Acetyl-D-glucose	C8H14O7	0	cytoplasm	C02655	5628	17901
acglu[c]	acglu	N-Acetyl-L-glutamate	C7H9NO5	-2	cytoplasm	C00624	3897	17533 44337
acmalt[c]	acmalt	Acetyl-maltose	C14H24O12	0	cytoplasm	C02130	5209	2411
acmana[c]	acmana	N-Acetyl-D-mannosamine	C8H15NO6	0	cytoplasm	C00645	3918	17122
acmana[e]	acmana	N-Acetyl-D-mannosamine	C8H15NO6	0	extra-organism	C00645	3918	17122
acmana[p]	acmana	N-Acetyl-D-mannosamine	C8H15NO6	0	periplasm	C00645	3918	17122
acmanap[c]	acmanap	N-Acetyl-D-mannosamine-6-phosphate	C8H14NO9P	-2	cytoplasm	C04257	6922	28273
acmum6p[c]	acmum6p	N-acetylmuramate-6-phosphate	C11H17NO11P	-3	cytoplasm
acmum[e]	acmum	N-Acetylmuramate	C11H18NO8	-1	extra-organism	C02713	5676
acmum[p]	acmum	N-Acetylmuramate	C11H18NO8	-1	periplasm	C02713	5676
acnam[c]	acnam	N-Acetylneuraminate	C11H18NO9	-1	cytoplasm	C00270	3568	17012
acnam[e]	acnam	N-Acetylneuraminate	C11H18NO9	-1	extra-organism	C00270	3568	17012
acnam[p]	acnam	N-Acetylneuraminate	C11H18NO9	-1	periplasm	C00270	3568	17012
acolipa[e]	acolipa	4-Amino-4-deoxy-L-arabinose-modified-core-oligosaccharide-lipid-A	C181H314N3O103P4	-9	extra-organism
acolipa[p]	acolipa	4-Amino-4-deoxy-L-arabinose-modified-core-oligosaccharide-lipid-A	C181H314N3O103P4	-9	periplasm
acon-C[c]	acon-C	cis-Aconitate	C6H3O6	-3	cytoplasm	C00417	3707	32805
acon-C[e]	acon-C	cis-Aconitate	C6H3O6	-3	extra-organism	C00417	3707	32805
acon-C[p]	acon-C	cis-Aconitate	C6H3O6	-3	periplasm	C00417	3707	32805
acon-T[c]	acon-T	trans-Aconitate	C6H3O6	-3	cytoplasm	C02341	5390	32806
acorn[c]	acorn	N2-Acetyl-L-ornithine	C7H14N2O3	0	cytoplasm	C00437	3726	16543
acser[c]	acser	O-Acetyl-L-serine	C5H9NO4	0	cytoplasm	C00979	4228	17981
acser[e]	acser	O-Acetyl-L-serine	C5H9NO4	0	extra-organism	C00979	4228	17981
acser[p]	acser	O-Acetyl-L-serine	C5H9NO4	0	periplasm	C00979	4228	17981
actACP[c]	actACP	Acetoacetyl-ACP	C388H607O144N96P1S3	-1	cytoplasm	C05744	8039
actp[c]	actp	Acetyl-phosphate	C2H3O5P	-2	cytoplasm	C00227	3527	15350
adcob1nda[c]	adcob1nda	Adenosyl-cobyrinate-a-c-diamide	C55H68CoN11O15	-4	cytoplasm	C06506	8737	2482
adcobn[c]	adcobn	Adenosylcobyric-acid	C55H76CoN15O11	0	cytoplasm	C06507	8738	2483
ade[c]	ade	Adenine	C5H5N5	0	cytoplasm	C00147	3447	16708
ade[e]	ade	Adenine	C5H5N5	0	extra-organism	C00147	3447	16708
ade[p]	ade	Adenine	C5H5N5	0	periplasm	C00147	3447	16708
adn[c]	adn	Adenosine	C10H13N5O4	0	cytoplasm	C00212	3512	16335
adn[e]	adn	Adenosine	C10H13N5O4	0	extra-organism	C00212	3512	16335
adn[p]	adn	Adenosine	C10H13N5O4	0	periplasm	C00212	3512	16335
adocbi[c]	adocbi	Adenosyl-cobinamide	C58H84CoN16O11	1	cytoplasm	C06508	8739	2480
adocbip[c]	adocbip	Adenosyl-cobinamide-phosphate	C58H83CoN16O14P	-1	cytoplasm	C06509	8740	2481
adocbl[c]	adocbl	Adenosylcobalamin	C72H100CoN18O17P	0	cytoplasm	C00194	3494	18408
adocbl[e]	adocbl	Adenosylcobalamin	C72H100CoN18O17P	0	extra-organism	C00194	3494	18408
adocbl[p]	adocbl	Adenosylcobalamin	C72H100CoN18O17P	0	periplasm	C00194	3494	18408
adocblp[c]	adocblp	Adenosylcobalamin-phosphate	C72H99CoN18O20P2	-2	cytoplasm	phosphorylated version of C00194
adp[c]	adp	ADP	C10H12N5O10P2	-3	cytoplasm	C00008	3310	16761
adpglc[c]	adpglc	ADPglucose	C16H23N5O15P2	-2	cytoplasm	C00498	3781	15751
adphep-DD[c]	adphep-DD	ADP-D-glycero-D-manno-heptose	C17H25N5O16P2	-2	cytoplasm	C06397	8633	16693
adphep-LD[c]	adphep-LD	ADP-L-glycero-D-manno-heptose	C17H25N5O16P2	-2	cytoplasm	C06398	8634	15915
adprib[c]	adprib	ADPribose	C15H21N5O14P2	-2	cytoplasm	C00301	3595	16960
AEP[c]	AEP	2-Aminoethylphosphonate	C2H7N1O3P1	-1	cytoplasm	C03557	6353	15573
AEP[e]	AEP	2-Aminoethylphosphonate	C2H7N1O3P1	-1	extra-organism	C03557	6353	15573
AEP[p]	AEP	2-Aminoethylphosphonate	C2H7N1O3P1	-1	periplasm	C03557	6353	15573
ag[e]	ag	silver	Ag	1	extra-organism	C06710	8935	9141
agdpcbi[c]	agdpcbi	Adenosine-GDP-cobinamide	C68H95CoN21O21P2	-1	cytoplasm	C06510	8741
agm[c]	agm	Agmatine	C5H16N4	2	cytoplasm	C00179	3479	17431
agm[e]	agm	Agmatine	C5H16N4	2	extra-organism	C00179	3479	17431
agm[p]	agm	Agmatine	C5H16N4	2	periplasm	C00179	3479	17431
ahcys[c]	ahcys	S-Adenosyl-L-homocysteine	C14H20N6O5S	0	cytoplasm	C00021	3323	16680
ahdt[c]	ahdt	2-Amino-4-hydroxy-6-erythro-1-2-3-trihydroxypropyl-dihydropteridine-triphosphate	C9H12N5O13P3	-4	cytoplasm	C04895	7446	18372
aicar[c]	aicar	5-Amino-1-5-Phospho-D-ribosyl-imidazole-4-carboxamide	C9H13N4O8P	-2	cytoplasm	C04677	7258	18406
air[c]	air	5-amino-1-5-phospho-D-ribosyl-imidazole	C8H12N3O7P	-2	cytoplasm	C03373	6208	28843
airs[c]	airs	Aminoimidazole-riboside	C8H13N3O4	0	cytoplasm	phosphorylated version of C03373
airs[e]	airs	Aminoimidazole-riboside	C8H13N3O4	0	extra-organism	phosphorylated version of C03373
airs[p]	airs	Aminoimidazole-riboside	C8H13N3O4	0	periplasm	phosphorylated version of C03373
akg[c]	akg	2-Oxoglutarate	C5H4O5	-2	cytoplasm	C00026	3328	30915
akg[e]	akg	2-Oxoglutarate	C5H4O5	-2	extra-organism	C00026	3328	30915
akg[p]	akg	2-Oxoglutarate	C5H4O5	-2	periplasm	C00026	3328	30915
ala-B[c]	ala-B	beta-Alanine	C3H7NO2	0	cytoplasm	C00099	3399	16958
ala-B[e]	ala-B	beta-Alanine	C3H7NO2	0	extra-organism	C00099	3399	16958
ala-B[p]	ala-B	beta-Alanine	C3H7NO2	0	periplasm	C00099	3399	16958
ala-D[c]	ala-D	D-Alanine	C3H7NO2	0	cytoplasm	C00133	3433	15570
ala-D[e]	ala-D	D-Alanine	C3H7NO2	0	extra-organism	C00133	3433	15570
ala-D[p]	ala-D	D-Alanine	C3H7NO2	0	periplasm	C00133	3433	15570
ala-L[c]	ala-L	L-Alanine	C3H7NO2	0	cytoplasm	C00041	3343	16977
ala-L[e]	ala-L	L-Alanine	C3H7NO2	0	extra-organism	C00041	3343	16977
ala-L[p]	ala-L	L-Alanine	C3H7NO2	0	periplasm	C00041	3343	16977
alaala[c]	alaala	D-Alanyl-D-alanine	C6H12N2O3	0	cytoplasm	C00993	4239	16576
alaala[e]	alaala	D-Alanyl-D-alanine	C6H12N2O3	0	extra-organism	C00993	4239	16576
alaala[p]	alaala	D-Alanyl-D-alanine	C6H12N2O3	0	periplasm	C00993	4239	16576
alac-S[c]	alac-S	S-2-Acetolactate	C5H7O4	-1	cytoplasm	C06010	8282	18409
alatrna[c]	alatrna	L-Alanyl-tRNA-Ala	C3H6NOR	1	cytoplasm	C00886	4142	17732
all-D[e]	all-D	D-Allose	C6H12O6	0	extra-organism	C01487	4657	4093
all-D[p]	all-D	D-Allose	C6H12O6	0	periplasm	C01487	4657	4093
alltn[c]	alltn	Allantoin	C4H6N4O3	0	cytoplasm	C01551	4709	15676
alltn[e]	alltn	Allantoin	C4H6N4O3	0	extra-organism	C01551	4709	15676
alltn[p]	alltn	Allantoin	C4H6N4O3	0	periplasm	C01551	4709	15676
alltt[c]	alltt	Allantoate	C4H7N4O4	-1	cytoplasm	C00499	3782	30837
amet[c]	amet	S-Adenosyl-L-methionine	C15H23N6O5S	1	cytoplasm	C00019	3321	15414
ametam[c]	ametam	S-Adenosylmethioninamine	C14H24N6O3S	2	cytoplasm	C01137	4368	15625
amob[c]	amob	S-Adenosyl-4-methylthio-2-oxobutanoate	C15H19N5O6S	0	cytoplasm	C04425	7057	16490
amp[c]	amp	AMP	C10H12N5O7P	-2	cytoplasm	C00020	3322	16027
amp[e]	amp	AMP	C10H12N5O7P	-2	extra-organism	C00020	3322	16027
amp[p]	amp	AMP	C10H12N5O7P	-2	periplasm	C00020	3322	16027
anhgm3p[c]	anhgm3p	N-Acetyl-D-glucosamine-anhydrous-N-Acetylmuramyl-tripeptide	C34H52N6O19	-2	cytoplasm
anhgm3p[p]	anhgm3p	N-Acetyl-D-glucosamine-anhydrous-N-Acetylmuramyl-tripeptide	C34H52N6O19	-2	periplasm
anhgm4p[c]	anhgm4p	N-Acetyl-D-glucosamine-anhydrous-N-Acetylmuramyl-tetrapeptide	C37H57N7O20	-2	cytoplasm
anhgm4p[p]	anhgm4p	N-Acetyl-D-glucosamine-anhydrous-N-Acetylmuramyl-tetrapeptide	C37H57N7O20	-2	periplasm
anhgm[c]	anhgm	N-Acetyl-D-glucosamine-anhydrous-N-Acetylmuramic-acid	C19H29N2O12	-1	cytoplasm
anhgm[e]	anhgm	N-Acetyl-D-glucosamine-anhydrous-N-Acetylmuramic-acid	C19H29N2O12	-1	extra-organism
anhgm[p]	anhgm	N-Acetyl-D-glucosamine-anhydrous-N-Acetylmuramic-acid	C19H29N2O12	-1	periplasm
anhm3p[c]	anhm3p	1-6-anhydrous-N-Acetylmuramyl-tripeptide	C26H39N5O14	-2	cytoplasm
anhm4p[c]	anhm4p	1-6-anhydrous-N-Acetylmuramyl-tetrapeptide	C29H44N6O15	-2	cytoplasm
anhm[c]	anhm	1-6-anhydrous-N-Acetylmuramate	C11H16NO7	-1	cytoplasm
anth[c]	anth	Anthranilate	C7H6NO2	-1	cytoplasm	C00108	3408	30754
ap4a[c]	ap4a	P1-P4-Bis-5-adenosyl-tetraphosphate	C20H24N10O19P4	-4	cytoplasm	C01260	4479	17422
ap5a[c]	ap5a	P1-P5-Bis-5-adenosyl-pentaphosphate	C20H24N10O22P5	-5	cytoplasm	C04058	6757
apg120[c]	apg120	acyl-phosphatidylglycerol-n-C120	C42H80O11P	-1	cytoplasm
apg140[c]	apg140	acyl-phosphatidylglycerol-n-C140	C48H92O11P	-1	cytoplasm
apg141[c]	apg141	acyl-phosphatidylglycerol-n-C141	C48H86O11P	-1	cytoplasm
apg160[c]	apg160	acyl-phosphatidylglycerol-n-C160	C54H104O11P	-1	cytoplasm
apg161[c]	apg161	acyl-phosphatidylglycerol-n-C161	C54H98O11P	-1	cytoplasm
apg180[c]	apg180	acyl-phosphatidylglycerol-n-C180	C60H116O11P	-1	cytoplasm
apg181[c]	apg181	acyl-phosphatidylglycerol-n-C181	C60H110O11P	-1	cytoplasm
apoACP[c]	apoACP	apoprotein-acyl-carrier-protein	C373H583N94O136S2	0	cytoplasm	C03688	6463
app[c]	app	R-1-Amino-2-propanol	C3H9NO	0	cytoplasm	C03194	6071	15675
appp[c]	appp	D-1-Aminopropan-2-ol-O-phosphate	C3H9NO4P	-1	cytoplasm	C04122	6809	28390
aps[c]	aps	Adenosine-5-phosphosulfate	C10H12N5O10PS	-2	cytoplasm	C00224	3524	17709
ara5p[c]	ara5p	D-Arabinose-5-phosphate	C5H9O8P	-2	cytoplasm	C01112	4344	16241
arab-L[c]	arab-L	L-Arabinose	C5H10O5	0	cytoplasm	C00259	3558	17535
arab-L[e]	arab-L	L-Arabinose	C5H10O5	0	extra-organism	C00259	3558	17535
arab-L[p]	arab-L	L-Arabinose	C5H10O5	0	periplasm	C00259	3558	17535
arbt6p[c]	arbt6p	Arbutin-6-phosphate	C12H15O10P	-2	cytoplasm	C06187	8438
arbtn[c]	arbtn	aerobactin-minus-Fe3	C22H33N4O13	-3	cytoplasm
arbtn[e]	arbtn	aerobactin-minus-Fe3	C22H33N4O13	-3	extra-organism
arbtn-fe3[c]	arbtn-fe3	Aerobactin	C22H33FeN4O13	0	cytoplasm	C05554	7887	18157
arbtn-fe3[e]	arbtn-fe3	Aerobactin	C22H33FeN4O13	0	extra-organism	C05554	7887	18157
arbtn-fe3[p]	arbtn-fe3	Aerobactin	C22H33FeN4O13	0	periplasm	C05554	7887	18157
arbtn[p]	arbtn	aerobactin-minus-Fe3	C22H33N4O13	-3	periplasm
arg-L[c]	arg-L	L-Arginine	C6H15N4O2	1	cytoplasm	C00062	3362	16467
arg-L[e]	arg-L	L-Arginine	C6H15N4O2	1	extra-organism	C00062	3362	16467
arg-L[p]	arg-L	L-Arginine	C6H15N4O2	1	periplasm	C00062	3362	16467
argsuc[c]	argsuc	N-omega-L-Arginino-succinate	C10H17N4O6	-1	cytoplasm	C03406	6235	15682
argtrna[c]	argtrna	L-Arginyl-tRNA-Arg	C6H14N4OR	2	cytoplasm	C02163	5239	18366
ascb6p[c]	ascb6p	L-ascorbate-6-phosphate	C6H7O9P	-2	cytoplasm		656479???3385	15946
ascb-L[e]	ascb-L	L-Ascorbate	C6H8O6	0	extra-organism	C00072	3372	29073 38290
ascb-L[p]	ascb-L	L-Ascorbate	C6H8O6	0	periplasm	C00072	3372	29073 38290
asn-L[c]	asn-L	L-Asparagine	C4H8N2O3	0	cytoplasm	C00152	3452	17196
asn-L[e]	asn-L	L-Asparagine	C4H8N2O3	0	extra-organism	C00152	3452	17196
asn-L[p]	asn-L	L-Asparagine	C4H8N2O3	0	periplasm	C00152	3452	17196
asntrna[c]	asntrna	L-Asparaginyl-tRNA-Asn	C14H23N2O12PR2	1	cytoplasm	C03402	6232	29265
aso3[e]	aso3	arsenite	AsO3	-3	extra-organism	C06697	8922	29866
aso3[p]	aso3	arsenite	AsO3	-3	periplasm	C06697	8922	29866
asp-L[c]	asp-L	L-Aspartate	C4H6NO4	-1	cytoplasm	C00049	3351	17053
asp-L[e]	asp-L	L-Aspartate	C4H6NO4	-1	extra-organism	C00049	3351	17053
asp-L[p]	asp-L	L-Aspartate	C4H6NO4	-1	periplasm	C00049	3351	17053
aspsa[c]	aspsa	L-Aspartate-4-semialdehyde	C4H7NO3	0	cytoplasm	C00441	3730	13086 18051
asptrna[c]	asptrna	L-Aspartyl-tRNA-Asp	C4H5NO3R	0	cytoplasm	C02984	5893	29158
athr-L[c]	athr-L	L-Allo-threonine	C4H9NO3	0	cytoplasm	C05519	7864	28718
atp[c]	atp	ATP	C10H12N5O13P3	-4	cytoplasm	C00002	3304	15422
au[c]	au	Gold-Au	Au	1	cytoplasm			29287
au[p]	au	Gold-Au	Au	1	periplasm			29287
b2coa[c]	b2coa	Crotonoyl-CoA	C25H36N7O17P3S	-4	cytoplasm	C00877	4133
bbtcoa[c]	bbtcoa	gamma-butyrobetainyl-CoA	C28H46N8O17P3S	-3	cytoplasm		726??6196	28684
bglycogen[c]	bglycogen	branching-glycogen	C6H10O5	0	cytoplasm
btcoa[c]	btcoa	Butanoyl-CoA	C25H38N7O17P3S	-4	cytoplasm	C00136	3436	15517
btn[c]	btn	Biotin	C10H15N2O3S	-1	cytoplasm	C00120	3420	15956
btnso[c]	btnso	d-biotin-d-sulfoxide	C10H15N2O4S	-1	cytoplasm
but2eACP[c]	but2eACP	But-2-enoyl-acyl-carrier-protein	C388H607O143N96P1S3	-1	cytoplasm	C04246	6911
butACP[c]	butACP	Butyryl-ACP-n-C40ACP	C388H609O143N96P1S3	-1	cytoplasm	C05745	8040
but[e]	but	Butyrate-n-C40	C4H7O2	-1	extra-organism	C00246	3545	30772
but[p]	but	Butyrate-n-C40	C4H7O2	-1	periplasm	C00246	3545	30772
butso3[e]	butso3	butanesulfonate	C4H9O3S	-1	extra-organism
butso3[p]	butso3	butanesulfonate	C4H9O3S	-1	periplasm
ca2[c]	ca2	Calcium	Ca	2	cytoplasm	C00076	3376	29108
ca2[e]	ca2	Calcium	Ca	2	extra-organism	C00076	3376	29108
ca2[p]	ca2	Calcium	Ca	2	periplasm	C00076	3376	29108
camp[c]	camp	cAMP	C10H11N5O6P	-1	cytoplasm	C00575	3854	17489
cbasp[c]	cbasp	N-Carbamoyl-L-aspartate	C5H6N2O5	-2	cytoplasm	C00438	3727	15859
cbi[c]	cbi	Cobinamide	C48H72CoN11O8	0	cytoplasm	C05774	8069	28956
cbi[e]	cbi	Cobinamide	C48H72CoN11O8	0	extra-organism	C05774	8069	28956
cbi[p]	cbi	Cobinamide	C48H72CoN11O8	0	periplasm	C05774	8069	28956
cbl1[c]	cbl1	Cob-I-alamin	C62H88CoN13O14P	-1	cytoplasm	C00853	4110	15982
cbl1[e]	cbl1	Cob-I-alamin	C62H88CoN13O14P	-1	extra-organism	C00853	4110	15982
cbl1[p]	cbl1	Cob-I-alamin	C62H88CoN13O14P	-1	periplasm	C00853	4110	15982
cbp[c]	cbp	Carbamoyl-phosphate	CH2NO5P	-2	cytoplasm	C00169	3469	17672
cd2[c]	cd2	Cadmium	Cd	2	cytoplasm	C01413	4601	48775
cd2[e]	cd2	Cadmium	Cd	2	extra-organism	C01413	4601	48775
cd2[p]	cd2	Cadmium	Cd	2	periplasm	C01413	4601	48775
cddec5eACP[c]	cddec5eACP	cis-dodec-5-enoyl-acyl-carrier-protein-n-C121	C396H623O143N96P1S3	-1	cytoplasm
cdec3eACP[c]	cdec3eACP	cis-dec-3-enoyl-acyl-carrier-protein-n-C101	C394H619O143N96P1S3	-1	cytoplasm
cdp[c]	cdp	CDP	C9H12N3O11P2	-3	cytoplasm	C00112	3412	17239
cdp4dh36ddglc[c]	cdp4dh36ddglc	CDP-4-dehydro-3-6-dideoxy-D-glucose	C15H21N3O14P2	-2	cytoplasm	C04297	6956	17817
cdp4dh6doglc[c]	cdp4dh6doglc	CDP-4-dehydro-6-deoxy-D-glucose	C15H21N3O15P2	-2	cytoplasm	C01219	4441	17494
cdpabeq[c]	cdpabeq	CDP-abequose	C15H23N3O14P2	-2	cytoplasm	C01788	4916	16049
cdpdddecg[c]	cdpdddecg	CDP-1-2-didodecanoylglycerol	C36H63N3O15P2	-2	cytoplasm	C00269	3567
cdpglc[c]	cdpglc	CDP-glucose	C15H23N3O16P2	-2	cytoplasm	C00501	3784
cdpdhdec9eg[c]	cdpdhdec9eg	CDP-1-2-dihexadec-9-enoylglycerol	C44H75N3O15P2	-2	cytoplasm	C00269	3567
cdpdhdecg[c]	cdpdhdecg	CDP-1-2-dihexadecanoylglycerol	C44H79N3O15P2	-2	cytoplasm	C00269	3567
cdpdodec11eg[c]	cdpdodec11eg	CDP-1-2-dioctadec-11-enoylglycerol	C48H83N3O15P2	-2	cytoplasm	C00269	3567
cdpdodecg[c]	cdpdodecg	CDP-1-2-dioctadecanoylglycerol	C48H87N3O15P2	-2	cytoplasm	C00269	3567
cdpdtdec7eg[c]	cdpdtdec7eg	CDP-1-2-ditetradec-7-enoylglycerol	C40H67N3O15P2	-2	cytoplasm	C00269	3567
cdpdtdecg[c]	cdpdtdecg	CDP-1-2-ditetradecanoylglycerol	C40H71N3O15P2	-2	cytoplasm	C00269	3567
cgly[c]	cgly	Cys-Gly	C5H10N2O3S	0	cytoplasm	C01419	4606	4047
cgly[e]	cgly	Cys-Gly	C5H10N2O3S	0	extra-organism	C01419	4606	4047
cgly[p]	cgly	Cys-Gly	C5H10N2O3S	0	periplasm	C01419	4606	4047
chol[c]	chol	Choline	C5H14NO	1	cytoplasm	C00114	3414	15354
chol[e]	chol	Choline	C5H14NO	1	extra-organism	C00114	3414	15354
chol[p]	chol	Choline	C5H14NO	1	periplasm	C00114	3414	15354
chor[c]	chor	chorismate	C10H8O6	-2	cytoplasm	C00251	3550	17333
cit[c]	cit	Citrate	C6H5O7	-3	cytoplasm	C00158	3458	30769
cit[e]	cit	Citrate	C6H5O7	-3	extra-organism	C00158	3458	30769
cit[p]	cit	Citrate	C6H5O7	-3	periplasm	C00158	3458	30769
citr-L[c]	citr-L	L-Citrulline	C6H13N3O3	0	cytoplasm	C00327	3621	16349
ckdo[c]	ckdo	CMP-3-deoxy-D-manno-octulosonate	C17H24N3O15P	-2	cytoplasm	C04121	6808
cl[c]	cl	Chloride	Cl	-1	cytoplasm	C00115	3415	17996
cl[e]	cl	Chloride	Cl	-1	extra-organism	C00115	3415	17996
cl[p]	cl	Chloride	Cl	-1	periplasm	C00115	3415	17996
clpn120[p]	clpn120	cardiolipin-tetradodecanoyl-n-C120	C57H108O17P2	-2	periplasm	C05980	8259
clpn140[p]	clpn140	cardiolipin-tetratetradecanoyl-n-C140	C65H124O17P2	-2	periplasm	C05980	8259
clpn141[p]	clpn141	cardiolipin-tetratetradec-7-enoyl-n-C141	C65H116O17P2	-2	periplasm	C05980	8259
clpn160[p]	clpn160	cardiolipin-tetrahexadecanoyl-n-C160	C73H140O17P2	-2	periplasm	C05980	8259
clpn161[p]	clpn161	cardiolipin-tetrahexadec-9-enoyl-n-C161	C73H132O17P2	-2	periplasm	C05980	8259
clpn180[p]	clpn180	cardiolipin-tetraoctadecanoyl-n-C180	C81H156O17P2	-2	periplasm	C05980	8259
clpn181[p]	clpn181	cardiolipin-tetraoctadec-11-enoyl-n-C181	C81H148O17P2	-2	periplasm	C05980	8259
cmp[c]	cmp	CMP	C9H12N3O8P	-2	cytoplasm	C00055	3357	17361
cmp[e]	cmp	CMP	C9H12N3O8P	-2	extra-organism	C00055	3357	17361
cmp[p]	cmp	CMP	C9H12N3O8P	-2	periplasm	C00055	3357	17361
co2[c]	co2	CO2	CO2	0	cytoplasm	C00011	3313	16526
co2[e]	co2	CO2	CO2	0	extra-organism	C00011	3313	16526
co2[p]	co2	CO2	CO2	0	periplasm	C00011	3313	16526
coa[c]	coa	Coenzyme-A	C21H32N7O16P3S	-4	cytoplasm	C00010	3312	15346
cob1nda[c]	cob1nda	Cob-I-yrinate-a-c-diamide	C45H56CoN6O12	-5	cytoplasm	C06505	8736	28531
cob2nda[c]	cob2nda	Cob-II-yrinate-a-c-diamide	C45H56CoN6O12	-4	cytoplasm	C06504	8735	27937
cobalt2[c]	cobalt2	Co2	Co	2	cytoplasm	C00175	3475	27638
cobalt2[e]	cobalt2	Co2	Co	2	extra-organism	C00175	3475	27638
cobalt2[p]	cobalt2	Co2	Co	2	periplasm	C00175	3475	27638
cobn[c]	cobn	Cobyrinate	C45H52CoN4O14	-6	cytoplasm	C05773	8068	33907
codscl2[c]	codscl2	Cobalt-precorrin-2	C42H39CoN4O16	-7	cytoplasm	C11538	13705
codscl3[c]	codscl3	Cobalt-precorrin-3	C43H41CoN4O16	-7	cytoplasm	C11539	13706
codscl4[c]	codscl4	Cobalt-precorrin-4	C44H44CoN4O16	-6	cytoplasm	C11540	13707
codscl5a[c]	codscl5a	Cobalt-precorrin-5a	C45H46CoN4O16	-6	cytoplasm	C16242
codscl5b[c]	codscl5b	Cobalt-precorrin-5b	C43H43CoN4O16	-7	cytoplasm	C16243
codscl6a[c]	codscl6a	Cobalt-precorrin-6a	C44H45CoN4O16	-7	cytoplasm	C11542	13709
codscl6b[c]	codscl6b	Cobalt-precorrin-6b	C44H47CoN4O16	-7	cytoplasm	C11543	13710
codscl7[c]	codscl7	Cobalt-precorrin-7	C45H49CoN4O16	-7	cytoplasm	C16244
codscl8x[c]	codscl8x	Cobalt-precorrin-8x	C45H52CoN4O14	-6	cytoplasm	C11545	13712
colipa[c]	colipa	core-oligosaccharide-lipid-A	C176H303N2O100P4	-11	cytoplasm
colipa[e]	colipa	core-oligosaccharide-lipid-A	C176H303N2O100P4	-11	extra-organism
colipa[p]	colipa	core-oligosaccharide-lipid-A	C176H303N2O100P4	-11	periplasm
colipa20Oag[e]	colipa20Oag	O-antigen-x20-core-oligosaccharide-lipid-A	C656H1103N2O440P4	-11	extra-organism
colipa20Oag[p]	colipa20Oag	O-antigen-x20-core-oligosaccharide-lipid-A	C656H1103N2O440P4	-11	periplasm
cpe160[c]	cpe160	cyclopropane-phosphatidylethanolamine-dihexadec-9-10-cyclo-anoyl-n-C160-cyclo	C39H74N1O8P1	0	cytoplasm
cpe180[c]	cpe180	cyclopropane-phosphatidylethanolamine-dioctadec-11-12-cyclo-anoyl-n-C180-cyclo	C43H82N1O8P1	0	cytoplasm
cpg160[c]	cpg160	cyclopropane-phosphatidylglycerol-dihexadec-9-10-cyclo-anoyl-n-C160-cyclo	C40H74O10P1	-1	cytoplasm
cpg180[c]	cpg180	cyclopropane-phosphatidylglycerol-dioctadec-11-12-cyclo-anoyl-n-C180-cyclo	C44H82O10P1	-1	cytoplasm
cpgn[c]	cpgn	coprogen	C35H52N6O13Fe	-1	cytoplasm
cpgn[e]	cpgn	coprogen	C35H52N6O13Fe	-1	extra-organism
cpgn[p]	cpgn	coprogen	C35H52N6O13Fe	-1	periplasm
cpgn-un[c]	cpgn-un	coprogen-unloaded-no-Fe-III	C35H52N6O13	-4	cytoplasm
cpgn-un[e]	cpgn-un	coprogen-unloaded-no-Fe-III	C35H52N6O13	-4	extra-organism
cpgn-un[p]	cpgn-un	coprogen-unloaded-no-Fe-III	C35H52N6O13	-4	periplasm
cpppg3[c]	cpppg3	Coproporphyrinogen-III	C36H40N4O8	-4	cytoplasm	C03263	6127	15439
crnDcoa[c]	crnDcoa	D-carnitinyl-CoA	C28H46N8O18P3S	-3	cytoplasm		605
crn-D[c]	crn-D	D-Carnitine	C7H15NO3	0	cytoplasm	C00487	3770	3424
crn-D[p]	crn-D	D-Carnitine	C7H15NO3	0	periplasm	C00487	3770	3424
crn[c]	crn	L-Carnitine	C7H15NO3	0	cytoplasm	C00318	3612	16347
crn[e]	crn	L-Carnitine	C7H15NO3	0	extra-organism	C00318	3612	16347
crn[p]	crn	L-Carnitine	C7H15NO3	0	periplasm	C00318	3612	16347
crncoa[c]	crncoa	L-Carnitinyl-CoA	C28H46N8O18P3S	-3	cytoplasm
csn[c]	csn	Cytosine	C4H5N3O	0	cytoplasm	C00380	3670	16040
csn[e]	csn	Cytosine	C4H5N3O	0	extra-organism	C00380	3670	16040
csn[p]	csn	Cytosine	C4H5N3O	0	periplasm	C00380	3670	16040
ctbt[c]	ctbt	crotonobetaine	C7H13NO2	0	cytoplasm	C04114	6803	1774
ctbt[p]	ctbt	crotonobetaine	C7H13NO2	0	periplasm	C04114	6803	1774
ctbtcoa[c]	ctbtcoa	crotonobetainyl-CoA	C28H44N8O17P3S	-3	cytoplasm		591??6196	28684
ctp[c]	ctp	CTP	C9H12N3O14P3	-4	cytoplasm	C00063	3363	17677
cu2[c]	cu2	Cu2	Cu	2	cytoplasm	C00070	3370	28694
cu2[e]	cu2	Cu2	Cu	2	extra-organism	C00070	3370	28694
cu2[p]	cu2	Cu2	Cu	2	periplasm	C00070	3370	28694
cu[c]	cu	Cu	Cu	1	cytoplasm			49552
cu[e]	cu	Cu	Cu	1	extra-organism			49552
cu[p]	cu	Cu	Cu	1	periplasm			49552
cyan[c]	cyan	Hydrogen-cyanide	CHN	0	cytoplasm	C01326	4537	18407
cyan[e]	cyan	Hydrogen-cyanide	CHN	0	extra-organism	C01326	4537	18407
cyan[p]	cyan	Hydrogen-cyanide	CHN	0	periplasm	C01326	4537	18407
cynt[e]	cynt	Cyanate	CNO	-1	extra-organism	C01417	4604	28024
cynt[p]	cynt	Cyanate	CNO	-1	periplasm	C01417	4604	28024
cys-D[e]	cys-D	D-Cysteine	C3H7NO2S	0	extra-organism	C00793	4051	16375
cys-D[p]	cys-D	D-Cysteine	C3H7NO2S	0	periplasm	C00793	4051	16375
cys-L[c]	cys-L	L-Cysteine	C3H7NO2S	0	cytoplasm	C00097	3397	17561
cys-L[e]	cys-L	L-Cysteine	C3H7NO2S	0	extra-organism	C00097	3397	17561
cys-L[p]	cys-L	L-Cysteine	C3H7NO2S	0	periplasm	C00097	3397	17561
cysi-L[c]	cysi-L	L-Cystine	C6H12N2O4S2	0	cytoplasm	C00491	3774	16283
cysi-L[e]	cysi-L	L-Cystine	C6H12N2O4S2	0	extra-organism	C00491	3774	16283
cysi-L[p]	cysi-L	L-Cystine	C6H12N2O4S2	0	periplasm	C00491	3774	16283
cyst-L[c]	cyst-L	L-Cystathionine	C7H14N2O4S	0	cytoplasm	C02291	5347	17482
cystrna[c]	cystrna	L-Cysteinyl-tRNA-Cys	C3H6NOSR	1	cytoplasm	C03125	6018	29152
cytd[c]	cytd	Cytidine	C9H13N3O5	0	cytoplasm	C00475	3758	17562
cytd[e]	cytd	Cytidine	C9H13N3O5	0	extra-organism	C00475	3758	17562
cytd[p]	cytd	Cytidine	C9H13N3O5	0	periplasm	C00475	3758	17562
dad-2[c]	dad-2	Deoxyadenosine	C10H13N5O3	0	cytoplasm	C00559	3839	17256
dad-2[e]	dad-2	Deoxyadenosine	C10H13N5O3	0	extra-organism	C00559	3839	17256
dad-2[p]	dad-2	Deoxyadenosine	C10H13N5O3	0	periplasm	C00559	3839	17256
dad-5[c]	dad-5	5-Deoxyadenosine	C10H13N5O3	0	cytoplasm	C05198	7603	17319
dadp[c]	dadp	dADP	C10H12N5O9P2	-3	cytoplasm	C00206	3506	16174
damp[c]	damp	dAMP	C10H12N5O6P	-2	cytoplasm	C00360	3651	17713
damp[e]	damp	dAMP	C10H12N5O6P	-2	extra-organism	C00360	3651	17713
damp[p]	damp	dAMP	C10H12N5O6P	-2	periplasm	C00360	3651	17713
dann[c]	dann	7-8-Diaminononanoate	C9H21N2O2	1	cytoplasm	C01037	4280	2247
datp[c]	datp	dATP	C10H12N5O12P3	-4	cytoplasm	C00131	3431	16284
db4p[c]	db4p	3-4-dihydroxy-2-butanone-4-phosphate	C4H7O6P	-2	cytoplasm	C15556	17396548
dc2coa[c]	dc2coa	trans-Dec-2-enoyl-CoA	C31H48N7O17P3S	-4	cytoplasm	C05275	7662	10723
dcaACP[c]	dcaACP	Decanoyl-ACP-n-C100ACP	C394H621O143N96P1S3	-1	cytoplasm	C05755	8050
dca[c]	dca	Decanoate-n-C100	C10H19O2	-1	cytoplasm	C01571	4728	30813
dca[e]	dca	Decanoate-n-C100	C10H19O2	-1	extra-organism	C01571	4728	30813
dca[p]	dca	Decanoate-n-C100	C10H19O2	-1	periplasm	C01571	4728	30813
dcacoa[c]	dcacoa	Decanoyl-CoA-n-C100CoA	C31H50N7O17P3S	-4	cytoplasm	C05274	7661	28493
dcamp[c]	dcamp	N6-1-2-Dicarboxyethyl-AMP	C14H14N5O11P	-4	cytoplasm	C03794	6543	15919
dcdp[c]	dcdp	dCDP	C9H12N3O10P2	-3	cytoplasm	C00705	3972
dcmp[c]	dcmp	dCMP	C9H12N3O7P	-2	cytoplasm	C00239	3538	15918
dcmp[e]	dcmp	dCMP	C9H12N3O7P	-2	extra-organism	C00239	3538	15918
dcmp[p]	dcmp	dCMP	C9H12N3O7P	-2	periplasm	C00239	3538	15918
dctp[c]	dctp	dCTP	C9H12N3O13P3	-4	cytoplasm	C00458	3742	16311
dcyt[c]	dcyt	Deoxycytidine	C9H13N3O4	0	cytoplasm	C00881	4137	15698
dcyt[e]	dcyt	Deoxycytidine	C9H13N3O4	0	extra-organism	C00881	4137	15698
dcyt[p]	dcyt	Deoxycytidine	C9H13N3O4	0	periplasm	C00881	4137	15698
dd2coa[c]	dd2coa	trans-Dodec-2-enoyl-CoA	C33H52N7O17P3S	-4	cytoplasm	C03221	6094	15471
ddcaACP[c]	ddcaACP	Dodecanoyl-ACP-n-C120ACP	C396H625O143N96P1S3	-1	cytoplasm	C05223	7620
ddca[c]	ddca	Dodecanoate-n-C120	C12H23O2	-1	cytoplasm	C02679	5649	30805
ddca[e]	ddca	Dodecanoate-n-C120	C12H23O2	-1	extra-organism	C02679	5649	30805
ddca[p]	ddca	Dodecanoate-n-C120	C12H23O2	-1	periplasm	C02679	5649	30805
ddcacoa[c]	ddcacoa	Dodecanoyl-CoA-n-C120CoA	C33H54N7O17P3S	-4	cytoplasm	C01832	4951	15521
dgdp[c]	dgdp	dGDP	C10H12N5O10P2	-3	cytoplasm	C00361	3652	28862
dgmp[c]	dgmp	dGMP	C10H12N5O7P	-2	cytoplasm	C00362	3653	16192
dgmp[e]	dgmp	dGMP	C10H12N5O7P	-2	extra-organism	C00362	3653	16192
dgmp[p]	dgmp	dGMP	C10H12N5O7P	-2	periplasm	C00362	3653	16192
dgsn[c]	dgsn	Deoxyguanosine	C10H13N5O4	0	cytoplasm	C00330	3624	17172
dgsn[e]	dgsn	Deoxyguanosine	C10H13N5O4	0	extra-organism	C00330	3624	17172
dgsn[p]	dgsn	Deoxyguanosine	C10H13N5O4	0	periplasm	C00330	3624	17172
dgtp[c]	dgtp	dGTP	C10H12N5O13P3	-4	cytoplasm	C00286	3581	16497
dha[c]	dha	Dihydroxyacetone	C3H6O3	0	cytoplasm	C00184	3484	16016
dha[e]	dha	Dihydroxyacetone	C3H6O3	0	extra-organism	C00184	3484	16016
dha[p]	dha	Dihydroxyacetone	C3H6O3	0	periplasm	C00184	3484	16016
dhap[c]	dhap	Dihydroxyacetone-phosphate	C3H5O6P	-2	cytoplasm	C00111	3411	16108
dhf[c]	dhf	7-8-Dihydrofolate	C19H19N7O6	-2	cytoplasm	C00415	3705	15633
dhna[c]	dhna	1-4-Dihydroxy-2-naphthoate	C11H7O4	-1	cytoplasm	C03657	6435	18094
dhnpt[c]	dhnpt	Dihydroneopterin	C9H13N5O4	0	cytoplasm	C04874	7426	17001
dhor-S[c]	dhor-S	S-Dihydroorotate	C5H5N2O4	-1	cytoplasm	C00337	3630	17025
dhpmp[c]	dhpmp	Dihydroneopterin-monophosphate	C9H12N5O7P	-2	cytoplasm	C05925	8213	48954
dhpt[c]	dhpt	Dihydropteroate	C14H13N6O3	-1	cytoplasm	C00921	4175	4581
dhptd[c]	dhptd	4-5-dihydroxy-2-3-pentanedione	C5H8O4	0	cytoplasm	C11838	14000
didp[c]	didp	dIDP	C10H11N4O10P2	-3	cytoplasm	C01344	4549
dimp[c]	dimp	dIMP	C10H11N4O7P	-2	cytoplasm	C06196	8446	28806
dimp[e]	dimp	dIMP	C10H11N4O7P	-2	extra-organism	C06196	8446	28806
dimp[p]	dimp	dIMP	C10H11N4O7P	-2	periplasm	C06196	8446	28806
din[c]	din	Deoxyinosine	C10H12N4O4	0	cytoplasm	C05512	7859	28997
din[e]	din	Deoxyinosine	C10H12N4O4	0	extra-organism	C05512	7859	28997
din[p]	din	Deoxyinosine	C10H12N4O4	0	periplasm	C05512	7859	28997
ditp[c]	ditp	dITP	C10H11N4O13P3	-4	cytoplasm	C01345	4550
dkmpp[c]	dkmpp	2-3-diketo-5-methylthio-1-phosphopentane	C6H9O6PS	-2	cytoplasm	C15650	17396640
dmbzid[c]	dmbzid	5-6-Dimethylbenzimidazole	C9H10N2	0	cytoplasm	C03114	6009	15890
dmlz[c]	dmlz	6-7-Dimethyl-8-1-D-ribityl-lumazine	C13H18N4O6	0	cytoplasm	C04332	6983	17601
dmpp[c]	dmpp	Dimethylallyl-diphosphate	C5H9O7P2	-3	cytoplasm	C00235	3534	16057
dms[e]	dms	Dimethyl-sulfide	C2H6S	0	extra-organism	C00580	3859	17437
dms[p]	dms	Dimethyl-sulfide	C2H6S	0	periplasm	C00580	3859	17437
dmso[e]	dmso	Dimethyl-sulfoxide	C2H6OS	0	extra-organism	C11143	13325	28262
dmso[p]	dmso	Dimethyl-sulfoxide	C2H6OS	0	periplasm	C11143	13325	28262
dnad[c]	dnad	Deamino-NAD	C21H24N6O15P2	-2	cytoplasm	C00857	4114	18304
dopa[e]	dopa	Dopamine	C8H12NO2	1	extra-organism	C03758	6517	18243
dopa[p]	dopa	Dopamine	C8H12NO2	1	periplasm	C03758	6517	18243
dpcoa[c]	dpcoa	Dephospho-CoA	C21H33N7O13P2S	-2	cytoplasm	C00882	4138	15468
dsbaox[p]	dsbaox	periplasmic-protein-disulfide-isomerase-I-oxidized	X	0	periplasm
dsbard[p]	dsbard	periplasmic-protein-disulfide-isomerase-I-reduced	XH2	0	periplasm
dsbcox[p]	dsbcox	protein-disulfide-isomerase-II-oxidized	X	0	periplasm
dsbcrd[p]	dsbcrd	protein-disulfide-isomerase-II-reduced	XH2	0	periplasm
dsbdox[c]	dsbdox	fused-thioldisulfide-interchange-protein-oxidized	X	0	cytoplasm
dsbdrd[c]	dsbdrd	fused-thioldisulfide-interchange-protein-reduced	XH2	0	cytoplasm
dsbgox[p]	dsbgox	periplasmic-disulfide-isomerasethiol-disulphide-oxidase-oxidized	X	0	periplasm
dsbgrd[p]	dsbgrd	periplasmic-disulfide-isomerasethiol-disulphide-oxidase-reduced	XH2	0	periplasm
dscl[c]	dscl	dihydrosirohydrochlorin	C42H41N4O16	-7	cytoplasm	C02463	5480
dtbt[c]	dtbt	Dethiobiotin	C10H17N2O3	-1	cytoplasm	C01909	5017	16691
dtdp4aaddg[c]	dtdp4aaddg	dTDP-4-acetamido-4-6-dideoxy-D-galactose	C18H27N3O15P2	-2	cytoplasm		8290	28294
dtdp4addg[c]	dtdp4addg	dTDP-4-amino-4-6-dideoxy-D-galactose	C16H26N3O14P2	-1	cytoplasm	C04268	6932	15952
dtdp4d6dg[c]	dtdp4d6dg	dTDP-4-dehydro-6-deoxy-D-glucose	C16H22N2O15P2	-2	cytoplasm	C00687	3956	16128
dtdp4d6dm[c]	dtdp4d6dm	dTDP-4-dehydro-6-deoxy-L-mannose	C16H22N2O15P2	-2	cytoplasm	C00688	3957	15744
dtdp[c]	dtdp	dTDP	C10H13N2O11P2	-3	cytoplasm	C00363	3654	18075
dtdpglu[c]	dtdpglu	dTDPglucose	C16H24N2O16P2	-2	cytoplasm	C00842	4099	15700
dtdprmn[c]	dtdprmn	dTDP-L-rhamnose	C16H24N2O15P2	-2	cytoplasm	C03319	6171	15774
dtmp[c]	dtmp	dTMP	C10H13N2O8P	-2	cytoplasm	C00364	3655	17013
dtmp[e]	dtmp	dTMP	C10H13N2O8P	-2	extra-organism	C00364	3655	17013
dtmp[p]	dtmp	dTMP	C10H13N2O8P	-2	periplasm	C00364	3655	17013
dttp[c]	dttp	dTTP	C10H13N2O14P3	-4	cytoplasm	C00459	3743	18077
dudp[c]	dudp	dUDP	C9H11N2O11P2	-3	cytoplasm	C01346	4551	28850
dump[c]	dump	dUMP	C9H11N2O8P	-2	cytoplasm	C00365	3656	17622
dump[e]	dump	dUMP	C9H11N2O8P	-2	extra-organism	C00365	3656	17622
dump[p]	dump	dUMP	C9H11N2O8P	-2	periplasm	C00365	3656	17622
duri[c]	duri	Deoxyuridine	C9H12N2O5	0	cytoplasm	C00526	3809	16450
duri[e]	duri	Deoxyuridine	C9H12N2O5	0	extra-organism	C00526	3809	16450
duri[p]	duri	Deoxyuridine	C9H12N2O5	0	periplasm	C00526	3809	16450
dutp[c]	dutp	dUTP	C9H11N2O14P3	-4	cytoplasm	C00460	3744	17625
dxyl5p[c]	dxyl5p	1-deoxy-D-xylulose-5-phosphate	C5H9O7P	-2	cytoplasm	C11437	13609	16493
dxyl[c]	dxyl	1-deoxy-D-xylulose	C5H10O4	0	cytoplasm	C06257	8496	28354
e4p[c]	e4p	D-Erythrose-4-phosphate	C4H7O7P	-2	cytoplasm	C00279	3574	48153
eca2und[p]	eca2und	enterobacterial-common-antigen-x2-undecaprenyl-diphosphate	C103H162N6O37P2	-4	periplasm
eca3und[p]	eca3und	enterobacterial-common-antigen-x3-undecaprenyl-diphosphate	C127H198N9O52P2	-5	periplasm
eca4colipa[e]	eca4colipa	enterobacterial-common-antigen-x4-core-oligosaccharide-lipid-A	C272H447N14O160P4	-15	extra-organism
eca4colipa[p]	eca4colipa	enterobacterial-common-antigen-x4-core-oligosaccharide-lipid-A	C272H447N14O160P4	-15	periplasm
eca4und[p]	eca4und	enterobacterial-common-antigen-x4-undecaprenyl-diphosphate	C151H234N12O67P2	-6	periplasm
eig3p[c]	eig3p	D-erythro-1-Imidazol-4-yl-glycerol-3-phosphate	C6H9N2O6P	-2	cytoplasm	C04666	7249	17805
enlipa[e]	enlipa	phosphoethanolamine-KDO-2-lipid-A	C112H202N3O42P3	-6	extra-organism
enlipa[p]	enlipa	phosphoethanolamine-KDO-2-lipid-A	C112H202N3O42P3	-6	periplasm
enter[c]	enter	Enterochelin	C30H27N3O15	0	cytoplasm	C05821	8116	28855
enter[e]	enter	Enterochelin	C30H27N3O15	0	extra-organism	C05821	8116	28855
enter[p]	enter	Enterochelin	C30H27N3O15	0	periplasm	C05821	8116	28855
etha[c]	etha	Ethanolamine	C2H8NO	1	cytoplasm	C00189	3489	16000
etha[e]	etha	Ethanolamine	C2H8NO	1	extra-organism	C00189	3489	16000
etha[p]	etha	Ethanolamine	C2H8NO	1	periplasm	C00189	3489	16000
ethso3[e]	ethso3	ethanesulfonate	C2H5O3S	-1	extra-organism
ethso3[p]	ethso3	ethanesulfonate	C2H5O3S	-1	periplasm
etoh[c]	etoh	Ethanol	C2H6O	0	cytoplasm	C00469	3752	16236
etoh[e]	etoh	Ethanol	C2H6O	0	extra-organism	C00469	3752	16236
etoh[p]	etoh	Ethanol	C2H6O	0	periplasm	C00469	3752	16236
f1p[c]	f1p	D-Fructose-1-phosphate	C6H11O9P	-2	cytoplasm	C02976	5887
f6p[c]	f6p	D-Fructose-6-phosphate	C6H11O9P	-2	cytoplasm	C00085	3385	15946
f6p[e]	f6p	D-Fructose-6-phosphate	C6H11O9P	-2	extra-organism	C00085	3385	15946
f6p[p]	f6p	D-Fructose-6-phosphate	C6H11O9P	-2	periplasm	C00085	3385	15946
fad[c]	fad	Flavin-adenine-dinucleotide-oxidized	C27H31N9O15P2	-2	cytoplasm	C00016	3318	16238
fadh2[c]	fadh2	Flavin-adenine-dinucleotide-reduced	C27H33N9O15P2	-2	cytoplasm	C01352	4556	17877
fald[c]	fald	Formaldehyde	CH2O	0	cytoplasm	C00067	3367	16842
fald[e]	fald	Formaldehyde	CH2O	0	extra-organism	C00067	3367	16842
fald[p]	fald	Formaldehyde	CH2O	0	periplasm	C00067	3367	16842
fc1p[c]	fc1p	L-Fuculose-1-phosphate	C6H11O8P	-2	cytoplasm	C01099	4333	6220
fcl-L[c]	fcl-L	L-fuculose	C6H12O5	0	cytoplasm	C01721	4858	17617
fdp[c]	fdp	D-Fructose-1-6-bisphosphate	C6H10O12P2	-4	cytoplasm	C00354	3647	16905
fe2[c]	fe2	Fe2	Fe	2	cytoplasm	C00023	3325	18248
fe2[e]	fe2	Fe2	Fe	2	extra-organism	C00023	3325	18248
fe2[p]	fe2	Fe2	Fe	2	periplasm	C00023	3325	18248
fe3[c]	fe3	Fe3	Fe	3	cytoplasm			14819
fe3[e]	fe3	Fe3	Fe	3	extra-organism			14819
fe3[p]	fe3	Fe3	Fe	3	periplasm			14819
fe3dcit[e]	fe3dcit	Fe-III-dicitrate	C12H10FeO14	-3	extra-organism	C06229	8472
fe3dhbzs[c]	fe3dhbzs	2-3-dihydroxybenzoylserine-Fe-III	C10FeH11NO6	2	cytoplasm
fe3dhbzs[e]	fe3dhbzs	2-3-dihydroxybenzoylserine-Fe-III	C10FeH11NO6	2	extra-organism
fe3dhbzs[p]	fe3dhbzs	2-3-dihydroxybenzoylserine-Fe-III	C10FeH11NO6	2	periplasm
fe3hox[c]	fe3hox	Fe-III-hydroxamate	C9H18O6N3Fe	0	cytoplasm	C06227	8470
fe3hox[e]	fe3hox	Fe-III-hydroxamate	C9H18O6N3Fe	0	extra-organism	C06227	8470
fe3hox[p]	fe3hox	Fe-III-hydroxamate	C9H18O6N3Fe	0	periplasm	C06227	8470
fe3hox-un[c]	fe3hox-un	Fe-III-hydoxamate-unloaded	C9H18O6N3	-3	cytoplasm
fe3hox-un[e]	fe3hox-un	Fe-III-hydoxamate-unloaded	C9H18O6N3	-3	extra-organism
fe3hox-un[p]	fe3hox-un	Fe-III-hydoxamate-unloaded	C9H18O6N3	-3	periplasm
fecrm[c]	fecrm	Ferrichrome	C27H42FeN9O12	0	cytoplasm	C06228	8471
fecrm[e]	fecrm	Ferrichrome	C27H42FeN9O12	0	extra-organism	C06228	8471
fecrm[p]	fecrm	Ferrichrome	C27H42FeN9O12	0	periplasm	C06228	8471
fecrm-un[c]	fecrm-un	Ferrichrome-minus-Fe-III	C27H42N9O12	-3	cytoplasm
fecrm-un[e]	fecrm-un	Ferrichrome-minus-Fe-III	C27H42N9O12	-3	extra-organism
fecrm-un[p]	fecrm-un	Ferrichrome-minus-Fe-III	C27H42N9O12	-3	periplasm
feenter[c]	feenter	Fe-enterobactin	C30H27FeN3O15	3	cytoplasm	C06230	8473	28199
feenter[e]	feenter	Fe-enterobactin	C30H27FeN3O15	3	extra-organism	C06230	8473	28199
feenter[p]	feenter	Fe-enterobactin	C30H27FeN3O15	3	periplasm	C06230	8473	28199
feoxam[c]	feoxam	Generic ferrioxamine-Fe-III	C25FeH46N6O8	1	cytoplasm	C07597	9799
feoxam[e]	feoxam	Generic ferrioxamine-Fe-III	C25FeH46N6O8	1	extra-organism	C07597	9799
feoxam[p]	feoxam	Generic ferrioxamine-Fe-III	C25FeH46N6O8	1	periplasm	C07597	9799
feoxam-un[c]	feoxam-un	Generic ferrioxamine	C25H46N6O8	-2	cytoplasm
feoxam-un[e]	feoxam-un	Generic ferrioxamine	C25H46N6O8	-2	extra-organism
feoxam-un[p]	feoxam-un	Generic ferrioxamine	C25H46N6O8	-2	periplasm
feroxB[c]	feroxB	Ferrioxamine-B	C25H45N6O8	1	cytoplasm		123851
feroxB[e]	feroxB	Ferrioxamine-B	C25H45N6O8	1	extra-organism		123851
feroxB[p]	feroxB	Ferrioxamine-B	C25H45N6O8	1	periplasm		123851
feroxBfe[c]	feroxBfe	Ferrioxamine-B-fe	C25H45FeN6O8	1	cytoplasm		123851
feroxBfe[e]	feroxBfe	Ferrioxamine-B-fe	C25H45FeN6O8	1	extra-organism		123851
feroxBfe[p]	feroxBfe	Ferrioxamine-B-fe	C25H45FeN6O8	1	periplasm		123851
feroxE[c]	feroxE	Ferrioxamine-E	C27H45N6O9	0	cytoplasm		167864
feroxE[e]	feroxE	Ferrioxamine-E	C27H45N6O9	0	extra-organism		167864
feroxE[p]	feroxE	Ferrioxamine-E	C27H45N6O9	0	periplasm		167864
feroxEfe[c]	feroxEfe	Ferrioxamine-E-fe	C27H45FeN6O9	0	cytoplasm		167864
feroxEfe[e]	feroxEfe	Ferrioxamine-E-fe	C27H45FeN6O9	0	extra-organism		167864
feroxEfe[p]	feroxEfe	Ferrioxamine-E-fe	C27H45FeN6O9	0	periplasm		167864
feroxG[c]	feroxG	Ferrioxamine-G	C27H46N6O10	0	cytoplasm
feroxG[e]	feroxG	Ferrioxamine-G	C27H46N6O10	0	extra-organism
feroxG[p]	feroxG	Ferrioxamine-G	C27H46N6O10	0	periplasm
feroxGfe[c]	feroxGfe	Ferrioxamine-G-fe	C27H46FeN6O10	0	cytoplasm
[truncated: 1,008 more rows]

## Sheet: SI Tables - S2c - Genes
Table S2c: Consensus Gene List
[truncated: 1,273 more rows]

## Sheet: S2d -Comparison w iAF945 - Rxns
Table 2d: Comparison of Consensus Reconstruction with iMA945 (taken from AbuOun et al., JBC, 284 (43), 29480- 29488, 2009, supplemental table jbc.M109.005868-5.xls)
[truncated: 2,731 more rows]

[truncated: 8 more sheets: SI Tables - SI Table 3a. M9_glc, SI Tables - SI Table 3b. LB, SI Tables - SI Table 3c. Biomas, SI Tables - SI Table 4. Growth , SI Tables - SI Table 5a. All Le, SI Tables - SI Table 5b. Single, SI Tables - SI Table 6a. LB Syn, SI Tables - SI Table 6b. M9 Syn]
