# Supplementary material for: A community effort towards a knowledge-base and mathematical model of the human pathogen Salmonella Typhimurium LT2
Source: BMC Syst Biol. 2011 Jan 18;5:8. doi: 10.1186/1752-0509-5-8 (PMC3032673; doi:10.1186/1752-0509-5-8)
Supplement: Additional file 2 — Consensus MR in SBML format. Consensus MR as a computational model in SBML format. [file 1752-0509-5-8-S2.ZIP]

Archive with 1 entries (1 files):
- STM_v1.0.xml
