# Supplementary material for: A community effort towards a knowledge-base and mathematical model of the human pathogen Salmonella Typhimurium LT2
Source: BMC Syst Biol. 2011 Jan 18;5:8. doi: 10.1186/1752-0509-5-8 (PMC3032673; doi:10.1186/1752-0509-5-8)
Supplement: Additional file 2 — Consensus MR in SBML format. Consensus MR as a computational model in SBML format. [file 1752-0509-5-8-S2.ZIP › STM_v1.0.xml]

<?xml version="1.0" encoding="UTF-8"?>
<sbml xmlns="http://www.sbml.org/sbml/level2" level="2" version="1">
  <model id="Salmonella_consensus_build_1">
    <listOfUnitDefinitions>
      <unitDefinition id="mmol_per_gDW_per_hr">
        <listOfUnits>
          <unit kind="mole" scale="-3"/>
          <unit kind="gram" exponent="-1"/>
          <unit kind="second" exponent="-1" multiplier="0.000277777777777778"/>
        </listOfUnits>
      </unitDefinition>
    </listOfUnitDefinitions>
    <listOfCompartments>
      <compartment id="p" name="periplasm" size="1"/>
      <compartment id="c" name="cytosol" size="1"/>
      <compartment id="e" name="extracellular" size="1"/>
    </listOfCompartments>
    <listOfSpecies>
      <species id="M_12dgr120_c" name="1-2-Diacyl-sn-glycerol-didodecanoyl-n-C120" compartment="c" charge="0">
        <notes>
          <html xmlns="http://www.w3.org/1999/xhtml">
            <p>FORMULA: C27H52O5</p>
            <p>KEGG ID: C00641</p>
            <p>PubChem ID: 3914</p>
            <p>ChEBI ID: 17815</p>
          </html>
        </notes>
      </species>
      <species id="M_12dgr120_p" name="1-2-Diacyl-sn-glycerol-didodecanoyl-n-C120" compartment="p" charge="0">
        <notes>
          <html xmlns="http://www.w3.org/1999/xhtml">
            <p>FORMULA: C27H52O5</p>
            <p>KEGG ID: C00641</p>
            <p>PubChem ID: 3914</p>
            <p>ChEBI ID: 17815</p>
          </html>
        </notes>
      </species>
      <species id="M_12dgr140_p" name="1-2-Diacyl-sn-glycerol-ditetradecanoyl-n-C140" compartment="p" charge="0">
        <notes>
          <html xmlns="http://www.w3.org/1999/xhtml">
            <p>FORMULA: C31H60O5</p>
            <p>KEGG ID: C00641</p>
            <p>PubChem ID: 3914</p>
            <p>ChEBI ID: 17815</p>
          </html>
        </notes>
      </species>
      <species id="M_12dgr140_c" name="1-2-Diacyl-sn-glycerol-ditetradecanoyl-n-C140" compartment="c" charge="0">
        <notes>
          <html xmlns="http://www.w3.org/1999/xhtml">
            <p>FORMULA: C31H60O5</p>
            <p>KEGG ID: C00641</p>
            <p>PubChem ID: 3914</p>
            <p>ChEBI ID: 17815</p>
          </html>
        </notes>
      </species>
      <species id="M_12dgr141_p" name="1-2-Diacyl-sn-glycerol-ditetradec-7-enoyl-n-C141" compartment="p" charge="0">
        <notes>
          <html xmlns="http://www.w3.org/1999/xhtml">
            <p>FORMULA: C31H56O5</p>
            <p>KEGG ID: C00641</p>
            <p>PubChem ID: 3914</p>
            <p>ChEBI ID: 17815</p>
          </html>
        </notes>
      </species>
      <species id="M_12dgr141_c" name="1-2-Diacyl-sn-glycerol-ditetradec-7-enoyl-n-C141" compartment="c" charge="0">
        <notes>
          <html xmlns="http://www.w3.org/1999/xhtml">
            <p>FORMULA: C31H56O5</p>
            <p>KEGG ID: C00641</p>
            <p>PubChem ID: 3914</p>
            <p>ChEBI ID: 17815</p>
          </html>
        </notes>
      </species>
      <species id="M_12dgr160_c" name="1-2-Diacyl-sn-glycerol-dihexadecanoyl-n-C160" compartment="c" charge="0">
        <notes>
          <html xmlns="http://www.w3.org/1999/xhtml">
            <p>FORMULA: C35H68O5</p>
            <p>KEGG ID: C00641</p>
            <p>PubChem ID: 3914</p>
            <p>ChEBI ID: 17815</p>
          </html>
        </notes>
      </species>
      <species id="M_12dgr160_p" name="1-2-Diacyl-sn-glycerol-dihexadecanoyl-n-C160" compartment="p" charge="0">
        <notes>
          <html xmlns="http://www.w3.org/1999/xhtml">
            <p>FORMULA: C35H68O5</p>
            <p>KEGG ID: C00641</p>
            <p>PubChem ID: 3914</p>
            <p>ChEBI ID: 17815</p>
          </html>
        </notes>
      </species>
      <species id="M_12dgr161_c" name="1-2-Diacyl-sn-glycerol-dihexadec-9-enoyl-n-C161" compartment="c" charge="0">
        <notes>
          <html xmlns="http://www.w3.org/1999/xhtml">
            <p>FORMULA: C35H64O5</p>
            <p>KEGG ID: C00641</p>
            <p>PubChem ID: 3914</p>
            <p>ChEBI ID: 17815</p>
          </html>
        </notes>
      </species>
      <species id="M_12dgr161_p" name="1-2-Diacyl-sn-glycerol-dihexadec-9-enoyl-n-C161" compartment="p" charge="0">
        <notes>
          <html xmlns="http://www.w3.org/1999/xhtml">
            <p>FORMULA: C35H64O5</p>
            <p>KEGG ID: C00641</p>
            <p>PubChem ID: 3914</p>
            <p>ChEBI ID: 17815</p>
          </html>
        </notes>
      </species>
      <species id="M_12dgr180_p" name="1-2-Diacyl-sn-glycerol-dioctadecanoyl-n-C180" compartment="p" charge="0">
        <notes>
          <html xmlns="http://www.w3.org/1999/xhtml">
            <p>FORMULA: C39H76O5</p>
            <p>KEGG ID: C00641</p>
            <p>PubChem ID: 3914</p>
            <p>ChEBI ID: 17815</p>
          </html>
        </notes>
      </species>
      <species id="M_12dgr180_c" name="1-2-Diacyl-sn-glycerol-dioctadecanoyl-n-C180" compartment="c" charge="0">
        <notes>
          <html xmlns="http://www.w3.org/1999/xhtml">
            <p>FORMULA: C39H76O5</p>
            <p>KEGG ID: C00641</p>
            <p>PubChem ID: 3914</p>
            <p>ChEBI ID: 17815</p>
          </html>
        </notes>
      </species>
      <species id="M_12dgr181_p" name="1-2-Diacyl-sn-glycerol-dioctadec-11-enoyl-n-C181" compartment="p" charge="0">
        <notes>
          <html xmlns="http://www.w3.org/1999/xhtml">
            <p>FORMULA: C39H72O5</p>
            <p>KEGG ID: C00641</p>
            <p>PubChem ID: 3914</p>
            <p>ChEBI ID: 17815</p>
          </html>
        </notes>
      </species>
      <species id="M_12dgr181_c" name="1-2-Diacyl-sn-glycerol-dioctadec-11-enoyl-n-C181" compartment="c" charge="0">
        <notes>
          <html xmlns="http://www.w3.org/1999/xhtml">
            <p>FORMULA: C39H72O5</p>
            <p>KEGG ID: C00641</p>
            <p>PubChem ID: 3914</p>
            <p>ChEBI ID: 17815</p>
          </html>
        </notes>
      </species>
      <species id="M_12ppd_R_p" name="R-Propane-1-2-diol" compartment="p" charge="0">
        <notes>
          <html xmlns="http://www.w3.org/1999/xhtml">
            <p>FORMULA: C3H8O2</p>
            <p>KEGG ID: C02912</p>
            <p>PubChem ID: 5836</p>
            <p>ChEBI ID: 28972</p>
          </html>
        </notes>
      </species>
      <species id="M_12ppd_R_e" name="R-Propane-1-2-diol" compartment="e" charge="0">
        <notes>
          <html xmlns="http://www.w3.org/1999/xhtml">
            <p>FORMULA: C3H8O2</p>
            <p>KEGG ID: C02912</p>
            <p>PubChem ID: 5836</p>
            <p>ChEBI ID: 28972</p>
          </html>
        </notes>
      </species>
      <species id="M_12ppd_R_c" name="R-Propane-1-2-diol" compartment="c" charge="0">
        <notes>
          <html xmlns="http://www.w3.org/1999/xhtml">
            <p>FORMULA: C3H8O2</p>
            <p>KEGG ID: C02912</p>
            <p>PubChem ID: 5836</p>
            <p>ChEBI ID: 28972</p>
          </html>
        </notes>
      </species>
      <species id="M_12ppd_S_p" name="S-Propane-1-2-diol" compartment="p" charge="0">
        <notes>
          <html xmlns="http://www.w3.org/1999/xhtml">
            <p>FORMULA: C3H8O2</p>
            <p>KEGG ID: C02917</p>
            <p>PubChem ID: 5840</p>
            <p>ChEBI ID: 29002</p>
          </html>
        </notes>
      </species>
      <species id="M_12ppd_S_e" name="S-Propane-1-2-diol" compartment="e" charge="0">
        <notes>
          <html xmlns="http://www.w3.org/1999/xhtml">
            <p>FORMULA: C3H8O2</p>
            <p>KEGG ID: C02917</p>
            <p>PubChem ID: 5840</p>
            <p>ChEBI ID: 29002</p>
          </html>
        </notes>
      </species>
      <species id="M_12ppd_S_c" name="S-Propane-1-2-diol" compartment="c" charge="0">
        <notes>
          <html xmlns="http://www.w3.org/1999/xhtml">
            <p>FORMULA: C3H8O2</p>
            <p>KEGG ID: C02917</p>
            <p>PubChem ID: 5840</p>
            <p>ChEBI ID: 29002</p>
          </html>
        </notes>
      </species>
      <species id="M_adp_c" name="ADP" compartment="c" charge="-3">
        <notes>
          <html xmlns="http://www.w3.org/1999/xhtml">
            <p>FORMULA: C10H12N5O10P2</p>
            <p>KEGG ID: C00008</p>
            <p>PubChem ID: 3310</p>
            <p>ChEBI ID: 16761</p>
          </html>
        </notes>
      </species>
      <species id="M_14glucan_c" name="1-4-alpha-D-glucan" compartment="c" charge="0">
        <notes>
          <html xmlns="http://www.w3.org/1999/xhtml">
            <p>FORMULA: C36H62O31</p>
            <p>KEGG ID: C00912</p>
            <p>PubChem ID: NA</p>
            <p>ChEBI ID: NA</p>
          </html>
        </notes>
      </species>
      <species id="M_pi_c" name="Phosphate" compartment="c" charge="-2">
        <notes>
          <html xmlns="http://www.w3.org/1999/xhtml">
            <p>FORMULA: HO4P</p>
            <p>KEGG ID: C00009</p>
            <p>PubChem ID: 3311</p>
            <p>ChEBI ID: 18367</p>
          </html>
        </notes>
      </species>
      <species id="M_h2o_c" name="H2O" compartment="c" charge="0">
        <notes>
          <html xmlns="http://www.w3.org/1999/xhtml">
            <p>FORMULA: H2O</p>
            <p>KEGG ID: C00001</p>
            <p>PubChem ID: 3303</p>
            <p>ChEBI ID: 15377</p>
          </html>
        </notes>
      </species>
      <species id="M_h_c" name="H" compartment="c" charge="1">
        <notes>
          <html xmlns="http://www.w3.org/1999/xhtml">
            <p>FORMULA: H</p>
            <p>KEGG ID: C00080</p>
            <p>PubChem ID: 3380</p>
            <p>ChEBI ID: 15378</p>
          </html>
        </notes>
      </species>
      <species id="M_atp_c" name="ATP" compartment="c" charge="-4">
        <notes>
          <html xmlns="http://www.w3.org/1999/xhtml">
            <p>FORMULA: C10H12N5O13P3</p>
            <p>KEGG ID: C00002</p>
            <p>PubChem ID: 3304</p>
            <p>ChEBI ID: 15422</p>
          </html>
        </notes>
      </species>
      <species id="M_14glucan_p" name="1-4-alpha-D-glucan" compartment="p" charge="0">
        <notes>
          <html xmlns="http://www.w3.org/1999/xhtml">
            <p>FORMULA: C36H62O31</p>
            <p>KEGG ID: C00912</p>
            <p>PubChem ID: NA</p>
            <p>ChEBI ID: NA</p>
          </html>
        </notes>
      </species>
      <species id="M_14glucan_e" name="1-4-alpha-D-glucan" compartment="e" charge="0">
        <notes>
          <html xmlns="http://www.w3.org/1999/xhtml">
            <p>FORMULA: C36H62O31</p>
            <p>KEGG ID: C00912</p>
            <p>PubChem ID: NA</p>
            <p>ChEBI ID: NA</p>
          </html>
        </notes>
      </species>
      <species id="M_23camp_e" name="2-3-Cyclic-AMP" compartment="e" charge="-1">
        <notes>
          <html xmlns="http://www.w3.org/1999/xhtml">
            <p>FORMULA: C10H11N5O6P</p>
            <p>KEGG ID: C02353</p>
            <p>PubChem ID: 5400</p>
            <p>ChEBI ID: NA</p>
          </html>
        </notes>
      </species>
      <species id="M_23camp_p" name="2-3-Cyclic-AMP" compartment="p" charge="-1">
        <notes>
          <html xmlns="http://www.w3.org/1999/xhtml">
            <p>FORMULA: C10H11N5O6P</p>
            <p>KEGG ID: C02353</p>
            <p>PubChem ID: 5400</p>
            <p>ChEBI ID: NA</p>
          </html>
        </notes>
      </species>
      <species id="M_23ccmp_e" name="2-3-Cyclic-CMP" compartment="e" charge="-1">
        <notes>
          <html xmlns="http://www.w3.org/1999/xhtml">
            <p>FORMULA: C9H11N3O7P</p>
            <p>KEGG ID: C02354</p>
            <p>PubChem ID: 5401</p>
            <p>ChEBI ID: NA</p>
          </html>
        </notes>
      </species>
      <species id="M_23ccmp_p" name="2-3-Cyclic-CMP" compartment="p" charge="-1">
        <notes>
          <html xmlns="http://www.w3.org/1999/xhtml">
            <p>FORMULA: C9H11N3O7P</p>
            <p>KEGG ID: C02354</p>
            <p>PubChem ID: 5401</p>
            <p>ChEBI ID: NA</p>
          </html>
        </notes>
      </species>
      <species id="M_23cgmp_p" name="2-3-Cyclic-GMP" compartment="p" charge="-1">
        <notes>
          <html xmlns="http://www.w3.org/1999/xhtml">
            <p>FORMULA: C10H11N5O7P</p>
            <p>KEGG ID: C06194</p>
            <p>PubChem ID: 8444</p>
            <p>ChEBI ID: NA</p>
          </html>
        </notes>
      </species>
      <species id="M_23cgmp_e" name="2-3-Cyclic-GMP" compartment="e" charge="-1">
        <notes>
          <html xmlns="http://www.w3.org/1999/xhtml">
            <p>FORMULA: C10H11N5O7P</p>
            <p>KEGG ID: C06194</p>
            <p>PubChem ID: 8444</p>
            <p>ChEBI ID: NA</p>
          </html>
        </notes>
      </species>
      <species id="M_23cump_p" name="2-3-Cyclic-UMP" compartment="p" charge="-1">
        <notes>
          <html xmlns="http://www.w3.org/1999/xhtml">
            <p>FORMULA: C9H10N2O8P</p>
            <p>KEGG ID: C02355</p>
            <p>PubChem ID: 5402</p>
            <p>ChEBI ID: NA</p>
          </html>
        </notes>
      </species>
      <species id="M_23cump_e" name="2-3-Cyclic-UMP" compartment="e" charge="-1">
        <notes>
          <html xmlns="http://www.w3.org/1999/xhtml">
            <p>FORMULA: C9H10N2O8P</p>
            <p>KEGG ID: C02355</p>
            <p>PubChem ID: 5402</p>
            <p>ChEBI ID: NA</p>
          </html>
        </notes>
      </species>
      <species id="M_h_p" name="H" compartment="p" charge="1">
        <notes>
          <html xmlns="http://www.w3.org/1999/xhtml">
            <p>FORMULA: H</p>
            <p>KEGG ID: C00080</p>
            <p>PubChem ID: 3380</p>
            <p>ChEBI ID: 15378</p>
          </html>
        </notes>
      </species>
      <species id="M_23dappa_c" name="2-3-diaminopropionate" compartment="c" charge="1">
        <notes>
          <html xmlns="http://www.w3.org/1999/xhtml">
            <p>FORMULA: C3H9N2O2</p>
            <p>KEGG ID: C06393</p>
            <p>PubChem ID: 8629</p>
            <p>ChEBI ID: 18383</p>
          </html>
        </notes>
      </species>
      <species id="M_23dappa_p" name="2-3-diaminopropionate" compartment="p" charge="1">
        <notes>
          <html xmlns="http://www.w3.org/1999/xhtml">
            <p>FORMULA: C3H9N2O2</p>
            <p>KEGG ID: C06393</p>
            <p>PubChem ID: 8629</p>
            <p>ChEBI ID: 18383</p>
          </html>
        </notes>
      </species>
      <species id="M_23dappa_e" name="2-3-diaminopropionate" compartment="e" charge="1">
        <notes>
          <html xmlns="http://www.w3.org/1999/xhtml">
            <p>FORMULA: C3H9N2O2</p>
            <p>KEGG ID: C06393</p>
            <p>PubChem ID: 8629</p>
            <p>ChEBI ID: 18383</p>
          </html>
        </notes>
      </species>
      <species id="M_3ump_p" name="3-UMP" compartment="p" charge="-2">
        <notes>
          <html xmlns="http://www.w3.org/1999/xhtml">
            <p>FORMULA: C9H11N2O9P</p>
            <p>KEGG ID: C01368</p>
            <p>PubChem ID: 4567</p>
            <p>ChEBI ID: 28895</p>
          </html>
        </notes>
      </species>
      <species id="M_h2o_p" name="H2O" compartment="p" charge="0">
        <notes>
          <html xmlns="http://www.w3.org/1999/xhtml">
            <p>FORMULA: H2O</p>
            <p>KEGG ID: C00001</p>
            <p>PubChem ID: 3303</p>
            <p>ChEBI ID: 15377</p>
          </html>
        </notes>
      </species>
      <species id="M_3cmp_p" name="3-cmp" compartment="p" charge="-2">
        <notes>
          <html xmlns="http://www.w3.org/1999/xhtml">
            <p>FORMULA: C9H12N3O8P</p>
            <p>KEGG ID: C05822</p>
            <p>PubChem ID: 8117</p>
            <p>ChEBI ID: NA</p>
          </html>
        </notes>
      </species>
      <species id="M_3amp_p" name="3-AMP" compartment="p" charge="-2">
        <notes>
          <html xmlns="http://www.w3.org/1999/xhtml">
            <p>FORMULA: C10H12N5O7P</p>
            <p>KEGG ID: C01367</p>
            <p>PubChem ID: 4566</p>
            <p>ChEBI ID: 28931</p>
          </html>
        </notes>
      </species>
      <species id="M_3gmp_p" name="3-GMP" compartment="p" charge="-2">
        <notes>
          <html xmlns="http://www.w3.org/1999/xhtml">
            <p>FORMULA: C10H12N5O8P</p>
            <p>KEGG ID: C06193</p>
            <p>PubChem ID: 8443</p>
            <p>ChEBI ID: NA</p>
          </html>
        </notes>
      </species>
      <species id="M_26dap_M_p" name="meso-2-6-Diaminoheptanedioate" compartment="p" charge="0">
        <notes>
          <html xmlns="http://www.w3.org/1999/xhtml">
            <p>FORMULA: C7H14N2O4</p>
            <p>KEGG ID: C00680</p>
            <p>PubChem ID: 3949</p>
            <p>ChEBI ID:  16488 30308</p>
          </html>
        </notes>
      </species>
      <species id="M_26dap_M_e" name="meso-2-6-Diaminoheptanedioate" compartment="e" charge="0">
        <notes>
          <html xmlns="http://www.w3.org/1999/xhtml">
            <p>FORMULA: C7H14N2O4</p>
            <p>KEGG ID: C00680</p>
            <p>PubChem ID: 3949</p>
            <p>ChEBI ID:  16488 30308</p>
          </html>
        </notes>
      </species>
      <species id="M_2ddecg3p_p" name="2-dodecanoyl-sn-glycerol-3-phosphate" compartment="p" charge="-1">
        <notes>
          <html xmlns="http://www.w3.org/1999/xhtml">
            <p>FORMULA: C15H30O7P1</p>
            <p>KEGG ID: C03974</p>
            <p>PubChem ID: 6693</p>
            <p>ChEBI ID: NA</p>
          </html>
        </notes>
      </species>
      <species id="M_2ddecg3p_c" name="2-dodecanoyl-sn-glycerol-3-phosphate" compartment="c" charge="-1">
        <notes>
          <html xmlns="http://www.w3.org/1999/xhtml">
            <p>FORMULA: C15H30O7P1</p>
            <p>KEGG ID: C03974</p>
            <p>PubChem ID: 6693</p>
            <p>ChEBI ID: NA</p>
          </html>
        </notes>
      </species>
      <species id="M_2tdecg3p_p" name="2-tetradecanoyl-sn-glycerol-3-phosphate" compartment="p" charge="-1">
        <notes>
          <html xmlns="http://www.w3.org/1999/xhtml">
            <p>FORMULA: C17H34O7P1</p>
            <p>KEGG ID: C03974</p>
            <p>PubChem ID: 6693</p>
            <p>ChEBI ID: NA</p>
          </html>
        </notes>
      </species>
      <species id="M_2tdecg3p_c" name="2-tetradecanoyl-sn-glycerol-3-phosphate" compartment="c" charge="-1">
        <notes>
          <html xmlns="http://www.w3.org/1999/xhtml">
            <p>FORMULA: C17H34O7P1</p>
            <p>KEGG ID: C03974</p>
            <p>PubChem ID: 6693</p>
            <p>ChEBI ID: NA</p>
          </html>
        </notes>
      </species>
      <species id="M_2tdec7eg3p_c" name="2-tetradec-7-enoyl-sn-glycerol-3-phosphate" compartment="c" charge="-1">
        <notes>
          <html xmlns="http://www.w3.org/1999/xhtml">
            <p>FORMULA: C17H32O7P1</p>
            <p>KEGG ID: C03974</p>
            <p>PubChem ID: 6693</p>
            <p>ChEBI ID: NA</p>
          </html>
        </notes>
      </species>
      <species id="M_2tdec7eg3p_p" name="2-tetradec-7-enoyl-sn-glycerol-3-phosphate" compartment="p" charge="-1">
        <notes>
          <html xmlns="http://www.w3.org/1999/xhtml">
            <p>FORMULA: C17H32O7P1</p>
            <p>KEGG ID: C03974</p>
            <p>PubChem ID: 6693</p>
            <p>ChEBI ID: NA</p>
          </html>
        </notes>
      </species>
      <species id="M_2hdecg3p_p" name="2-hexadecanoyl-sn-glycerol-3-phosphate" compartment="p" charge="-1">
        <notes>
          <html xmlns="http://www.w3.org/1999/xhtml">
            <p>FORMULA: C19H38O7P1</p>
            <p>KEGG ID: C03974</p>
            <p>PubChem ID: 6693</p>
            <p>ChEBI ID: NA</p>
          </html>
        </notes>
      </species>
      <species id="M_2hdecg3p_c" name="2-hexadecanoyl-sn-glycerol-3-phosphate" compartment="c" charge="-1">
        <notes>
          <html xmlns="http://www.w3.org/1999/xhtml">
            <p>FORMULA: C19H38O7P1</p>
            <p>KEGG ID: C03974</p>
            <p>PubChem ID: 6693</p>
            <p>ChEBI ID: NA</p>
          </html>
        </notes>
      </species>
      <species id="M_2hdec9eg3p_p" name="2-hexadec-9-enoyl-sn-glycerol-3-phosphate" compartment="p" charge="-1">
        <notes>
          <html xmlns="http://www.w3.org/1999/xhtml">
            <p>FORMULA: C19H36O7P1</p>
            <p>KEGG ID: C03974</p>
            <p>PubChem ID: 6693</p>
            <p>ChEBI ID: NA</p>
          </html>
        </notes>
      </species>
      <species id="M_2hdec9eg3p_c" name="2-hexadec-9-enoyl-sn-glycerol-3-phosphate" compartment="c" charge="-1">
        <notes>
          <html xmlns="http://www.w3.org/1999/xhtml">
            <p>FORMULA: C19H36O7P1</p>
            <p>KEGG ID: C03974</p>
            <p>PubChem ID: 6693</p>
            <p>ChEBI ID: NA</p>
          </html>
        </notes>
      </species>
      <species id="M_2odecg3p_c" name="2-octadecanoyl-sn-glycerol-3-phosphate" compartment="c" charge="-1">
        <notes>
          <html xmlns="http://www.w3.org/1999/xhtml">
            <p>FORMULA: C21H42O7P1</p>
            <p>KEGG ID: C03974</p>
            <p>PubChem ID: 6693</p>
            <p>ChEBI ID: NA</p>
          </html>
        </notes>
      </species>
      <species id="M_2odecg3p_p" name="2-octadecanoyl-sn-glycerol-3-phosphate" compartment="p" charge="-1">
        <notes>
          <html xmlns="http://www.w3.org/1999/xhtml">
            <p>FORMULA: C21H42O7P1</p>
            <p>KEGG ID: C03974</p>
            <p>PubChem ID: 6693</p>
            <p>ChEBI ID: NA</p>
          </html>
        </notes>
      </species>
      <species id="M_2odec11eg3p_c" name="2-octadec-11-enoyl-sn-glycerol-3-phosphate" compartment="c" charge="-1">
        <notes>
          <html xmlns="http://www.w3.org/1999/xhtml">
            <p>FORMULA: C21H40O7P1</p>
            <p>KEGG ID: C03974</p>
            <p>PubChem ID: 6693</p>
            <p>ChEBI ID: NA</p>
          </html>
        </notes>
      </species>
      <species id="M_2odec11eg3p_p" name="2-octadec-11-enoyl-sn-glycerol-3-phosphate" compartment="p" charge="-1">
        <notes>
          <html xmlns="http://www.w3.org/1999/xhtml">
            <p>FORMULA: C21H40O7P1</p>
            <p>KEGG ID: C03974</p>
            <p>PubChem ID: 6693</p>
            <p>ChEBI ID: NA</p>
          </html>
        </notes>
      </species>
      <species id="M_2agpe120_c" name="2-Acyl-sn-glycero-3-phosphoethanolamine-n-C120" compartment="c" charge="0">
        <notes>
          <html xmlns="http://www.w3.org/1999/xhtml">
            <p>FORMULA: C17H36NO7P1</p>
            <p>KEGG ID: C05973</p>
            <p>PubChem ID: 8253</p>
            <p>ChEBI ID: NA</p>
          </html>
        </notes>
      </species>
      <species id="M_2agpe120_p" name="2-Acyl-sn-glycero-3-phosphoethanolamine-n-C120" compartment="p" charge="0">
        <notes>
          <html xmlns="http://www.w3.org/1999/xhtml">
            <p>FORMULA: C17H36NO7P1</p>
            <p>KEGG ID: C05973</p>
            <p>PubChem ID: 8253</p>
            <p>ChEBI ID: NA</p>
          </html>
        </notes>
      </species>
      <species id="M_2agpe140_p" name="2-Acyl-sn-glycero-3-phosphoethanolamine-n-C140" compartment="p" charge="0">
        <notes>
          <html xmlns="http://www.w3.org/1999/xhtml">
            <p>FORMULA: C19H40NO7P1</p>
            <p>KEGG ID: C05973</p>
            <p>PubChem ID: 8253</p>
            <p>ChEBI ID: NA</p>
          </html>
        </notes>
      </species>
      <species id="M_2agpe140_c" name="2-Acyl-sn-glycero-3-phosphoethanolamine-n-C140" compartment="c" charge="0">
        <notes>
          <html xmlns="http://www.w3.org/1999/xhtml">
            <p>FORMULA: C19H40NO7P1</p>
            <p>KEGG ID: C05973</p>
            <p>PubChem ID: 8253</p>
            <p>ChEBI ID: NA</p>
          </html>
        </notes>
      </species>
      <species id="M_2agpe141_p" name="2-Acyl-sn-glycero-3-phosphoethanolamine-n-C141" compartment="p" charge="0">
        <notes>
          <html xmlns="http://www.w3.org/1999/xhtml">
            <p>FORMULA: C19H38NO7P1</p>
            <p>KEGG ID: C05973</p>
            <p>PubChem ID: 8253</p>
            <p>ChEBI ID: NA</p>
          </html>
        </notes>
      </species>
      <species id="M_2agpe141_c" name="2-Acyl-sn-glycero-3-phosphoethanolamine-n-C141" compartment="c" charge="0">
        <notes>
          <html xmlns="http://www.w3.org/1999/xhtml">
            <p>FORMULA: C19H38NO7P1</p>
            <p>KEGG ID: C05973</p>
            <p>PubChem ID: 8253</p>
            <p>ChEBI ID: NA</p>
          </html>
        </notes>
      </species>
      <species id="M_2agpe160_c" name="2-Acyl-sn-glycero-3-phosphoethanolamine-n-C160" compartment="c" charge="0">
        <notes>
          <html xmlns="http://www.w3.org/1999/xhtml">
            <p>FORMULA: C21H44NO7P1</p>
            <p>KEGG ID: C05973</p>
            <p>PubChem ID: 8253</p>
            <p>ChEBI ID: NA</p>
          </html>
        </notes>
      </species>
      <species id="M_2agpe160_p" name="2-Acyl-sn-glycero-3-phosphoethanolamine-n-C160" compartment="p" charge="0">
        <notes>
          <html xmlns="http://www.w3.org/1999/xhtml">
            <p>FORMULA: C21H44NO7P1</p>
            <p>KEGG ID: C05973</p>
            <p>PubChem ID: 8253</p>
            <p>ChEBI ID: NA</p>
          </html>
        </notes>
      </species>
      <species id="M_2agpe161_c" name="2-Acyl-sn-glycero-3-phosphoethanolamine-n-C161" compartment="c" charge="0">
        <notes>
          <html xmlns="http://www.w3.org/1999/xhtml">
            <p>FORMULA: C21H42NO7P1</p>
            <p>KEGG ID: C05973</p>
            <p>PubChem ID: 8253</p>
            <p>ChEBI ID: NA</p>
          </html>
        </notes>
      </species>
      <species id="M_2agpe161_p" name="2-Acyl-sn-glycero-3-phosphoethanolamine-n-C161" compartment="p" charge="0">
        <notes>
          <html xmlns="http://www.w3.org/1999/xhtml">
            <p>FORMULA: C21H42NO7P1</p>
            <p>KEGG ID: C05973</p>
            <p>PubChem ID: 8253</p>
            <p>ChEBI ID: NA</p>
          </html>
        </notes>
      </species>
      <species id="M_2agpe180_p" name="2-Acyl-sn-glycero-3-phosphoethanolamine-n-C180" compartment="p" charge="0">
        <notes>
          <html xmlns="http://www.w3.org/1999/xhtml">
            <p>FORMULA: C23H48NO7P1</p>
            <p>KEGG ID: C05973</p>
            <p>PubChem ID: 8253</p>
            <p>ChEBI ID: NA</p>
          </html>
        </notes>
      </species>
      <species id="M_2agpe180_c" name="2-Acyl-sn-glycero-3-phosphoethanolamine-n-C180" compartment="c" charge="0">
        <notes>
          <html xmlns="http://www.w3.org/1999/xhtml">
            <p>FORMULA: C23H48NO7P1</p>
            <p>KEGG ID: C05973</p>
            <p>PubChem ID: 8253</p>
            <p>ChEBI ID: NA</p>
          </html>
        </notes>
      </species>
      <species id="M_2agpe181_p" name="2-Acyl-sn-glycero-3-phosphoethanolamine-n-C181" compartment="p" charge="0">
        <notes>
          <html xmlns="http://www.w3.org/1999/xhtml">
            <p>FORMULA: C23H46NO7P1</p>
            <p>KEGG ID: C05973</p>
            <p>PubChem ID: 8253</p>
            <p>ChEBI ID: NA</p>
          </html>
        </notes>
      </species>
      <species id="M_2agpe181_c" name="2-Acyl-sn-glycero-3-phosphoethanolamine-n-C181" compartment="c" charge="0">
        <notes>
          <html xmlns="http://www.w3.org/1999/xhtml">
            <p>FORMULA: C23H46NO7P1</p>
            <p>KEGG ID: C05973</p>
            <p>PubChem ID: 8253</p>
            <p>ChEBI ID: NA</p>
          </html>
        </notes>
      </species>
      <species id="M_ppi_c" name="Diphosphate" compartment="c" charge="-3">
        <notes>
          <html xmlns="http://www.w3.org/1999/xhtml">
            <p>FORMULA: HO7P2</p>
            <p>KEGG ID: C00013</p>
            <p>PubChem ID: 3315</p>
            <p>ChEBI ID:  18361 29888</p>
          </html>
        </notes>
      </species>
      <species id="M_amp_c" name="AMP" compartment="c" charge="-2">
        <notes>
          <html xmlns="http://www.w3.org/1999/xhtml">
            <p>FORMULA: C10H12N5O7P</p>
            <p>KEGG ID: C00020</p>
            <p>PubChem ID: 3322</p>
            <p>ChEBI ID: 16027</p>
          </html>
        </notes>
      </species>
      <species id="M_ddca_c" name="Dodecanoate-n-C120" compartment="c" charge="-1">
        <notes>
          <html xmlns="http://www.w3.org/1999/xhtml">
            <p>FORMULA: C12H23O2</p>
            <p>KEGG ID: C02679</p>
            <p>PubChem ID: 5649</p>
            <p>ChEBI ID: 30805</p>
          </html>
        </notes>
      </species>
      <species id="M_pe120_c" name="phosphatidylethanolamine-didodecanoyl-n-C120" compartment="c" charge="0">
        <notes>
          <html xmlns="http://www.w3.org/1999/xhtml">
            <p>FORMULA: C29H58N1O8P1</p>
            <p>KEGG ID: C00350</p>
            <p>PubChem ID: 3643</p>
            <p>ChEBI ID: 16038</p>
          </html>
        </notes>
      </species>
      <species id="M_pe140_c" name="phosphatidylethanolamine-ditetradecanoyl-n-C140" compartment="c" charge="0">
        <notes>
          <html xmlns="http://www.w3.org/1999/xhtml">
            <p>FORMULA: C33H66N1O8P1</p>
            <p>KEGG ID: C00350</p>
            <p>PubChem ID: 3643</p>
            <p>ChEBI ID: 16038</p>
          </html>
        </notes>
      </species>
      <species id="M_ttdca_c" name="tetradecanoate-n-C140" compartment="c" charge="-1">
        <notes>
          <html xmlns="http://www.w3.org/1999/xhtml">
            <p>FORMULA: C14H27O2</p>
            <p>KEGG ID: C06424</p>
            <p>PubChem ID: 8659</p>
            <p>ChEBI ID:  28875 30807</p>
          </html>
        </notes>
      </species>
      <species id="M_pe141_c" name="phosphatidylethanolamine-ditetradec-7-enoyl-n-C141" compartment="c" charge="0">
        <notes>
          <html xmlns="http://www.w3.org/1999/xhtml">
            <p>FORMULA: C33H62N1O8P1</p>
            <p>KEGG ID: C00350</p>
            <p>PubChem ID: 3643</p>
            <p>ChEBI ID: 16038</p>
          </html>
        </notes>
      </species>
      <species id="M_ttdcea_c" name="tetradecenoate-n-C141" compartment="c" charge="-1">
        <notes>
          <html xmlns="http://www.w3.org/1999/xhtml">
            <p>FORMULA: C14H25O2</p>
            <p>KEGG ID: NA</p>
            <p>PubChem ID: NA</p>
            <p>ChEBI ID: NA</p>
          </html>
        </notes>
      </species>
      <species id="M_hdca_c" name="Hexadecanoate-n-C160" compartment="c" charge="-1">
        <notes>
          <html xmlns="http://www.w3.org/1999/xhtml">
            <p>FORMULA: C16H31O2</p>
            <p>KEGG ID: C00249</p>
            <p>PubChem ID: 3548</p>
            <p>ChEBI ID: 15756</p>
          </html>
        </notes>
      </species>
      <species id="M_pe160_c" name="phosphatidylethanolamine-dihexadecanoyl-n-C160" compartment="c" charge="0">
        <notes>
          <html xmlns="http://www.w3.org/1999/xhtml">
            <p>FORMULA: C37H74N1O8P1</p>
            <p>KEGG ID: C00350</p>
            <p>PubChem ID: 3643</p>
            <p>ChEBI ID: 16038</p>
          </html>
        </notes>
      </species>
      <species id="M_pe161_c" name="phosphatidylethanolamine-dihexadec-9enoyl-n-C161" compartment="c" charge="0">
        <notes>
          <html xmlns="http://www.w3.org/1999/xhtml">
            <p>FORMULA: C37H70N1O8P1</p>
            <p>KEGG ID: C00350</p>
            <p>PubChem ID: 3643</p>
            <p>ChEBI ID: 16038</p>
          </html>
        </notes>
      </species>
      <species id="M_hdcea_c" name="Hexadecenoate-n-C161" compartment="c" charge="-1">
        <notes>
          <html xmlns="http://www.w3.org/1999/xhtml">
            <p>FORMULA: C16H29O2</p>
            <p>KEGG ID: C00249</p>
            <p>PubChem ID: 3548</p>
            <p>ChEBI ID: 15756</p>
          </html>
        </notes>
      </species>
      <species id="M_ocdca_c" name="octadecanoate-n-C180" compartment="c" charge="-1">
        <notes>
          <html xmlns="http://www.w3.org/1999/xhtml">
            <p>FORMULA: C18H35O2</p>
            <p>KEGG ID: C01530</p>
            <p>PubChem ID: 4692</p>
            <p>ChEBI ID: 25629</p>
          </html>
        </notes>
      </species>
      <species id="M_pe180_c" name="phosphatidylethanolamine-dioctadecanoyl-n-C180" compartment="c" charge="0">
        <notes>
          <html xmlns="http://www.w3.org/1999/xhtml">
            <p>FORMULA: C41H82N1O8P1</p>
            <p>KEGG ID: C00350</p>
            <p>PubChem ID: 3643</p>
            <p>ChEBI ID: 16038</p>
          </html>
        </notes>
      </species>
      <species id="M_ocdcea_c" name="octadecenoate-n-C181" compartment="c" charge="-1">
        <notes>
          <html xmlns="http://www.w3.org/1999/xhtml">
            <p>FORMULA: C18H33O2</p>
            <p>KEGG ID: NA</p>
            <p>PubChem ID: 3978</p>
            <p>ChEBI ID: 16196</p>
          </html>
        </notes>
      </species>
      <species id="M_pe181_c" name="phosphatidylethanolamine-dioctadec-11-enoyl-n-C181" compartment="c" charge="0">
        <notes>
          <html xmlns="http://www.w3.org/1999/xhtml">
            <p>FORMULA: C41H78N1O8P1</p>
            <p>KEGG ID: C00350</p>
            <p>PubChem ID: 3643</p>
            <p>ChEBI ID: 16038</p>
          </html>
        </notes>
      </species>
      <species id="M_2agpg120_p" name="2-Acyl-sn-glycero-3-phosphoglycerol-n-C120" compartment="p" charge="-1">
        <notes>
          <html xmlns="http://www.w3.org/1999/xhtml">
            <p>FORMULA: C18H36O9P1</p>
            <p>KEGG ID: NA</p>
            <p>PubChem ID: NA</p>
            <p>ChEBI ID: NA</p>
          </html>
        </notes>
      </species>
      <species id="M_2agpg120_c" name="2-Acyl-sn-glycero-3-phosphoglycerol-n-C120" compartment="c" charge="-1">
        <notes>
          <html xmlns="http://www.w3.org/1999/xhtml">
            <p>FORMULA: C18H36O9P1</p>
            <p>KEGG ID: NA</p>
            <p>PubChem ID: NA</p>
            <p>ChEBI ID: NA</p>
          </html>
        </notes>
      </species>
      <species id="M_2agpg140_c" name="2-Acyl-sn-glycero-3-phosphoglycerol-n-C140" compartment="c" charge="-1">
        <notes>
          <html xmlns="http://www.w3.org/1999/xhtml">
            <p>FORMULA: C20H40O9P1</p>
            <p>KEGG ID: NA</p>
            <p>PubChem ID: NA</p>
            <p>ChEBI ID: NA</p>
          </html>
        </notes>
      </species>
      <species id="M_2agpg140_p" name="2-Acyl-sn-glycero-3-phosphoglycerol-n-C140" compartment="p" charge="-1">
        <notes>
          <html xmlns="http://www.w3.org/1999/xhtml">
            <p>FORMULA: C20H40O9P1</p>
            <p>KEGG ID: NA</p>
            <p>PubChem ID: NA</p>
            <p>ChEBI ID: NA</p>
          </html>
        </notes>
      </species>
      <species id="M_2agpg141_c" name="2-Acyl-sn-glycero-3-phosphoglycerol-n-C141" compartment="c" charge="-1">
        <notes>
          <html xmlns="http://www.w3.org/1999/xhtml">
            <p>FORMULA: C20H38O9P1</p>
            <p>KEGG ID: NA</p>
            <p>PubChem ID: NA</p>
            <p>ChEBI ID: NA</p>
          </html>
        </notes>
      </species>
      <species id="M_2agpg141_p" name="2-Acyl-sn-glycero-3-phosphoglycerol-n-C141" compartment="p" charge="-1">
        <notes>
          <html xmlns="http://www.w3.org/1999/xhtml">
            <p>FORMULA: C20H38O9P1</p>
            <p>KEGG ID: NA</p>
            <p>PubChem ID: NA</p>
            <p>ChEBI ID: NA</p>
          </html>
        </notes>
      </species>
      <species id="M_2agpg160_p" name="2-Acyl-sn-glycero-3-phosphoglycerol-n-C160" compartment="p" charge="-1">
        <notes>
          <html xmlns="http://www.w3.org/1999/xhtml">
            <p>FORMULA: C22H44O9P1</p>
            <p>KEGG ID: NA</p>
            <p>PubChem ID: NA</p>
            <p>ChEBI ID: NA</p>
          </html>
        </notes>
      </species>
      <species id="M_2agpg160_c" name="2-Acyl-sn-glycero-3-phosphoglycerol-n-C160" compartment="c" charge="-1">
        <notes>
          <html xmlns="http://www.w3.org/1999/xhtml">
            <p>FORMULA: C22H44O9P1</p>
            <p>KEGG ID: NA</p>
            <p>PubChem ID: NA</p>
            <p>ChEBI ID: NA</p>
          </html>
        </notes>
      </species>
      <species id="M_2agpg161_p" name="2-Acyl-sn-glycero-3-phosphoglycerol-n-C161" compartment="p" charge="-1">
        <notes>
          <html xmlns="http://www.w3.org/1999/xhtml">
            <p>FORMULA: C22H42O9P1</p>
            <p>KEGG ID: NA</p>
            <p>PubChem ID: NA</p>
            <p>ChEBI ID: NA</p>
          </html>
        </notes>
      </species>
      <species id="M_2agpg161_c" name="2-Acyl-sn-glycero-3-phosphoglycerol-n-C161" compartment="c" charge="-1">
        <notes>
          <html xmlns="http://www.w3.org/1999/xhtml">
            <p>FORMULA: C22H42O9P1</p>
            <p>KEGG ID: NA</p>
            <p>PubChem ID: NA</p>
            <p>ChEBI ID: NA</p>
          </html>
        </notes>
      </species>
      <species id="M_2agpg180_c" name="2-Acyl-sn-glycero-3-phosphoglycerol-n-C180" compartment="c" charge="-1">
        <notes>
          <html xmlns="http://www.w3.org/1999/xhtml">
            <p>FORMULA: C24H48O9P1</p>
            <p>KEGG ID: NA</p>
            <p>PubChem ID: NA</p>
            <p>ChEBI ID: NA</p>
          </html>
        </notes>
      </species>
      <species id="M_2agpg180_p" name="2-Acyl-sn-glycero-3-phosphoglycerol-n-C180" compartment="p" charge="-1">
        <notes>
          <html xmlns="http://www.w3.org/1999/xhtml">
            <p>FORMULA: C24H48O9P1</p>
            <p>KEGG ID: NA</p>
            <p>PubChem ID: NA</p>
            <p>ChEBI ID: NA</p>
          </html>
        </notes>
      </species>
      <species id="M_2agpg181_c" name="2-Acyl-sn-glycero-3-phosphoglycerol-n-C181" compartment="c" charge="-1">
        <notes>
          <html xmlns="http://www.w3.org/1999/xhtml">
            <p>FORMULA: C24H46O9P1</p>
            <p>KEGG ID: NA</p>
            <p>PubChem ID: NA</p>
            <p>ChEBI ID: NA</p>
          </html>
        </notes>
      </species>
      <species id="M_2agpg181_p" name="2-Acyl-sn-glycero-3-phosphoglycerol-n-C181" compartment="p" charge="-1">
        <notes>
          <html xmlns="http://www.w3.org/1999/xhtml">
            <p>FORMULA: C24H46O9P1</p>
            <p>KEGG ID: NA</p>
            <p>PubChem ID: NA</p>
            <p>ChEBI ID: NA</p>
          </html>
        </notes>
      </species>
      <species id="M_pg120_c" name="Phosphatidylglycerol-didodecanoyl-n-C120" compartment="c" charge="-1">
        <notes>
          <html xmlns="http://www.w3.org/1999/xhtml">
            <p>FORMULA: C30H58O10P1</p>
            <p>KEGG ID: C00344</p>
            <p>PubChem ID: 3637</p>
            <p>ChEBI ID: NA</p>
          </html>
        </notes>
      </species>
      <species id="M_pg140_c" name="Phosphatidylglycerol-ditetradecanoyl-n-C140" compartment="c" charge="-1">
        <notes>
          <html xmlns="http://www.w3.org/1999/xhtml">
            <p>FORMULA: C34H66O10P1</p>
            <p>KEGG ID: C00344</p>
            <p>PubChem ID: 3637</p>
            <p>ChEBI ID: NA</p>
          </html>
        </notes>
      </species>
      <species id="M_pg141_c" name="Phosphatidylglycerol-ditetradec-7-enoyl-n-C141" compartment="c" charge="-1">
        <notes>
          <html xmlns="http://www.w3.org/1999/xhtml">
            <p>FORMULA: C34H62O10P1</p>
            <p>KEGG ID: C00344</p>
            <p>PubChem ID: 3637</p>
            <p>ChEBI ID: NA</p>
          </html>
        </notes>
      </species>
      <species id="M_pg160_c" name="Phosphatidylglycerol-dihexadecanoyl-n-C160" compartment="c" charge="-1">
        <notes>
          <html xmlns="http://www.w3.org/1999/xhtml">
            <p>FORMULA: C38H74O10P1</p>
            <p>KEGG ID: C00344</p>
            <p>PubChem ID: 3637</p>
            <p>ChEBI ID: NA</p>
          </html>
        </notes>
      </species>
      <species id="M_pg161_c" name="Phosphatidylglycerol-dihexadec-9-enoyl-n-C161" compartment="c" charge="-1">
        <notes>
          <html xmlns="http://www.w3.org/1999/xhtml">
            <p>FORMULA: C38H70O10P1</p>
            <p>KEGG ID: C00344</p>
            <p>PubChem ID: 3637</p>
            <p>ChEBI ID: NA</p>
          </html>
        </notes>
      </species>
      <species id="M_pg180_c" name="Phosphatidylglycerol-dioctadecanoyl-n-C180" compartment="c" charge="-1">
        <notes>
          <html xmlns="http://www.w3.org/1999/xhtml">
            <p>FORMULA: C42H82O10P1</p>
            <p>KEGG ID: C00344</p>
            <p>PubChem ID: 3637</p>
            <p>ChEBI ID: NA</p>
          </html>
        </notes>
      </species>
      <species id="M_pg181_c" name="Phosphatidylglycerol-dioctadec-11-enoyl-n-C181" compartment="c" charge="-1">
        <notes>
          <html xmlns="http://www.w3.org/1999/xhtml">
            <p>FORMULA: C42H78O10P1</p>
            <p>KEGG ID: C00344</p>
            <p>PubChem ID: 3637</p>
            <p>ChEBI ID: NA</p>
          </html>
        </notes>
      </species>
      <species id="M_glcn_c" name="D-Gluconate" compartment="c" charge="-1">
        <notes>
          <html xmlns="http://www.w3.org/1999/xhtml">
            <p>FORMULA: C6H11O7</p>
            <p>KEGG ID: C00257</p>
            <p>PubChem ID: 3556</p>
            <p>ChEBI ID: 33198</p>
          </html>
        </notes>
      </species>
      <species id="M_nad_c" name="Nicotinamide-adenine-dinucleotide" compartment="c" charge="-1">
        <notes>
          <html xmlns="http://www.w3.org/1999/xhtml">
            <p>FORMULA: C21H26N7O14P2</p>
            <p>KEGG ID: C00003</p>
            <p>PubChem ID: 3305</p>
            <p>ChEBI ID: 15846</p>
          </html>
        </notes>
      </species>
      <species id="M_2dhglcn_c" name="2-Dehydro-D-gluconate" compartment="c" charge="-1">
        <notes>
          <html xmlns="http://www.w3.org/1999/xhtml">
            <p>FORMULA: C6H9O7</p>
            <p>KEGG ID: C00629</p>
            <p>PubChem ID: 3902</p>
            <p>ChEBI ID: 16808</p>
          </html>
        </notes>
      </species>
      <species id="M_nadh_c" name="Nicotinamide-adenine-dinucleotide--reduced" compartment="c" charge="-2">
        <notes>
          <html xmlns="http://www.w3.org/1999/xhtml">
            <p>FORMULA: C21H27N7O14P2</p>
            <p>KEGG ID: C00004</p>
            <p>PubChem ID: 3306</p>
            <p>ChEBI ID: 16908</p>
          </html>
        </notes>
      </species>
      <species id="M_nadph_c" name="Nicotinamide-adenine-dinucleotide-phosphate--reduced" compartment="c" charge="-4">
        <notes>
          <html xmlns="http://www.w3.org/1999/xhtml">
            <p>FORMULA: C21H26N7O17P3</p>
            <p>KEGG ID: C00005</p>
            <p>PubChem ID: 3307</p>
            <p>ChEBI ID: 16474</p>
          </html>
        </notes>
      </species>
      <species id="M_nadp_c" name="Nicotinamide-adenine-dinucleotide-phosphate" compartment="c" charge="-3">
        <notes>
          <html xmlns="http://www.w3.org/1999/xhtml">
            <p>FORMULA: C21H25N7O17P3</p>
            <p>KEGG ID: C00006</p>
            <p>PubChem ID: 3308</p>
            <p>ChEBI ID: 18009</p>
          </html>
        </notes>
      </species>
      <species id="M_idon_L_c" name="L-Idonate" compartment="c" charge="-1">
        <notes>
          <html xmlns="http://www.w3.org/1999/xhtml">
            <p>FORMULA: C6H11O7</p>
            <p>KEGG ID: C00770</p>
            <p>PubChem ID: 4032</p>
            <p>ChEBI ID: 17796</p>
          </html>
        </notes>
      </species>
      <species id="M_2dhguln_c" name="2-Dehydro-L-gulonate" compartment="c" charge="-1">
        <notes>
          <html xmlns="http://www.w3.org/1999/xhtml">
            <p>FORMULA: C6H9O7</p>
            <p>KEGG ID: NA</p>
            <p>PubChem ID: 3458</p>
            <p>ChEBI ID: 30769</p>
          </html>
        </notes>
      </species>
      <species id="M_4ampm_c" name="4-Amino-2-methyl-5-phosphomethylpyrimidine" compartment="c" charge="-2">
        <notes>
          <html xmlns="http://www.w3.org/1999/xhtml">
            <p>FORMULA: C6H8N3O4P</p>
            <p>KEGG ID: C04556</p>
            <p>PubChem ID: 7161</p>
            <p>ChEBI ID: 18032</p>
          </html>
        </notes>
      </species>
      <species id="M_2mahmp_c" name="2-Methyl-4-amino-5-hydroxymethylpyrimidine-diphosphate" compartment="c" charge="-3">
        <notes>
          <html xmlns="http://www.w3.org/1999/xhtml">
            <p>FORMULA: C6H8N3O7P2</p>
            <p>KEGG ID: C04752</p>
            <p>PubChem ID: 7322</p>
            <p>ChEBI ID: 16629</p>
          </html>
        </notes>
      </species>
      <species id="M_34dhpac_p" name="3-4-Dihydroxyphenylacetaldehyde" compartment="p" charge="0">
        <notes>
          <html xmlns="http://www.w3.org/1999/xhtml">
            <p>FORMULA: C8H8O3</p>
            <p>KEGG ID: C04043</p>
            <p>PubChem ID: 6744</p>
            <p>ChEBI ID: NA</p>
          </html>
        </notes>
      </species>
      <species id="M_34dhpac_e" name="3-4-Dihydroxyphenylacetaldehyde" compartment="e" charge="0">
        <notes>
          <html xmlns="http://www.w3.org/1999/xhtml">
            <p>FORMULA: C8H8O3</p>
            <p>KEGG ID: C04043</p>
            <p>PubChem ID: 6744</p>
            <p>ChEBI ID: NA</p>
          </html>
        </notes>
      </species>
      <species id="M_3amp_e" name="3-AMP" compartment="e" charge="-2">
        <notes>
          <html xmlns="http://www.w3.org/1999/xhtml">
            <p>FORMULA: C10H12N5O7P</p>
            <p>KEGG ID: C01367</p>
            <p>PubChem ID: 4566</p>
            <p>ChEBI ID: 28931</p>
          </html>
        </notes>
      </species>
      <species id="M_3cmp_e" name="3-cmp" compartment="e" charge="-2">
        <notes>
          <html xmlns="http://www.w3.org/1999/xhtml">
            <p>FORMULA: C9H12N3O8P</p>
            <p>KEGG ID: C05822</p>
            <p>PubChem ID: 8117</p>
            <p>ChEBI ID: NA</p>
          </html>
        </notes>
      </species>
      <species id="M_3gmp_e" name="3-GMP" compartment="e" charge="-2">
        <notes>
          <html xmlns="http://www.w3.org/1999/xhtml">
            <p>FORMULA: C10H12N5O8P</p>
            <p>KEGG ID: C06193</p>
            <p>PubChem ID: 8443</p>
            <p>ChEBI ID: NA</p>
          </html>
        </notes>
      </species>
      <species id="M_3hdecACP_c" name="R-3-Hydroxydecanoyl-acyl-carrier-protein" compartment="c" charge="-1">
        <notes>
          <html xmlns="http://www.w3.org/1999/xhtml">
            <p>FORMULA: C394H621O144N96P1S3</p>
            <p>KEGG ID: C04619</p>
            <p>PubChem ID: 7209</p>
            <p>ChEBI ID: NA</p>
          </html>
        </notes>
      </species>
      <species id="M_tdec2eACP_c" name="trans-Dec-2-enoyl-acyl-carrier-protein" compartment="c" charge="-1">
        <notes>
          <html xmlns="http://www.w3.org/1999/xhtml">
            <p>FORMULA: C394H619O143N96P1S3</p>
            <p>KEGG ID: C05754</p>
            <p>PubChem ID: 8049</p>
            <p>ChEBI ID: NA</p>
          </html>
        </notes>
      </species>
      <species id="M_3hddecACP_c" name="R-3-Hydroxydodecanoyl-acyl-carrier-protein" compartment="c" charge="-1">
        <notes>
          <html xmlns="http://www.w3.org/1999/xhtml">
            <p>FORMULA: C396H625O144N96P1S3</p>
            <p>KEGG ID: C05757</p>
            <p>PubChem ID: 8052</p>
            <p>ChEBI ID: NA</p>
          </html>
        </notes>
      </species>
      <species id="M_tddec2eACP_c" name="trans-Dodec-2-enoyl-acyl-carrier-protein" compartment="c" charge="-1">
        <notes>
          <html xmlns="http://www.w3.org/1999/xhtml">
            <p>FORMULA: C396H623O143N96P1S3</p>
            <p>KEGG ID: C05758</p>
            <p>PubChem ID: 8053</p>
            <p>ChEBI ID: NA</p>
          </html>
        </notes>
      </species>
      <species id="M_t3c5ddeceACP_c" name="trans-3-cis-5-dodecenoyl-acyl-carrier-protein" compartment="c" charge="-1">
        <notes>
          <html xmlns="http://www.w3.org/1999/xhtml">
            <p>FORMULA: C396H621O143N96P1S3</p>
            <p>KEGG ID: NA</p>
            <p>PubChem ID: NA</p>
            <p>ChEBI ID: NA</p>
          </html>
        </notes>
      </species>
      <species id="M_3hcddec5eACP_c" name="R-3-hydroxy-cis-dodec-5-enoyl-acyl-carrier-protein" compartment="c" charge="-1">
        <notes>
          <html xmlns="http://www.w3.org/1999/xhtml">
            <p>FORMULA: C396H623O144N96P1S3</p>
            <p>KEGG ID: NA</p>
            <p>PubChem ID: NA</p>
            <p>ChEBI ID: NA</p>
          </html>
        </notes>
      </species>
      <species id="M_tmrs2eACP_c" name="trans-Tetradec-2-enoyl-acyl-carrier-protein" compartment="c" charge="-1">
        <notes>
          <html xmlns="http://www.w3.org/1999/xhtml">
            <p>FORMULA: C398H627O143N96P1S3</p>
            <p>KEGG ID: C05760</p>
            <p>PubChem ID: 8055</p>
            <p>ChEBI ID: NA</p>
          </html>
        </notes>
      </species>
      <species id="M_3hmrsACP_c" name="R-3-Hydroxytetradecanoyl-acyl-carrier-protein" compartment="c" charge="-1">
        <notes>
          <html xmlns="http://www.w3.org/1999/xhtml">
            <p>FORMULA: C398H629O144N96P1S3</p>
            <p>KEGG ID: C04688</p>
            <p>PubChem ID: 7269</p>
            <p>ChEBI ID: NA</p>
          </html>
        </notes>
      </species>
      <species id="M_t3c7mrseACP_c" name="trans-3-cis-7-myristoleoyl-acyl-carrier-protein" compartment="c" charge="-1">
        <notes>
          <html xmlns="http://www.w3.org/1999/xhtml">
            <p>FORMULA: C398H625O143N96P1S3</p>
            <p>KEGG ID: NA</p>
            <p>PubChem ID: NA</p>
            <p>ChEBI ID: NA</p>
          </html>
        </notes>
      </species>
      <species id="M_3hcmrs7eACP_c" name="R-3-hydroxy-cis-myristol-7-eoyl-acyl-carrier-protein" compartment="c" charge="-1">
        <notes>
          <html xmlns="http://www.w3.org/1999/xhtml">
            <p>FORMULA: C398H627O144N96P1S3</p>
            <p>KEGG ID: NA</p>
            <p>PubChem ID: NA</p>
            <p>ChEBI ID: NA</p>
          </html>
        </notes>
      </species>
      <species id="M_3hpalmACP_c" name="R-3-hydroxypalmitoyl-acyl-carrier-protein" compartment="c" charge="-1">
        <notes>
          <html xmlns="http://www.w3.org/1999/xhtml">
            <p>FORMULA: C400H633O144N96P1S3</p>
            <p>KEGG ID: C04633</p>
            <p>PubChem ID: 7222</p>
            <p>ChEBI ID: NA</p>
          </html>
        </notes>
      </species>
      <species id="M_tpalm2eACP_c" name="trans-Hexadec-2-enoyl-acyl-carrier-protein" compartment="c" charge="-1">
        <notes>
          <html xmlns="http://www.w3.org/1999/xhtml">
            <p>FORMULA: C400H631O143N96P1S3</p>
            <p>KEGG ID: C05763</p>
            <p>PubChem ID: 8058</p>
            <p>ChEBI ID: NA</p>
          </html>
        </notes>
      </species>
      <species id="M_t3c9palmeACP_c" name="trans-3-cis-9-palmitoleoyl-acyl-carrier-protein" compartment="c" charge="-1">
        <notes>
          <html xmlns="http://www.w3.org/1999/xhtml">
            <p>FORMULA: C400H629O143N96P1S3</p>
            <p>KEGG ID: NA</p>
            <p>PubChem ID: NA</p>
            <p>ChEBI ID: NA</p>
          </html>
        </notes>
      </species>
      <species id="M_3hcpalm9eACP_c" name="R-3-hydroxy-cis-palm-9-eoyl-acyl-carrier-protein" compartment="c" charge="-1">
        <notes>
          <html xmlns="http://www.w3.org/1999/xhtml">
            <p>FORMULA: C400H631O144N96P1S3</p>
            <p>KEGG ID: NA</p>
            <p>PubChem ID: NA</p>
            <p>ChEBI ID: NA</p>
          </html>
        </notes>
      </species>
      <species id="M_toctd2eACP_c" name="trans-octadec-2-enoyl-acyl-carrier-protein" compartment="c" charge="-1">
        <notes>
          <html xmlns="http://www.w3.org/1999/xhtml">
            <p>FORMULA: C402H635O143N96P1S3</p>
            <p>KEGG ID: NA</p>
            <p>PubChem ID: NA</p>
            <p>ChEBI ID: NA</p>
          </html>
        </notes>
      </species>
      <species id="M_3hoctaACP_c" name="R-3-Hydroxyoctadecanoyl-acyl-carrier-protein" compartment="c" charge="-1">
        <notes>
          <html xmlns="http://www.w3.org/1999/xhtml">
            <p>FORMULA: C402H637O144N96P1S3</p>
            <p>KEGG ID: NA</p>
            <p>PubChem ID: NA</p>
            <p>ChEBI ID: NA</p>
          </html>
        </notes>
      </species>
      <species id="M_3hcvac11eACP_c" name="R-3-hydroxy-cis-vacc-11-enoyl-acyl-carrier-protein" compartment="c" charge="-1">
        <notes>
          <html xmlns="http://www.w3.org/1999/xhtml">
            <p>FORMULA: C402H635O144N96P1S3</p>
            <p>KEGG ID: NA</p>
            <p>PubChem ID: NA</p>
            <p>ChEBI ID: NA</p>
          </html>
        </notes>
      </species>
      <species id="M_t3c11vaceACP_c" name="trans-3-cis-11-vacceoyl-acyl-carrier-protein" compartment="c" charge="-1">
        <notes>
          <html xmlns="http://www.w3.org/1999/xhtml">
            <p>FORMULA: C402H633O143N96P1S3</p>
            <p>KEGG ID: NA</p>
            <p>PubChem ID: NA</p>
            <p>ChEBI ID: NA</p>
          </html>
        </notes>
      </species>
      <species id="M_3haACP_c" name="3R-3-Hydroxyacyl-acyl-carrier-protein" compartment="c" charge="-1">
        <notes>
          <html xmlns="http://www.w3.org/1999/xhtml">
            <p>FORMULA: C388H609O144N96P1S3</p>
            <p>KEGG ID: C01271</p>
            <p>PubChem ID: 4490</p>
            <p>ChEBI ID: NA</p>
          </html>
        </notes>
      </species>
      <species id="M_but2eACP_c" name="But-2-enoyl-acyl-carrier-protein" compartment="c" charge="-1">
        <notes>
          <html xmlns="http://www.w3.org/1999/xhtml">
            <p>FORMULA: C388H607O143N96P1S3</p>
            <p>KEGG ID: C04246</p>
            <p>PubChem ID: 6911</p>
            <p>ChEBI ID: NA</p>
          </html>
        </notes>
      </species>
      <species id="M_3hhexACP_c" name="R-3-Hydroxyhexanoyl-acyl-carrier-protein" compartment="c" charge="-1">
        <notes>
          <html xmlns="http://www.w3.org/1999/xhtml">
            <p>FORMULA: C390H613O144N96P1S3</p>
            <p>KEGG ID: C05747</p>
            <p>PubChem ID: 8042</p>
            <p>ChEBI ID: NA</p>
          </html>
        </notes>
      </species>
      <species id="M_thex2eACP_c" name="trans-Hex-2-enoyl-acyl-carrier-protein" compartment="c" charge="-1">
        <notes>
          <html xmlns="http://www.w3.org/1999/xhtml">
            <p>FORMULA: C390H611O143N96P1S3</p>
            <p>KEGG ID: C05748</p>
            <p>PubChem ID: 8043</p>
            <p>ChEBI ID: NA</p>
          </html>
        </notes>
      </species>
      <species id="M_toct2eACP_c" name="trans-Oct-2-enoyl-acyl-carrier-protein" compartment="c" charge="-1">
        <notes>
          <html xmlns="http://www.w3.org/1999/xhtml">
            <p>FORMULA: C392H615O143N96P1S3</p>
            <p>KEGG ID: C05751</p>
            <p>PubChem ID: 8046</p>
            <p>ChEBI ID: NA</p>
          </html>
        </notes>
      </species>
      <species id="M_3hoctACP_c" name="R-3-Hydroxyoctanoyl-acyl-carrier-protein" compartment="c" charge="-1">
        <notes>
          <html xmlns="http://www.w3.org/1999/xhtml">
            <p>FORMULA: C392H617O144N96P1S3</p>
            <p>KEGG ID: C04620</p>
            <p>PubChem ID: 7210</p>
            <p>ChEBI ID: NA</p>
          </html>
        </notes>
      </species>
      <species id="M_3dhguln_c" name="3-Dehydro-L-gulonate" compartment="c" charge="-1">
        <notes>
          <html xmlns="http://www.w3.org/1999/xhtml">
            <p>FORMULA: C6H9O7</p>
            <p>KEGG ID: C00618</p>
            <p>PubChem ID: 3892</p>
            <p>ChEBI ID: 16142</p>
          </html>
        </notes>
      </species>
      <species id="M_3dhgulnp_c" name="3-keto-L-gulonate-6-phosphate" compartment="c" charge="-3">
        <notes>
          <html xmlns="http://www.w3.org/1999/xhtml">
            <p>FORMULA: C6H8O10P</p>
            <p>KEGG ID: C14899</p>
            <p>PubChem ID: NA</p>
            <p>ChEBI ID: NA</p>
          </html>
        </notes>
      </species>
      <species id="M_uri_p" name="Uridine" compartment="p" charge="0">
        <notes>
          <html xmlns="http://www.w3.org/1999/xhtml">
            <p>FORMULA: C9H12N2O6</p>
            <p>KEGG ID: C00299</p>
            <p>PubChem ID: 3593</p>
            <p>ChEBI ID: 16704</p>
          </html>
        </notes>
      </species>
      <species id="M_pi_p" name="Phosphate" compartment="p" charge="-2">
        <notes>
          <html xmlns="http://www.w3.org/1999/xhtml">
            <p>FORMULA: HO4P</p>
            <p>KEGG ID: C00009</p>
            <p>PubChem ID: 3311</p>
            <p>ChEBI ID: 18367</p>
          </html>
        </notes>
      </species>
      <species id="M_cytd_p" name="Cytidine" compartment="p" charge="0">
        <notes>
          <html xmlns="http://www.w3.org/1999/xhtml">
            <p>FORMULA: C9H13N3O5</p>
            <p>KEGG ID: C00475</p>
            <p>PubChem ID: 3758</p>
            <p>ChEBI ID: 17562</p>
          </html>
        </notes>
      </species>
      <species id="M_adn_p" name="Adenosine" compartment="p" charge="0">
        <notes>
          <html xmlns="http://www.w3.org/1999/xhtml">
            <p>FORMULA: C10H13N5O4</p>
            <p>KEGG ID: C00212</p>
            <p>PubChem ID: 3512</p>
            <p>ChEBI ID: 16335</p>
          </html>
        </notes>
      </species>
      <species id="M_gsn_p" name="Guanosine" compartment="p" charge="0">
        <notes>
          <html xmlns="http://www.w3.org/1999/xhtml">
            <p>FORMULA: C10H13N5O5</p>
            <p>KEGG ID: C00387</p>
            <p>PubChem ID: 3677</p>
            <p>ChEBI ID: 16750</p>
          </html>
        </notes>
      </species>
      <species id="M_3odecACP_c" name="3-Oxodecanoyl-acyl-carrier-protein" compartment="c" charge="-1">
        <notes>
          <html xmlns="http://www.w3.org/1999/xhtml">
            <p>FORMULA: C394H619O144N96P1S3</p>
            <p>KEGG ID: C05753</p>
            <p>PubChem ID: 8048</p>
            <p>ChEBI ID: NA</p>
          </html>
        </notes>
      </species>
      <species id="M_3oddecACP_c" name="3-Oxododecanoyl-acyl-carrier-protein" compartment="c" charge="-1">
        <notes>
          <html xmlns="http://www.w3.org/1999/xhtml">
            <p>FORMULA: C396H623O144N96P1S3</p>
            <p>KEGG ID: C05756</p>
            <p>PubChem ID: 8051</p>
            <p>ChEBI ID: NA</p>
          </html>
        </notes>
      </species>
      <species id="M_3ocddec5eACP_c" name="3-oxo-cis-dodec-5-enoyl-acyl-carrier-protein" compartment="c" charge="-1">
        <notes>
          <html xmlns="http://www.w3.org/1999/xhtml">
            <p>FORMULA: C396H621O144N96P1S3</p>
            <p>KEGG ID: NA</p>
            <p>PubChem ID: NA</p>
            <p>ChEBI ID: NA</p>
          </html>
        </notes>
      </species>
      <species id="M_3omrsACP_c" name="3-Oxotetradecanoyl-acyl-carrier-protein" compartment="c" charge="-1">
        <notes>
          <html xmlns="http://www.w3.org/1999/xhtml">
            <p>FORMULA: C398H627O144N96P1S3</p>
            <p>KEGG ID: C05759</p>
            <p>PubChem ID: 8054</p>
            <p>ChEBI ID: NA</p>
          </html>
        </notes>
      </species>
      <species id="M_3ocmrs7eACP_c" name="3-oxo-cis-myristol-7-eoyl-acyl-carrier-protein" compartment="c" charge="-1">
        <notes>
          <html xmlns="http://www.w3.org/1999/xhtml">
            <p>FORMULA: C398H625O144N96P1S3</p>
            <p>KEGG ID: NA</p>
            <p>PubChem ID: NA</p>
            <p>ChEBI ID: NA</p>
          </html>
        </notes>
      </species>
      <species id="M_3opalmACP_c" name="3-Oxohexadecanoyl-acyl-carrier-protein" compartment="c" charge="-1">
        <notes>
          <html xmlns="http://www.w3.org/1999/xhtml">
            <p>FORMULA: C400H631O144N96P1S3</p>
            <p>KEGG ID: C05762</p>
            <p>PubChem ID: 8057</p>
            <p>ChEBI ID: NA</p>
          </html>
        </notes>
      </species>
      <species id="M_3ocpalm9eACP_c" name="3-oxo-cis-palm-9-eoyl-acyl-carrier-protein" compartment="c" charge="-1">
        <notes>
          <html xmlns="http://www.w3.org/1999/xhtml">
            <p>FORMULA: C400H629O144N96P1S3</p>
            <p>KEGG ID: NA</p>
            <p>PubChem ID: NA</p>
            <p>ChEBI ID: NA</p>
          </html>
        </notes>
      </species>
      <species id="M_3ooctdACP_c" name="3-Oxooctadecanoyl-acyl-carrier-protein" compartment="c" charge="-1">
        <notes>
          <html xmlns="http://www.w3.org/1999/xhtml">
            <p>FORMULA: C402H635O144N96P1S3</p>
            <p>KEGG ID: NA</p>
            <p>PubChem ID: NA</p>
            <p>ChEBI ID: NA</p>
          </html>
        </notes>
      </species>
      <species id="M_3ocvac11eACP_c" name="3-oxo-cis-vacc-11-enoyl-acyl-carrier-protein" compartment="c" charge="-1">
        <notes>
          <html xmlns="http://www.w3.org/1999/xhtml">
            <p>FORMULA: C402H633O144N96P1S3</p>
            <p>KEGG ID: NA</p>
            <p>PubChem ID: NA</p>
            <p>ChEBI ID: NA</p>
          </html>
        </notes>
      </species>
      <species id="M_actACP_c" name="Acetoacetyl-ACP" compartment="c" charge="-1">
        <notes>
          <html xmlns="http://www.w3.org/1999/xhtml">
            <p>FORMULA: C388H607O144N96P1S3</p>
            <p>KEGG ID: C05744</p>
            <p>PubChem ID: 8039</p>
            <p>ChEBI ID: NA</p>
          </html>
        </notes>
      </species>
      <species id="M_3ohexACP_c" name="3-Oxohexanoyl-acyl-carrier-protein" compartment="c" charge="-1">
        <notes>
          <html xmlns="http://www.w3.org/1999/xhtml">
            <p>FORMULA: C390H611O144N96P1S3</p>
            <p>KEGG ID: C05746</p>
            <p>PubChem ID: 8041</p>
            <p>ChEBI ID: NA</p>
          </html>
        </notes>
      </species>
      <species id="M_3ooctACP_c" name="3-Oxooctanoyl-acyl-carrier-protein" compartment="c" charge="-1">
        <notes>
          <html xmlns="http://www.w3.org/1999/xhtml">
            <p>FORMULA: C392H615O144N96P1S3</p>
            <p>KEGG ID: C05750</p>
            <p>PubChem ID: 8045</p>
            <p>ChEBI ID: NA</p>
          </html>
        </notes>
      </species>
      <species id="M_ACP_c" name="apoprotein-acyl-carrier-protein" compartment="c" charge="-1">
        <notes>
          <html xmlns="http://www.w3.org/1999/xhtml">
            <p>FORMULA: C384H603N96O142P1S3</p>
            <p>KEGG ID: C00229</p>
            <p>PubChem ID: 3528</p>
            <p>ChEBI ID: NA</p>
          </html>
        </notes>
      </species>
      <species id="M_ocACP_c" name="Octanoyl-ACP-n-C80ACP" compartment="c" charge="-1">
        <notes>
          <html xmlns="http://www.w3.org/1999/xhtml">
            <p>FORMULA: C392H617O143N96P1S3</p>
            <p>KEGG ID: C05752</p>
            <p>PubChem ID: 8047</p>
            <p>ChEBI ID: NA</p>
          </html>
        </notes>
      </species>
      <species id="M_malACP_c" name="Malonyl-acyl-carrier-protein" compartment="c" charge="-2">
        <notes>
          <html xmlns="http://www.w3.org/1999/xhtml">
            <p>FORMULA: C387H604O145N96P1S3</p>
            <p>KEGG ID: C01209</p>
            <p>PubChem ID: 4431</p>
            <p>ChEBI ID: NA</p>
          </html>
        </notes>
      </species>
      <species id="M_co2_c" name="CO2" compartment="c" charge="0">
        <notes>
          <html xmlns="http://www.w3.org/1999/xhtml">
            <p>FORMULA: CO2</p>
            <p>KEGG ID: C00011</p>
            <p>PubChem ID: 3313</p>
            <p>ChEBI ID: 16526</p>
          </html>
        </notes>
      </species>
      <species id="M_dcaACP_c" name="Decanoyl-ACP-n-C100ACP" compartment="c" charge="-1">
        <notes>
          <html xmlns="http://www.w3.org/1999/xhtml">
            <p>FORMULA: C394H621O143N96P1S3</p>
            <p>KEGG ID: C05755</p>
            <p>PubChem ID: 8050</p>
            <p>ChEBI ID: NA</p>
          </html>
        </notes>
      </species>
      <species id="M_cdec3eACP_c" name="cis-dec-3-enoyl-acyl-carrier-protein-n-C101" compartment="c" charge="-1">
        <notes>
          <html xmlns="http://www.w3.org/1999/xhtml">
            <p>FORMULA: C394H619O143N96P1S3</p>
            <p>KEGG ID: NA</p>
            <p>PubChem ID: NA</p>
            <p>ChEBI ID: NA</p>
          </html>
        </notes>
      </species>
      <species id="M_ddcaACP_c" name="Dodecanoyl-ACP-n-C120ACP" compartment="c" charge="-1">
        <notes>
          <html xmlns="http://www.w3.org/1999/xhtml">
            <p>FORMULA: C396H625O143N96P1S3</p>
            <p>KEGG ID: C05223</p>
            <p>PubChem ID: 7620</p>
            <p>ChEBI ID: NA</p>
          </html>
        </notes>
      </species>
      <species id="M_cddec5eACP_c" name="cis-dodec-5-enoyl-acyl-carrier-protein-n-C121" compartment="c" charge="-1">
        <notes>
          <html xmlns="http://www.w3.org/1999/xhtml">
            <p>FORMULA: C396H623O143N96P1S3</p>
            <p>KEGG ID: NA</p>
            <p>PubChem ID: NA</p>
            <p>ChEBI ID: NA</p>
          </html>
        </notes>
      </species>
      <species id="M_myrsACP_c" name="Myristoyl-ACP-n-C140ACP" compartment="c" charge="-1">
        <notes>
          <html xmlns="http://www.w3.org/1999/xhtml">
            <p>FORMULA: C398H629O143N96P1S3</p>
            <p>KEGG ID: C05761</p>
            <p>PubChem ID: 8056</p>
            <p>ChEBI ID: NA</p>
          </html>
        </notes>
      </species>
      <species id="M_tdeACP_c" name="cis-tetradec-7-enoyl-acyl-carrier-protein-n-C141" compartment="c" charge="-1">
        <notes>
          <html xmlns="http://www.w3.org/1999/xhtml">
            <p>FORMULA: C398H627O143N96P1S3</p>
            <p>KEGG ID: NA</p>
            <p>PubChem ID: NA</p>
            <p>ChEBI ID: NA</p>
          </html>
        </notes>
      </species>
      <species id="M_palmACP_c" name="Palmitoyl-ACP-n-C160ACP" compartment="c" charge="-1">
        <notes>
          <html xmlns="http://www.w3.org/1999/xhtml">
            <p>FORMULA: C400H633O143N96P1S3</p>
            <p>KEGG ID: C05764</p>
            <p>PubChem ID: 8059</p>
            <p>ChEBI ID: NA</p>
          </html>
        </notes>
      </species>
      <species id="M_hdeACP_c" name="cis-hexadec-9-enoyl-acyl-carrier-protein-n-C161" compartment="c" charge="-1">
        <notes>
          <html xmlns="http://www.w3.org/1999/xhtml">
            <p>FORMULA: C400H631O143N96P1S3</p>
            <p>KEGG ID: NA</p>
            <p>PubChem ID: NA</p>
            <p>ChEBI ID: NA</p>
          </html>
        </notes>
      </species>
      <species id="M_butACP_c" name="Butyryl-ACP-n-C40ACP" compartment="c" charge="-1">
        <notes>
          <html xmlns="http://www.w3.org/1999/xhtml">
            <p>FORMULA: C388H609O143N96P1S3</p>
            <p>KEGG ID: C05745</p>
            <p>PubChem ID: 8040</p>
            <p>ChEBI ID: NA</p>
          </html>
        </notes>
      </species>
      <species id="M_hexACP_c" name="Hexanoyl-ACP-n-C60ACP" compartment="c" charge="-1">
        <notes>
          <html xmlns="http://www.w3.org/1999/xhtml">
            <p>FORMULA: C390H613O143N96P1S3</p>
            <p>KEGG ID: C05749</p>
            <p>PubChem ID: 8044</p>
            <p>ChEBI ID: NA</p>
          </html>
        </notes>
      </species>
      <species id="M_LalaDgluMdap_c" name="L-alanine-D-glutamate-meso-2-6-diaminoheptanedioate" compartment="c" charge="-1">
        <notes>
          <html xmlns="http://www.w3.org/1999/xhtml">
            <p>FORMULA: C15H25N4O8</p>
            <p>KEGG ID: NA</p>
            <p>PubChem ID: NA</p>
            <p>ChEBI ID: NA</p>
          </html>
        </notes>
      </species>
      <species id="M_LalaDgluMdap_p" name="L-alanine-D-glutamate-meso-2-6-diaminoheptanedioate" compartment="p" charge="-1">
        <notes>
          <html xmlns="http://www.w3.org/1999/xhtml">
            <p>FORMULA: C15H25N4O8</p>
            <p>KEGG ID: NA</p>
            <p>PubChem ID: NA</p>
            <p>ChEBI ID: NA</p>
          </html>
        </notes>
      </species>
      <species id="M_LalaDgluMdap_e" name="L-alanine-D-glutamate-meso-2-6-diaminoheptanedioate" compartment="e" charge="-1">
        <notes>
          <html xmlns="http://www.w3.org/1999/xhtml">
            <p>FORMULA: C15H25N4O8</p>
            <p>KEGG ID: NA</p>
            <p>PubChem ID: NA</p>
            <p>ChEBI ID: NA</p>
          </html>
        </notes>
      </species>
      <species id="M_3ump_e" name="3-UMP" compartment="e" charge="-2">
        <notes>
          <html xmlns="http://www.w3.org/1999/xhtml">
            <p>FORMULA: C9H11N2O9P</p>
            <p>KEGG ID: C01368</p>
            <p>PubChem ID: 4567</p>
            <p>ChEBI ID: 28895</p>
          </html>
        </notes>
      </species>
      <species id="M_4hoxpacd_e" name="4-Hydroxyphenylacetaldehyde" compartment="e" charge="0">
        <notes>
          <html xmlns="http://www.w3.org/1999/xhtml">
            <p>FORMULA: C8H8O2</p>
            <p>KEGG ID: C03765</p>
            <p>PubChem ID: 6521</p>
            <p>ChEBI ID: 15621</p>
          </html>
        </notes>
      </species>
      <species id="M_4hoxpacd_p" name="4-Hydroxyphenylacetaldehyde" compartment="p" charge="0">
        <notes>
          <html xmlns="http://www.w3.org/1999/xhtml">
            <p>FORMULA: C8H8O2</p>
            <p>KEGG ID: C03765</p>
            <p>PubChem ID: 6521</p>
            <p>ChEBI ID: 15621</p>
          </html>
        </notes>
      </species>
      <species id="M_4hthr_c" name="4-Hydroxy-L-threonine" compartment="c" charge="0">
        <notes>
          <html xmlns="http://www.w3.org/1999/xhtml">
            <p>FORMULA: C4H9NO4</p>
            <p>KEGG ID: C06056</p>
            <p>PubChem ID: 8326</p>
            <p>ChEBI ID: NA</p>
          </html>
        </notes>
      </species>
      <species id="M_phthr_c" name="O-Phospho-4-hydroxy-L-threonine" compartment="c" charge="-2">
        <notes>
          <html xmlns="http://www.w3.org/1999/xhtml">
            <p>FORMULA: C4H8NO7P</p>
            <p>KEGG ID: C06055</p>
            <p>PubChem ID: 8325</p>
            <p>ChEBI ID: 18336</p>
          </html>
        </notes>
      </species>
      <species id="M_ala_D_c" name="D-Alanine" compartment="c" charge="0">
        <notes>
          <html xmlns="http://www.w3.org/1999/xhtml">
            <p>FORMULA: C3H7NO2</p>
            <p>KEGG ID: C00133</p>
            <p>PubChem ID: 3433</p>
            <p>ChEBI ID: 15570</p>
          </html>
        </notes>
      </species>
      <species id="M_LalaDgluMdapDala_c" name="L-alanine-D-glutamate-meso-2-6-diaminoheptanedioate-D-alanine" compartment="c" charge="-1">
        <notes>
          <html xmlns="http://www.w3.org/1999/xhtml">
            <p>FORMULA: C18H30N5O9</p>
            <p>KEGG ID: NA</p>
            <p>PubChem ID: NA</p>
            <p>ChEBI ID: NA</p>
          </html>
        </notes>
      </species>
      <species id="M_LalaDgluMdapDala_p" name="L-alanine-D-glutamate-meso-2-6-diaminoheptanedioate-D-alanine" compartment="p" charge="-1">
        <notes>
          <html xmlns="http://www.w3.org/1999/xhtml">
            <p>FORMULA: C18H30N5O9</p>
            <p>KEGG ID: NA</p>
            <p>PubChem ID: NA</p>
            <p>ChEBI ID: NA</p>
          </html>
        </notes>
      </species>
      <species id="M_ala_D_p" name="D-Alanine" compartment="p" charge="0">
        <notes>
          <html xmlns="http://www.w3.org/1999/xhtml">
            <p>FORMULA: C3H7NO2</p>
            <p>KEGG ID: C00133</p>
            <p>PubChem ID: 3433</p>
            <p>ChEBI ID: 15570</p>
          </html>
        </notes>
      </species>
      <species id="M_LalaDgluMdapDala_e" name="L-alanine-D-glutamate-meso-2-6-diaminoheptanedioate-D-alanine" compartment="e" charge="-1">
        <notes>
          <html xmlns="http://www.w3.org/1999/xhtml">
            <p>FORMULA: C18H30N5O9</p>
            <p>KEGG ID: NA</p>
            <p>PubChem ID: NA</p>
            <p>ChEBI ID: NA</p>
          </html>
        </notes>
      </species>
      <species id="M_5dglcn_c" name="5-Dehydro-D-gluconate" compartment="c" charge="-1">
        <notes>
          <html xmlns="http://www.w3.org/1999/xhtml">
            <p>FORMULA: C6H9O7</p>
            <p>KEGG ID: C01062</p>
            <p>PubChem ID: 4301</p>
            <p>ChEBI ID: 17426</p>
          </html>
        </notes>
      </species>
      <species id="M_5dglcn_p" name="5-Dehydro-D-gluconate" compartment="p" charge="-1">
        <notes>
          <html xmlns="http://www.w3.org/1999/xhtml">
            <p>FORMULA: C6H9O7</p>
            <p>KEGG ID: C01062</p>
            <p>PubChem ID: 4301</p>
            <p>ChEBI ID: 17426</p>
          </html>
        </notes>
      </species>
      <species id="M_5dglcn_e" name="5-Dehydro-D-gluconate" compartment="e" charge="-1">
        <notes>
          <html xmlns="http://www.w3.org/1999/xhtml">
            <p>FORMULA: C6H9O7</p>
            <p>KEGG ID: C01062</p>
            <p>PubChem ID: 4301</p>
            <p>ChEBI ID: 17426</p>
          </html>
        </notes>
      </species>
      <species id="M_5drib_c" name="5-deoxyribose" compartment="c" charge="0">
        <notes>
          <html xmlns="http://www.w3.org/1999/xhtml">
            <p>FORMULA: C5H10O4</p>
            <p>KEGG ID: NA</p>
            <p>PubChem ID: 3449</p>
            <p>ChEBI ID: 30797</p>
          </html>
        </notes>
      </species>
      <species id="M_dad_5_c" name="5-Deoxyadenosine" compartment="c" charge="0">
        <notes>
          <html xmlns="http://www.w3.org/1999/xhtml">
            <p>FORMULA: C10H13N5O3</p>
            <p>KEGG ID: C05198</p>
            <p>PubChem ID: 7603</p>
            <p>ChEBI ID: 17319</p>
          </html>
        </notes>
      </species>
      <species id="M_ade_c" name="Adenine" compartment="c" charge="0">
        <notes>
          <html xmlns="http://www.w3.org/1999/xhtml">
            <p>FORMULA: C5H5N5</p>
            <p>KEGG ID: C00147</p>
            <p>PubChem ID: 3447</p>
            <p>ChEBI ID: 16708</p>
          </html>
        </notes>
      </species>
      <species id="M_ara5p_c" name="D-Arabinose-5-phosphate" compartment="c" charge="-2">
        <notes>
          <html xmlns="http://www.w3.org/1999/xhtml">
            <p>FORMULA: C5H9O8P</p>
            <p>KEGG ID: C01112</p>
            <p>PubChem ID: 4344</p>
            <p>ChEBI ID: 16241</p>
          </html>
        </notes>
      </species>
      <species id="M_ru5p_D_c" name="D-Ribulose-5-phosphate" compartment="c" charge="-2">
        <notes>
          <html xmlns="http://www.w3.org/1999/xhtml">
            <p>FORMULA: C5H9O8P</p>
            <p>KEGG ID: C00199</p>
            <p>PubChem ID: 3499</p>
            <p>ChEBI ID: 17363</p>
          </html>
        </notes>
      </species>
      <species id="M_octeACP_c" name="cis-octadec-11-enoyl-acyl-carrier-protein-n-C181" compartment="c" charge="-1">
        <notes>
          <html xmlns="http://www.w3.org/1999/xhtml">
            <p>FORMULA: C402H635O143N96P1S3</p>
            <p>KEGG ID: NA</p>
            <p>PubChem ID: NA</p>
            <p>ChEBI ID: NA</p>
          </html>
        </notes>
      </species>
      <species id="M_ocdcaACP_c" name="Octadecanoyl-ACP-n-C180ACP" compartment="c" charge="-1">
        <notes>
          <html xmlns="http://www.w3.org/1999/xhtml">
            <p>FORMULA: C402H637O143N96P1S3</p>
            <p>KEGG ID: NA</p>
            <p>PubChem ID: NA</p>
            <p>ChEBI ID: NA</p>
          </html>
        </notes>
      </species>
      <species id="M_dca_c" name="Decanoate-n-C100" compartment="c" charge="-1">
        <notes>
          <html xmlns="http://www.w3.org/1999/xhtml">
            <p>FORMULA: C10H19O2</p>
            <p>KEGG ID: C01571</p>
            <p>PubChem ID: 4728</p>
            <p>ChEBI ID: 30813</p>
          </html>
        </notes>
      </species>
      <species id="M_octa_c" name="octanoate-n-C80" compartment="c" charge="-1">
        <notes>
          <html xmlns="http://www.w3.org/1999/xhtml">
            <p>FORMULA: C8H15O2</p>
            <p>KEGG ID: C06423</p>
            <p>PubChem ID: 8658</p>
            <p>ChEBI ID: 28837</p>
          </html>
        </notes>
      </species>
      <species id="M_o2_c" name="O2" compartment="c" charge="0">
        <notes>
          <html xmlns="http://www.w3.org/1999/xhtml">
            <p>FORMULA: O2</p>
            <p>KEGG ID: C00007</p>
            <p>PubChem ID: 3309</p>
            <p>ChEBI ID: 15379</p>
          </html>
        </notes>
      </species>
      <species id="M_aact_c" name="Aminoacetone" compartment="c" charge="1">
        <notes>
          <html xmlns="http://www.w3.org/1999/xhtml">
            <p>FORMULA: C3H8NO</p>
            <p>KEGG ID: C01888</p>
            <p>PubChem ID: 5001</p>
            <p>ChEBI ID: 17906</p>
          </html>
        </notes>
      </species>
      <species id="M_nh4_c" name="Ammonium" compartment="c" charge="1">
        <notes>
          <html xmlns="http://www.w3.org/1999/xhtml">
            <p>FORMULA: H4N</p>
            <p>KEGG ID: C01342</p>
            <p>PubChem ID: 4547</p>
            <p>ChEBI ID: 28938</p>
          </html>
        </notes>
      </species>
      <species id="M_mthgxl_c" name="Methylglyoxal" compartment="c" charge="0">
        <notes>
          <html xmlns="http://www.w3.org/1999/xhtml">
            <p>FORMULA: C3H4O2</p>
            <p>KEGG ID: C00546</p>
            <p>PubChem ID: 3827</p>
            <p>ChEBI ID: 17158</p>
          </html>
        </notes>
      </species>
      <species id="M_h2o2_c" name="Hydrogen-peroxide" compartment="c" charge="0">
        <notes>
          <html xmlns="http://www.w3.org/1999/xhtml">
            <p>FORMULA: H2O2</p>
            <p>KEGG ID: C00027</p>
            <p>PubChem ID: 3329</p>
            <p>ChEBI ID: 16240</p>
          </html>
        </notes>
      </species>
      <species id="M_malthx_c" name="Maltohexaose" compartment="c" charge="0">
        <notes>
          <html xmlns="http://www.w3.org/1999/xhtml">
            <p>FORMULA: C36H62O31</p>
            <p>KEGG ID: C01936</p>
            <p>PubChem ID: 5041</p>
            <p>ChEBI ID: NA</p>
          </html>
        </notes>
      </species>
      <species id="M_malthx_p" name="Maltohexaose" compartment="p" charge="0">
        <notes>
          <html xmlns="http://www.w3.org/1999/xhtml">
            <p>FORMULA: C36H62O31</p>
            <p>KEGG ID: C01936</p>
            <p>PubChem ID: 5041</p>
            <p>ChEBI ID: NA</p>
          </html>
        </notes>
      </species>
      <species id="M_g6p_c" name="D-Glucose-6-phosphate" compartment="c" charge="-2">
        <notes>
          <html xmlns="http://www.w3.org/1999/xhtml">
            <p>FORMULA: C6H11O9P</p>
            <p>KEGG ID: C00092</p>
            <p>PubChem ID: 3392</p>
            <p>ChEBI ID: 4170</p>
          </html>
        </notes>
      </species>
      <species id="M_hqn_c" name="Hydroquinone" compartment="c" charge="0">
        <notes>
          <html xmlns="http://www.w3.org/1999/xhtml">
            <p>FORMULA: C6H6O2</p>
            <p>KEGG ID: C00530</p>
            <p>PubChem ID: 3812</p>
            <p>ChEBI ID: 17594</p>
          </html>
        </notes>
      </species>
      <species id="M_arbt6p_c" name="Arbutin-6-phosphate" compartment="c" charge="-2">
        <notes>
          <html xmlns="http://www.w3.org/1999/xhtml">
            <p>FORMULA: C12H15O10P</p>
            <p>KEGG ID: C06187</p>
            <p>PubChem ID: 8438</p>
            <p>ChEBI ID: NA</p>
          </html>
        </notes>
      </species>
      <species id="M_4abut_c" name="4-Aminobutanoate" compartment="c" charge="0">
        <notes>
          <html xmlns="http://www.w3.org/1999/xhtml">
            <p>FORMULA: C4H9NO2</p>
            <p>KEGG ID: C00334</p>
            <p>PubChem ID: 3628</p>
            <p>ChEBI ID: 16865</p>
          </html>
        </notes>
      </species>
      <species id="M_akg_c" name="2-Oxoglutarate" compartment="c" charge="-2">
        <notes>
          <html xmlns="http://www.w3.org/1999/xhtml">
            <p>FORMULA: C5H4O5</p>
            <p>KEGG ID: C00026</p>
            <p>PubChem ID: 3328</p>
            <p>ChEBI ID: 30915</p>
          </html>
        </notes>
      </species>
      <species id="M_glu_L_c" name="L-Glutamate" compartment="c" charge="-1">
        <notes>
          <html xmlns="http://www.w3.org/1999/xhtml">
            <p>FORMULA: C5H8NO4</p>
            <p>KEGG ID: C00025</p>
            <p>PubChem ID: 3327</p>
            <p>ChEBI ID: 16015</p>
          </html>
        </notes>
      </species>
      <species id="M_sucsal_c" name="Succinic-semialdehyde" compartment="c" charge="-1">
        <notes>
          <html xmlns="http://www.w3.org/1999/xhtml">
            <p>FORMULA: C4H5O3</p>
            <p>KEGG ID: C00232</p>
            <p>PubChem ID: 3531</p>
            <p>ChEBI ID: 16265</p>
          </html>
        </notes>
      </species>
      <species id="M_4abutn_c" name="4-Aminobutanal" compartment="c" charge="1">
        <notes>
          <html xmlns="http://www.w3.org/1999/xhtml">
            <p>FORMULA: C4H10NO</p>
            <p>KEGG ID: C00555</p>
            <p>PubChem ID: 3835</p>
            <p>ChEBI ID: 17769</p>
          </html>
        </notes>
      </species>
      <species id="M_4abut_p" name="4-Aminobutanoate" compartment="p" charge="0">
        <notes>
          <html xmlns="http://www.w3.org/1999/xhtml">
            <p>FORMULA: C4H9NO2</p>
            <p>KEGG ID: C00334</p>
            <p>PubChem ID: 3628</p>
            <p>ChEBI ID: 16865</p>
          </html>
        </notes>
      </species>
      <species id="M_4abut_e" name="4-Aminobutanoate" compartment="e" charge="0">
        <notes>
          <html xmlns="http://www.w3.org/1999/xhtml">
            <p>FORMULA: C4H9NO2</p>
            <p>KEGG ID: C00334</p>
            <p>PubChem ID: 3628</p>
            <p>ChEBI ID: 16865</p>
          </html>
        </notes>
      </species>
      <species id="M_acac_e" name="Acetoacetate" compartment="e" charge="-1">
        <notes>
          <html xmlns="http://www.w3.org/1999/xhtml">
            <p>FORMULA: C4H5O3</p>
            <p>KEGG ID: C00164</p>
            <p>PubChem ID: 3464</p>
            <p>ChEBI ID: NA</p>
          </html>
        </notes>
      </species>
      <species id="M_acac_p" name="Acetoacetate" compartment="p" charge="-1">
        <notes>
          <html xmlns="http://www.w3.org/1999/xhtml">
            <p>FORMULA: C4H5O3</p>
            <p>KEGG ID: C00164</p>
            <p>PubChem ID: 3464</p>
            <p>ChEBI ID: NA</p>
          </html>
        </notes>
      </species>
      <species id="M_accoa_c" name="Acetyl-CoA" compartment="c" charge="-4">
        <notes>
          <html xmlns="http://www.w3.org/1999/xhtml">
            <p>FORMULA: C23H34N7O17P3S</p>
            <p>KEGG ID: C00024</p>
            <p>PubChem ID: 3326</p>
            <p>ChEBI ID: 15351</p>
          </html>
        </notes>
      </species>
      <species id="M_coa_c" name="Coenzyme-A" compartment="c" charge="-4">
        <notes>
          <html xmlns="http://www.w3.org/1999/xhtml">
            <p>FORMULA: C21H32N7O16P3S</p>
            <p>KEGG ID: C00010</p>
            <p>PubChem ID: 3312</p>
            <p>ChEBI ID: 15346</p>
          </html>
        </notes>
      </species>
      <species id="M_acald_c" name="Acetaldehyde" compartment="c" charge="0">
        <notes>
          <html xmlns="http://www.w3.org/1999/xhtml">
            <p>FORMULA: C2H4O</p>
            <p>KEGG ID: C00084</p>
            <p>PubChem ID: 3384</p>
            <p>ChEBI ID: 15343</p>
          </html>
        </notes>
      </species>
      <species id="M_acald_e" name="Acetaldehyde" compartment="e" charge="0">
        <notes>
          <html xmlns="http://www.w3.org/1999/xhtml">
            <p>FORMULA: C2H4O</p>
            <p>KEGG ID: C00084</p>
            <p>PubChem ID: 3384</p>
            <p>ChEBI ID: 15343</p>
          </html>
        </notes>
      </species>
      <species id="M_acald_p" name="Acetaldehyde" compartment="p" charge="0">
        <notes>
          <html xmlns="http://www.w3.org/1999/xhtml">
            <p>FORMULA: C2H4O</p>
            <p>KEGG ID: C00084</p>
            <p>PubChem ID: 3384</p>
            <p>ChEBI ID: 15343</p>
          </html>
        </notes>
      </species>
      <species id="M_adocbip_c" name="Adenosyl-cobinamide-phosphate" compartment="c" charge="-1">
        <notes>
          <html xmlns="http://www.w3.org/1999/xhtml">
            <p>FORMULA: C58H83CoN16O14P</p>
            <p>KEGG ID: C06509</p>
            <p>PubChem ID: 8740</p>
            <p>ChEBI ID: 2481</p>
          </html>
        </notes>
      </species>
      <species id="M_agdpcbi_c" name="Adenosine-GDP-cobinamide" compartment="c" charge="-1">
        <notes>
          <html xmlns="http://www.w3.org/1999/xhtml">
            <p>FORMULA: C68H95CoN21O21P2</p>
            <p>KEGG ID: C06510</p>
            <p>PubChem ID: 8741</p>
            <p>ChEBI ID: NA</p>
          </html>
        </notes>
      </species>
      <species id="M_gtp_c" name="GTP" compartment="c" charge="-4">
        <notes>
          <html xmlns="http://www.w3.org/1999/xhtml">
            <p>FORMULA: C10H12N5O14P3</p>
            <p>KEGG ID: C00044</p>
            <p>PubChem ID: 3346</p>
            <p>ChEBI ID: 15996</p>
          </html>
        </notes>
      </species>
      <species id="M_malcoa_c" name="Malonyl-CoA" compartment="c" charge="-5">
        <notes>
          <html xmlns="http://www.w3.org/1999/xhtml">
            <p>FORMULA: C24H33N7O19P3S</p>
            <p>KEGG ID: C00083</p>
            <p>PubChem ID: 3383</p>
            <p>ChEBI ID: 15531</p>
          </html>
        </notes>
      </species>
      <species id="M_hco3_c" name="Bicarbonate" compartment="c" charge="-1">
        <notes>
          <html xmlns="http://www.w3.org/1999/xhtml">
            <p>FORMULA: CHO3</p>
            <p>KEGG ID: C00288</p>
            <p>PubChem ID: 3583</p>
            <p>ChEBI ID: 17544</p>
          </html>
        </notes>
      </species>
      <species id="M_ppa_c" name="Propionate-n-C30" compartment="c" charge="-1">
        <notes>
          <html xmlns="http://www.w3.org/1999/xhtml">
            <p>FORMULA: C3H5O2</p>
            <p>KEGG ID: C00163</p>
            <p>PubChem ID: 3463</p>
            <p>ChEBI ID: 30768</p>
          </html>
        </notes>
      </species>
      <species id="M_ppcoa_c" name="Propanoyl-CoA" compartment="c" charge="-4">
        <notes>
          <html xmlns="http://www.w3.org/1999/xhtml">
            <p>FORMULA: C24H36N7O17P3S</p>
            <p>KEGG ID: C00100</p>
            <p>PubChem ID: 3400</p>
            <p>ChEBI ID: 15539</p>
          </html>
        </notes>
      </species>
      <species id="M_acgal1p_p" name="N-Acetyl-D-galactosamine-1-phosphate" compartment="p" charge="-2">
        <notes>
          <html xmlns="http://www.w3.org/1999/xhtml">
            <p>FORMULA: C8H14NO9P</p>
            <p>KEGG ID: NA</p>
            <p>PubChem ID: NA</p>
            <p>ChEBI ID: NA</p>
          </html>
        </notes>
      </species>
      <species id="M_acgal_p" name="N-Acetyl-D-galactosamine" compartment="p" charge="0">
        <notes>
          <html xmlns="http://www.w3.org/1999/xhtml">
            <p>FORMULA: C8H15NO6</p>
            <p>KEGG ID: C01132</p>
            <p>PubChem ID: 4363</p>
            <p>ChEBI ID: 28037</p>
          </html>
        </notes>
      </species>
      <species id="M_acgal1p_e" name="N-Acetyl-D-galactosamine-1-phosphate" compartment="e" charge="-2">
        <notes>
          <html xmlns="http://www.w3.org/1999/xhtml">
            <p>FORMULA: C8H14NO9P</p>
            <p>KEGG ID: NA</p>
            <p>PubChem ID: NA</p>
            <p>ChEBI ID: NA</p>
          </html>
        </notes>
      </species>
      <species id="M_acgal_e" name="N-Acetyl-D-galactosamine" compartment="e" charge="0">
        <notes>
          <html xmlns="http://www.w3.org/1999/xhtml">
            <p>FORMULA: C8H15NO6</p>
            <p>KEGG ID: C01132</p>
            <p>PubChem ID: 4363</p>
            <p>ChEBI ID: 28037</p>
          </html>
        </notes>
      </species>
      <species id="M_acgam1p_p" name="N-Acetyl-D-glucosamine-1-phosphate" compartment="p" charge="-2">
        <notes>
          <html xmlns="http://www.w3.org/1999/xhtml">
            <p>FORMULA: C8H14NO9P</p>
            <p>KEGG ID: C04256</p>
            <p>PubChem ID: 6921</p>
            <p>ChEBI ID: 7125</p>
          </html>
        </notes>
      </species>
      <species id="M_acgam_p" name="N-Acetyl-D-glucosamine" compartment="p" charge="0">
        <notes>
          <html xmlns="http://www.w3.org/1999/xhtml">
            <p>FORMULA: C8H15NO6</p>
            <p>KEGG ID: C00140</p>
            <p>PubChem ID: 3440</p>
            <p>ChEBI ID: 17411</p>
          </html>
        </notes>
      </species>
      <species id="M_acgam1p_e" name="N-Acetyl-D-glucosamine-1-phosphate" compartment="e" charge="-2">
        <notes>
          <html xmlns="http://www.w3.org/1999/xhtml">
            <p>FORMULA: C8H14NO9P</p>
            <p>KEGG ID: C04256</p>
            <p>PubChem ID: 6921</p>
            <p>ChEBI ID: 7125</p>
          </html>
        </notes>
      </species>
      <species id="M_acgam_c" name="N-Acetyl-D-glucosamine" compartment="c" charge="0">
        <notes>
          <html xmlns="http://www.w3.org/1999/xhtml">
            <p>FORMULA: C8H15NO6</p>
            <p>KEGG ID: C00140</p>
            <p>PubChem ID: 3440</p>
            <p>ChEBI ID: 17411</p>
          </html>
        </notes>
      </species>
      <species id="M_acgam6p_c" name="N-Acetyl-D-glucosamine-6-phosphate" compartment="c" charge="-2">
        <notes>
          <html xmlns="http://www.w3.org/1999/xhtml">
            <p>FORMULA: C8H14NO9P</p>
            <p>KEGG ID: C00357</p>
            <p>PubChem ID: 3650</p>
            <p>ChEBI ID: 15784</p>
          </html>
        </notes>
      </species>
      <species id="M_udcpp_c" name="Undecaprenyl-phosphate" compartment="c" charge="-2">
        <notes>
          <html xmlns="http://www.w3.org/1999/xhtml">
            <p>FORMULA: C55H89O4P</p>
            <p>KEGG ID: C00348</p>
            <p>PubChem ID: 3641</p>
            <p>ChEBI ID: 16141</p>
          </html>
        </notes>
      </species>
      <species id="M_uacgam_c" name="UDP-N-acetyl-D-glucosamine" compartment="c" charge="-2">
        <notes>
          <html xmlns="http://www.w3.org/1999/xhtml">
            <p>FORMULA: C17H25N3O17P2</p>
            <p>KEGG ID: C00043</p>
            <p>PubChem ID: 3345</p>
            <p>ChEBI ID: 16264</p>
          </html>
        </notes>
      </species>
      <species id="M_ump_c" name="UMP" compartment="c" charge="-2">
        <notes>
          <html xmlns="http://www.w3.org/1999/xhtml">
            <p>FORMULA: C9H11N2O9P</p>
            <p>KEGG ID: C00105</p>
            <p>PubChem ID: 3405</p>
            <p>ChEBI ID: 16695</p>
          </html>
        </notes>
      </species>
      <species id="M_unaga_c" name="Undecaprenyl-diphospho-N-acetyl-glucosamine" compartment="c" charge="-2">
        <notes>
          <html xmlns="http://www.w3.org/1999/xhtml">
            <p>FORMULA: C63H103NO12P2</p>
            <p>KEGG ID: C01289</p>
            <p>PubChem ID: 4508</p>
            <p>ChEBI ID: NA</p>
          </html>
        </notes>
      </species>
      <species id="M_pyr_c" name="Pyruvate" compartment="c" charge="-1">
        <notes>
          <html xmlns="http://www.w3.org/1999/xhtml">
            <p>FORMULA: C3H3O3</p>
            <p>KEGG ID: C00022</p>
            <p>PubChem ID: 3324</p>
            <p>ChEBI ID: 32816</p>
          </html>
        </notes>
      </species>
      <species id="M_pep_c" name="Phosphoenolpyruvate" compartment="c" charge="-3">
        <notes>
          <html xmlns="http://www.w3.org/1999/xhtml">
            <p>FORMULA: C3H2O6P</p>
            <p>KEGG ID: C00074</p>
            <p>PubChem ID: 3374</p>
            <p>ChEBI ID:  18021 44897</p>
          </html>
        </notes>
      </species>
      <species id="M_acgam_e" name="N-Acetyl-D-glucosamine" compartment="e" charge="0">
        <notes>
          <html xmlns="http://www.w3.org/1999/xhtml">
            <p>FORMULA: C8H15NO6</p>
            <p>KEGG ID: C00140</p>
            <p>PubChem ID: 3440</p>
            <p>ChEBI ID: 17411</p>
          </html>
        </notes>
      </species>
      <species id="M_acglu_c" name="N-Acetyl-L-glutamate" compartment="c" charge="-2">
        <notes>
          <html xmlns="http://www.w3.org/1999/xhtml">
            <p>FORMULA: C7H9NO5</p>
            <p>KEGG ID: C00624</p>
            <p>PubChem ID: 3897</p>
            <p>ChEBI ID:  17533 44337</p>
          </html>
        </notes>
      </species>
      <species id="M_acg5p_c" name="N-Acetyl-L-glutamyl-5-phosphate" compartment="c" charge="-3">
        <notes>
          <html xmlns="http://www.w3.org/1999/xhtml">
            <p>FORMULA: C7H9NO8P</p>
            <p>KEGG ID: C04133</p>
            <p>PubChem ID: 6819</p>
            <p>ChEBI ID: 16878</p>
          </html>
        </notes>
      </species>
      <species id="M_2ahbut_c" name="S-2-Aceto-2-hydroxybutanoate" compartment="c" charge="-1">
        <notes>
          <html xmlns="http://www.w3.org/1999/xhtml">
            <p>FORMULA: C6H9O4</p>
            <p>KEGG ID: C06006</p>
            <p>PubChem ID: 8279</p>
            <p>ChEBI ID:  27681 49256</p>
          </html>
        </notes>
      </species>
      <species id="M_2obut_c" name="2-Oxobutanoate" compartment="c" charge="-1">
        <notes>
          <html xmlns="http://www.w3.org/1999/xhtml">
            <p>FORMULA: C4H5O3</p>
            <p>KEGG ID: C00109</p>
            <p>PubChem ID: 3409</p>
            <p>ChEBI ID: 30831</p>
          </html>
        </notes>
      </species>
      <species id="M_ac_c" name="Acetate" compartment="c" charge="-1">
        <notes>
          <html xmlns="http://www.w3.org/1999/xhtml">
            <p>FORMULA: C2H3O2</p>
            <p>KEGG ID: C00033</p>
            <p>PubChem ID: 3335</p>
            <p>ChEBI ID: 15366</p>
          </html>
        </notes>
      </species>
      <species id="M_actp_c" name="Acetyl-phosphate" compartment="c" charge="-2">
        <notes>
          <html xmlns="http://www.w3.org/1999/xhtml">
            <p>FORMULA: C2H3O5P</p>
            <p>KEGG ID: C00227</p>
            <p>PubChem ID: 3527</p>
            <p>ChEBI ID: 15350</p>
          </html>
        </notes>
      </species>
      <species id="M_alac_S_c" name="S-2-Acetolactate" compartment="c" charge="-1">
        <notes>
          <html xmlns="http://www.w3.org/1999/xhtml">
            <p>FORMULA: C5H7O4</p>
            <p>KEGG ID: C06010</p>
            <p>PubChem ID: 8282</p>
            <p>ChEBI ID: 18409</p>
          </html>
        </notes>
      </species>
      <species id="M_acmum6p_c" name="N-acetylmuramate-6-phosphate" compartment="c" charge="-3">
        <notes>
          <html xmlns="http://www.w3.org/1999/xhtml">
            <p>FORMULA: C11H17NO11P</p>
            <p>KEGG ID: NA</p>
            <p>PubChem ID: NA</p>
            <p>ChEBI ID: NA</p>
          </html>
        </notes>
      </species>
      <species id="M_lac_D_c" name="D-Lactate" compartment="c" charge="-1">
        <notes>
          <html xmlns="http://www.w3.org/1999/xhtml">
            <p>FORMULA: C3H5O3</p>
            <p>KEGG ID: C00256</p>
            <p>PubChem ID: 3555</p>
            <p>ChEBI ID: 42111</p>
          </html>
        </notes>
      </species>
      <species id="M_udp_c" name="UDP" compartment="c" charge="-3">
        <notes>
          <html xmlns="http://www.w3.org/1999/xhtml">
            <p>FORMULA: C9H11N2O12P2</p>
            <p>KEGG ID: C00015</p>
            <p>PubChem ID: 3317</p>
            <p>ChEBI ID: 17659</p>
          </html>
        </notes>
      </species>
      <species id="M_unagamu_c" name="Undecaprenyl-diphospho-N-acetylglucosamine-N-acetylmannosaminuronate" compartment="c" charge="-3">
        <notes>
          <html xmlns="http://www.w3.org/1999/xhtml">
            <p>FORMULA: C71H113N2O18P2</p>
            <p>KEGG ID: NA</p>
            <p>PubChem ID: NA</p>
            <p>ChEBI ID: NA</p>
          </html>
        </notes>
      </species>
      <species id="M_uacmamu_c" name="UDP-N-acetyl-D-mannosaminouronate" compartment="c" charge="-3">
        <notes>
          <html xmlns="http://www.w3.org/1999/xhtml">
            <p>FORMULA: C17H22N3O18P2</p>
            <p>KEGG ID: C06240</p>
            <p>PubChem ID: 8481</p>
            <p>ChEBI ID: 28581</p>
          </html>
        </notes>
      </species>
      <species id="M_acmana_p" name="N-Acetyl-D-mannosamine" compartment="p" charge="0">
        <notes>
          <html xmlns="http://www.w3.org/1999/xhtml">
            <p>FORMULA: C8H15NO6</p>
            <p>KEGG ID: C00645</p>
            <p>PubChem ID: 3918</p>
            <p>ChEBI ID: 17122</p>
          </html>
        </notes>
      </species>
      <species id="M_acmanap_c" name="N-Acetyl-D-mannosamine-6-phosphate" compartment="c" charge="-2">
        <notes>
          <html xmlns="http://www.w3.org/1999/xhtml">
            <p>FORMULA: C8H14NO9P</p>
            <p>KEGG ID: C04257</p>
            <p>PubChem ID: 6922</p>
            <p>ChEBI ID: 28273</p>
          </html>
        </notes>
      </species>
      <species id="M_acmana_e" name="N-Acetyl-D-mannosamine" compartment="e" charge="0">
        <notes>
          <html xmlns="http://www.w3.org/1999/xhtml">
            <p>FORMULA: C8H15NO6</p>
            <p>KEGG ID: C00645</p>
            <p>PubChem ID: 3918</p>
            <p>ChEBI ID: 17122</p>
          </html>
        </notes>
      </species>
      <species id="M_acmum_p" name="N-Acetylmuramate" compartment="p" charge="-1">
        <notes>
          <html xmlns="http://www.w3.org/1999/xhtml">
            <p>FORMULA: C11H18NO8</p>
            <p>KEGG ID: C02713</p>
            <p>PubChem ID: 5676</p>
            <p>ChEBI ID: NA</p>
          </html>
        </notes>
      </species>
      <species id="M_acmum_e" name="N-Acetylmuramate" compartment="e" charge="-1">
        <notes>
          <html xmlns="http://www.w3.org/1999/xhtml">
            <p>FORMULA: C11H18NO8</p>
            <p>KEGG ID: C02713</p>
            <p>PubChem ID: 5676</p>
            <p>ChEBI ID: NA</p>
          </html>
        </notes>
      </species>
      <species id="M_acnam_p" name="N-Acetylneuraminate" compartment="p" charge="-1">
        <notes>
          <html xmlns="http://www.w3.org/1999/xhtml">
            <p>FORMULA: C11H18NO9</p>
            <p>KEGG ID: C00270</p>
            <p>PubChem ID: 3568</p>
            <p>ChEBI ID: 17012</p>
          </html>
        </notes>
      </species>
      <species id="M_acnam_c" name="N-Acetylneuraminate" compartment="c" charge="-1">
        <notes>
          <html xmlns="http://www.w3.org/1999/xhtml">
            <p>FORMULA: C11H18NO9</p>
            <p>KEGG ID: C00270</p>
            <p>PubChem ID: 3568</p>
            <p>ChEBI ID: 17012</p>
          </html>
        </notes>
      </species>
      <species id="M_acnam_e" name="N-Acetylneuraminate" compartment="e" charge="-1">
        <notes>
          <html xmlns="http://www.w3.org/1999/xhtml">
            <p>FORMULA: C11H18NO9</p>
            <p>KEGG ID: C00270</p>
            <p>PubChem ID: 3568</p>
            <p>ChEBI ID: 17012</p>
          </html>
        </notes>
      </species>
      <species id="M_acmana_c" name="N-Acetyl-D-mannosamine" compartment="c" charge="0">
        <notes>
          <html xmlns="http://www.w3.org/1999/xhtml">
            <p>FORMULA: C8H15NO6</p>
            <p>KEGG ID: C00645</p>
            <p>PubChem ID: 3918</p>
            <p>ChEBI ID: 17122</p>
          </html>
        </notes>
      </species>
      <species id="M_fadh2_c" name="Flavin-adenine-dinucleotide-reduced" compartment="c" charge="-2">
        <notes>
          <html xmlns="http://www.w3.org/1999/xhtml">
            <p>FORMULA: C27H33N9O15P2</p>
            <p>KEGG ID: C01352</p>
            <p>PubChem ID: 4556</p>
            <p>ChEBI ID: 17877</p>
          </html>
        </notes>
      </species>
      <species id="M_b2coa_c" name="Crotonoyl-CoA" compartment="c" charge="-4">
        <notes>
          <html xmlns="http://www.w3.org/1999/xhtml">
            <p>FORMULA: C25H36N7O17P3S</p>
            <p>KEGG ID: C00877</p>
            <p>PubChem ID: 4133</p>
            <p>ChEBI ID: NA</p>
          </html>
        </notes>
      </species>
      <species id="M_btcoa_c" name="Butanoyl-CoA" compartment="c" charge="-4">
        <notes>
          <html xmlns="http://www.w3.org/1999/xhtml">
            <p>FORMULA: C25H38N7O17P3S</p>
            <p>KEGG ID: C00136</p>
            <p>PubChem ID: 3436</p>
            <p>ChEBI ID: 15517</p>
          </html>
        </notes>
      </species>
      <species id="M_fad_c" name="Flavin-adenine-dinucleotide-oxidized" compartment="c" charge="-2">
        <notes>
          <html xmlns="http://www.w3.org/1999/xhtml">
            <p>FORMULA: C27H31N9O15P2</p>
            <p>KEGG ID: C00016</p>
            <p>PubChem ID: 3318</p>
            <p>ChEBI ID: 16238</p>
          </html>
        </notes>
      </species>
      <species id="M_hxcoa_c" name="Hexanoyl-CoA-n-C60CoA" compartment="c" charge="-4">
        <notes>
          <html xmlns="http://www.w3.org/1999/xhtml">
            <p>FORMULA: C27H42N7O17P3S</p>
            <p>KEGG ID: C05270</p>
            <p>PubChem ID: 7657</p>
            <p>ChEBI ID: 27540</p>
          </html>
        </notes>
      </species>
      <species id="M_hx2coa_c" name="trans-Hex-2-enoyl-CoA" compartment="c" charge="-4">
        <notes>
          <html xmlns="http://www.w3.org/1999/xhtml">
            <p>FORMULA: C27H40N7O17P3S</p>
            <p>KEGG ID: C05271</p>
            <p>PubChem ID: 7658</p>
            <p>ChEBI ID: 28706</p>
          </html>
        </notes>
      </species>
      <species id="M_occoa_c" name="Octanoyl-CoA-n-C80CoA" compartment="c" charge="-4">
        <notes>
          <html xmlns="http://www.w3.org/1999/xhtml">
            <p>FORMULA: C29H46N7O17P3S</p>
            <p>KEGG ID: C01944</p>
            <p>PubChem ID: 5048</p>
            <p>ChEBI ID: 15533</p>
          </html>
        </notes>
      </species>
      <species id="M_oc2coa_c" name="trans-Oct-2-enoyl-CoA" compartment="c" charge="-4">
        <notes>
          <html xmlns="http://www.w3.org/1999/xhtml">
            <p>FORMULA: C29H44N7O17P3S</p>
            <p>KEGG ID: C05276</p>
            <p>PubChem ID: 7663</p>
            <p>ChEBI ID: 27537</p>
          </html>
        </notes>
      </species>
      <species id="M_dc2coa_c" name="trans-Dec-2-enoyl-CoA" compartment="c" charge="-4">
        <notes>
          <html xmlns="http://www.w3.org/1999/xhtml">
            <p>FORMULA: C31H48N7O17P3S</p>
            <p>KEGG ID: C05275</p>
            <p>PubChem ID: 7662</p>
            <p>ChEBI ID: 10723</p>
          </html>
        </notes>
      </species>
      <species id="M_dcacoa_c" name="Decanoyl-CoA-n-C100CoA" compartment="c" charge="-4">
        <notes>
          <html xmlns="http://www.w3.org/1999/xhtml">
            <p>FORMULA: C31H50N7O17P3S</p>
            <p>KEGG ID: C05274</p>
            <p>PubChem ID: 7661</p>
            <p>ChEBI ID: 28493</p>
          </html>
        </notes>
      </species>
      <species id="M_ddcacoa_c" name="Dodecanoyl-CoA-n-C120CoA" compartment="c" charge="-4">
        <notes>
          <html xmlns="http://www.w3.org/1999/xhtml">
            <p>FORMULA: C33H54N7O17P3S</p>
            <p>KEGG ID: C01832</p>
            <p>PubChem ID: 4951</p>
            <p>ChEBI ID: 15521</p>
          </html>
        </notes>
      </species>
      <species id="M_dd2coa_c" name="trans-Dodec-2-enoyl-CoA" compartment="c" charge="-4">
        <notes>
          <html xmlns="http://www.w3.org/1999/xhtml">
            <p>FORMULA: C33H52N7O17P3S</p>
            <p>KEGG ID: C03221</p>
            <p>PubChem ID: 6094</p>
            <p>ChEBI ID: 15471</p>
          </html>
        </notes>
      </species>
      <species id="M_tdcoa_c" name="Tetradecanoyl-CoA-n-C140CoA" compartment="c" charge="-4">
        <notes>
          <html xmlns="http://www.w3.org/1999/xhtml">
            <p>FORMULA: C35H58N7O17P3S</p>
            <p>KEGG ID: C02593</p>
            <p>PubChem ID: 5585</p>
            <p>ChEBI ID: 15532</p>
          </html>
        </notes>
      </species>
      <species id="M_td2coa_c" name="trans-Tetradec-2-enoyl-CoA" compartment="c" charge="-4">
        <notes>
          <html xmlns="http://www.w3.org/1999/xhtml">
            <p>FORMULA: C35H56N7O17P3S</p>
            <p>KEGG ID: C05273</p>
            <p>PubChem ID: 7660</p>
            <p>ChEBI ID: 27721</p>
          </html>
        </notes>
      </species>
      <species id="M_pmtcoa_c" name="Palmitoyl-CoA-n-C160CoA" compartment="c" charge="-4">
        <notes>
          <html xmlns="http://www.w3.org/1999/xhtml">
            <p>FORMULA: C37H62N7O17P3S</p>
            <p>KEGG ID: C00154</p>
            <p>PubChem ID: 3454</p>
            <p>ChEBI ID: 15525</p>
          </html>
        </notes>
      </species>
      <species id="M_hdd2coa_c" name="trans-Hexadec-2-enoyl-CoA" compartment="c" charge="-4">
        <notes>
          <html xmlns="http://www.w3.org/1999/xhtml">
            <p>FORMULA: C37H60N7O17P3S</p>
            <p>KEGG ID: C05272</p>
            <p>PubChem ID: 7659</p>
            <p>ChEBI ID: 28935</p>
          </html>
        </notes>
      </species>
      <species id="M_od2coa_c" name="trans-Octadec-2-enoyl-CoA" compartment="c" charge="-4">
        <notes>
          <html xmlns="http://www.w3.org/1999/xhtml">
            <p>FORMULA: C39H64N7O17P3S</p>
            <p>KEGG ID: C16218</p>
            <p>PubChem ID: 47205526</p>
            <p>ChEBI ID: NA</p>
          </html>
        </notes>
      </species>
      <species id="M_stcoa_c" name="Stearoyl-CoA-n-C180CoA" compartment="c" charge="-4">
        <notes>
          <html xmlns="http://www.w3.org/1999/xhtml">
            <p>FORMULA: C39H66N7O17P3S</p>
            <p>KEGG ID: C00412</p>
            <p>PubChem ID: 3702</p>
            <p>ChEBI ID: 15541</p>
          </html>
        </notes>
      </species>
      <species id="M_acACP_c" name="Acetyl-ACP" compartment="c" charge="-1">
        <notes>
          <html xmlns="http://www.w3.org/1999/xhtml">
            <p>FORMULA: C386H605O143N96P1S3</p>
            <p>KEGG ID: C03939</p>
            <p>PubChem ID: 6663</p>
            <p>ChEBI ID: NA</p>
          </html>
        </notes>
      </species>
      <species id="M_acorn_c" name="N2-Acetyl-L-ornithine" compartment="c" charge="0">
        <notes>
          <html xmlns="http://www.w3.org/1999/xhtml">
            <p>FORMULA: C7H14N2O3</p>
            <p>KEGG ID: C00437</p>
            <p>PubChem ID: 3726</p>
            <p>ChEBI ID: 16543</p>
          </html>
        </notes>
      </species>
      <species id="M_orn_c" name="Ornithine" compartment="c" charge="1">
        <notes>
          <html xmlns="http://www.w3.org/1999/xhtml">
            <p>FORMULA: C5H13N2O2</p>
            <p>KEGG ID: C01602</p>
            <p>PubChem ID: 4756</p>
            <p>ChEBI ID: 18257</p>
          </html>
        </notes>
      </species>
      <species id="M_acolipa_p" name="4-Amino-4-deoxy-L-arabinose-modified-core-oligosaccharide-lipid-A" compartment="p" charge="-9">
        <notes>
          <html xmlns="http://www.w3.org/1999/xhtml">
            <p>FORMULA: C181H314N3O103P4</p>
            <p>KEGG ID: NA</p>
            <p>PubChem ID: NA</p>
            <p>ChEBI ID: NA</p>
          </html>
        </notes>
      </species>
      <species id="M_acolipa_e" name="4-Amino-4-deoxy-L-arabinose-modified-core-oligosaccharide-lipid-A" compartment="e" charge="-9">
        <notes>
          <html xmlns="http://www.w3.org/1999/xhtml">
            <p>FORMULA: C181H314N3O103P4</p>
            <p>KEGG ID: NA</p>
            <p>PubChem ID: NA</p>
            <p>ChEBI ID: NA</p>
          </html>
        </notes>
      </species>
      <species id="M_acon_T_c" name="trans-Aconitate" compartment="c" charge="-3">
        <notes>
          <html xmlns="http://www.w3.org/1999/xhtml">
            <p>FORMULA: C6H3O6</p>
            <p>KEGG ID: C02341</p>
            <p>PubChem ID: 5390</p>
            <p>ChEBI ID: 32806</p>
          </html>
        </notes>
      </species>
      <species id="M_acon_C_c" name="cis-Aconitate" compartment="c" charge="-3">
        <notes>
          <html xmlns="http://www.w3.org/1999/xhtml">
            <p>FORMULA: C6H3O6</p>
            <p>KEGG ID: C00417</p>
            <p>PubChem ID: 3707</p>
            <p>ChEBI ID: 32805</p>
          </html>
        </notes>
      </species>
      <species id="M_cit_c" name="Citrate" compartment="c" charge="-3">
        <notes>
          <html xmlns="http://www.w3.org/1999/xhtml">
            <p>FORMULA: C6H5O7</p>
            <p>KEGG ID: C00158</p>
            <p>PubChem ID: 3458</p>
            <p>ChEBI ID: 30769</p>
          </html>
        </notes>
      </species>
      <species id="M_icit_c" name="Isocitrate" compartment="c" charge="-3">
        <notes>
          <html xmlns="http://www.w3.org/1999/xhtml">
            <p>FORMULA: C6H5O7</p>
            <p>KEGG ID: C00311</p>
            <p>PubChem ID: 3605</p>
            <p>ChEBI ID: 30887</p>
          </html>
        </notes>
      </species>
      <species id="M_acg5sa_c" name="N-Acetyl-L-glutamate-5-semialdehyde" compartment="c" charge="-1">
        <notes>
          <html xmlns="http://www.w3.org/1999/xhtml">
            <p>FORMULA: C7H10NO4</p>
            <p>KEGG ID: C01250</p>
            <p>PubChem ID: 4470</p>
            <p>ChEBI ID:  16319 29123</p>
          </html>
        </notes>
      </species>
      <species id="M_apoACP_c" name="apoprotein-acyl-carrier-protein" compartment="c" charge="0">
        <notes>
          <html xmlns="http://www.w3.org/1999/xhtml">
            <p>FORMULA: C373H583N94O136S2</p>
            <p>KEGG ID: C03688</p>
            <p>PubChem ID: 6463</p>
            <p>ChEBI ID: NA</p>
          </html>
        </notes>
      </species>
      <species id="M_pap_c" name="Adenosine-3-5-bisphosphate" compartment="c" charge="-4">
        <notes>
          <html xmlns="http://www.w3.org/1999/xhtml">
            <p>FORMULA: C10H11N5O10P2</p>
            <p>KEGG ID: C00054</p>
            <p>PubChem ID: 3356</p>
            <p>ChEBI ID: 17985</p>
          </html>
        </notes>
      </species>
      <species id="M_acser_e" name="O-Acetyl-L-serine" compartment="e" charge="0">
        <notes>
          <html xmlns="http://www.w3.org/1999/xhtml">
            <p>FORMULA: C5H9NO4</p>
            <p>KEGG ID: C00979</p>
            <p>PubChem ID: 4228</p>
            <p>ChEBI ID: 17981</p>
          </html>
        </notes>
      </species>
      <species id="M_acser_p" name="O-Acetyl-L-serine" compartment="p" charge="0">
        <notes>
          <html xmlns="http://www.w3.org/1999/xhtml">
            <p>FORMULA: C5H9NO4</p>
            <p>KEGG ID: C00979</p>
            <p>PubChem ID: 4228</p>
            <p>ChEBI ID: 17981</p>
          </html>
        </notes>
      </species>
      <species id="M_acser_c" name="O-Acetyl-L-serine" compartment="c" charge="0">
        <notes>
          <html xmlns="http://www.w3.org/1999/xhtml">
            <p>FORMULA: C5H9NO4</p>
            <p>KEGG ID: C00979</p>
            <p>PubChem ID: 4228</p>
            <p>ChEBI ID: 17981</p>
          </html>
        </notes>
      </species>
      <species id="M_ac_p" name="Acetate" compartment="p" charge="-1">
        <notes>
          <html xmlns="http://www.w3.org/1999/xhtml">
            <p>FORMULA: C2H3O2</p>
            <p>KEGG ID: C00033</p>
            <p>PubChem ID: 3335</p>
            <p>ChEBI ID: 15366</p>
          </html>
        </notes>
      </species>
      <species id="M_na1_c" name="Sodium" compartment="c" charge="1">
        <notes>
          <html xmlns="http://www.w3.org/1999/xhtml">
            <p>FORMULA: Na</p>
            <p>KEGG ID: C01330</p>
            <p>PubChem ID: 4541</p>
            <p>ChEBI ID: 29101</p>
          </html>
        </notes>
      </species>
      <species id="M_na1_p" name="Sodium" compartment="p" charge="1">
        <notes>
          <html xmlns="http://www.w3.org/1999/xhtml">
            <p>FORMULA: Na</p>
            <p>KEGG ID: C01330</p>
            <p>PubChem ID: 4541</p>
            <p>ChEBI ID: 29101</p>
          </html>
        </notes>
      </species>
      <species id="M_ac_e" name="Acetate" compartment="e" charge="-1">
        <notes>
          <html xmlns="http://www.w3.org/1999/xhtml">
            <p>FORMULA: C2H3O2</p>
            <p>KEGG ID: C00033</p>
            <p>PubChem ID: 3335</p>
            <p>ChEBI ID: 15366</p>
          </html>
        </notes>
      </species>
      <species id="M_ins_c" name="Inosine" compartment="c" charge="0">
        <notes>
          <html xmlns="http://www.w3.org/1999/xhtml">
            <p>FORMULA: C10H12N4O5</p>
            <p>KEGG ID: C00294</p>
            <p>PubChem ID: 3588</p>
            <p>ChEBI ID: 17596</p>
          </html>
        </notes>
      </species>
      <species id="M_adn_c" name="Adenosine" compartment="c" charge="0">
        <notes>
          <html xmlns="http://www.w3.org/1999/xhtml">
            <p>FORMULA: C10H13N5O4</p>
            <p>KEGG ID: C00212</p>
            <p>PubChem ID: 3512</p>
            <p>ChEBI ID: 16335</p>
          </html>
        </notes>
      </species>
      <species id="M_4adcho_c" name="4-amino-4-deoxychorismate" compartment="c" charge="-1">
        <notes>
          <html xmlns="http://www.w3.org/1999/xhtml">
            <p>FORMULA: C10H10NO5</p>
            <p>KEGG ID: C11355</p>
            <p>PubChem ID: 13530</p>
            <p>ChEBI ID:  18198 35181</p>
          </html>
        </notes>
      </species>
      <species id="M_4abz_c" name="4-Aminobenzoate" compartment="c" charge="-1">
        <notes>
          <html xmlns="http://www.w3.org/1999/xhtml">
            <p>FORMULA: C7H6NO2</p>
            <p>KEGG ID: C00568</p>
            <p>PubChem ID: 3847</p>
            <p>ChEBI ID: 30753</p>
          </html>
        </notes>
      </species>
      <species id="M_gln_L_c" name="L-Glutamine" compartment="c" charge="0">
        <notes>
          <html xmlns="http://www.w3.org/1999/xhtml">
            <p>FORMULA: C5H10N2O3</p>
            <p>KEGG ID: C00064</p>
            <p>PubChem ID: 3364</p>
            <p>ChEBI ID: 18050</p>
          </html>
        </notes>
      </species>
      <species id="M_chor_c" name="chorismate" compartment="c" charge="-2">
        <notes>
          <html xmlns="http://www.w3.org/1999/xhtml">
            <p>FORMULA: C10H8O6</p>
            <p>KEGG ID: C00251</p>
            <p>PubChem ID: 3550</p>
            <p>ChEBI ID: 17333</p>
          </html>
        </notes>
      </species>
      <species id="M_ade_p" name="Adenine" compartment="p" charge="0">
        <notes>
          <html xmlns="http://www.w3.org/1999/xhtml">
            <p>FORMULA: C5H5N5</p>
            <p>KEGG ID: C00147</p>
            <p>PubChem ID: 3447</p>
            <p>ChEBI ID: 16708</p>
          </html>
        </notes>
      </species>
      <species id="M_ade_e" name="Adenine" compartment="e" charge="0">
        <notes>
          <html xmlns="http://www.w3.org/1999/xhtml">
            <p>FORMULA: C5H5N5</p>
            <p>KEGG ID: C00147</p>
            <p>PubChem ID: 3447</p>
            <p>ChEBI ID: 16708</p>
          </html>
        </notes>
      </species>
      <species id="M_gdp_c" name="GDP" compartment="c" charge="-3">
        <notes>
          <html xmlns="http://www.w3.org/1999/xhtml">
            <p>FORMULA: C10H12N5O11P2</p>
            <p>KEGG ID: C00035</p>
            <p>PubChem ID: 3337</p>
            <p>ChEBI ID: 17552</p>
          </html>
        </notes>
      </species>
      <species id="M_idp_c" name="IDP" compartment="c" charge="-3">
        <notes>
          <html xmlns="http://www.w3.org/1999/xhtml">
            <p>FORMULA: C10H11N4O11P2</p>
            <p>KEGG ID: C00104</p>
            <p>PubChem ID: 3404</p>
            <p>ChEBI ID: 17808</p>
          </html>
        </notes>
      </species>
      <species id="M_itp_c" name="ITP" compartment="c" charge="-4">
        <notes>
          <html xmlns="http://www.w3.org/1999/xhtml">
            <p>FORMULA: C10H11N4O14P3</p>
            <p>KEGG ID: C00081</p>
            <p>PubChem ID: 3381</p>
            <p>ChEBI ID: 16039</p>
          </html>
        </notes>
      </species>
      <species id="M_ametam_c" name="S-Adenosylmethioninamine" compartment="c" charge="2">
        <notes>
          <html xmlns="http://www.w3.org/1999/xhtml">
            <p>FORMULA: C14H24N6O3S</p>
            <p>KEGG ID: C01137</p>
            <p>PubChem ID: 4368</p>
            <p>ChEBI ID: 15625</p>
          </html>
        </notes>
      </species>
      <species id="M_amet_c" name="S-Adenosyl-L-methionine" compartment="c" charge="1">
        <notes>
          <html xmlns="http://www.w3.org/1999/xhtml">
            <p>FORMULA: C15H23N6O5S</p>
            <p>KEGG ID: C00019</p>
            <p>PubChem ID: 3321</p>
            <p>ChEBI ID: 15414</p>
          </html>
        </notes>
      </species>
      <species id="M_camp_c" name="cAMP" compartment="c" charge="-1">
        <notes>
          <html xmlns="http://www.w3.org/1999/xhtml">
            <p>FORMULA: C10H11N5O6P</p>
            <p>KEGG ID: C00575</p>
            <p>PubChem ID: 3854</p>
            <p>ChEBI ID: 17489</p>
          </html>
        </notes>
      </species>
      <species id="M_rib_D_c" name="D-Ribose" compartment="c" charge="0">
        <notes>
          <html xmlns="http://www.w3.org/1999/xhtml">
            <p>FORMULA: C5H10O5</p>
            <p>KEGG ID: C00121</p>
            <p>PubChem ID: 3421</p>
            <p>ChEBI ID: 47013</p>
          </html>
        </notes>
      </species>
      <species id="M_adn_e" name="Adenosine" compartment="e" charge="0">
        <notes>
          <html xmlns="http://www.w3.org/1999/xhtml">
            <p>FORMULA: C10H13N5O4</p>
            <p>KEGG ID: C00212</p>
            <p>PubChem ID: 3512</p>
            <p>ChEBI ID: 16335</p>
          </html>
        </notes>
      </species>
      <species id="M_adocbl_p" name="Adenosylcobalamin" compartment="p" charge="0">
        <notes>
          <html xmlns="http://www.w3.org/1999/xhtml">
            <p>FORMULA: C72H100CoN18O17P</p>
            <p>KEGG ID: C00194</p>
            <p>PubChem ID: 3494</p>
            <p>ChEBI ID: 18408</p>
          </html>
        </notes>
      </species>
      <species id="M_adocbl_c" name="Adenosylcobalamin" compartment="c" charge="0">
        <notes>
          <html xmlns="http://www.w3.org/1999/xhtml">
            <p>FORMULA: C72H100CoN18O17P</p>
            <p>KEGG ID: C00194</p>
            <p>PubChem ID: 3494</p>
            <p>ChEBI ID: 18408</p>
          </html>
        </notes>
      </species>
      <species id="M_adocbl_e" name="Adenosylcobalamin" compartment="e" charge="0">
        <notes>
          <html xmlns="http://www.w3.org/1999/xhtml">
            <p>FORMULA: C72H100CoN18O17P</p>
            <p>KEGG ID: C00194</p>
            <p>PubChem ID: 3494</p>
            <p>ChEBI ID: 18408</p>
          </html>
        </notes>
      </species>
      <species id="M_r5p_c" name="alpha-D-Ribose-5-phosphate" compartment="c" charge="-2">
        <notes>
          <html xmlns="http://www.w3.org/1999/xhtml">
            <p>FORMULA: C5H9O8P</p>
            <p>KEGG ID: C00117</p>
            <p>PubChem ID: 3417</p>
            <p>ChEBI ID: 17797</p>
          </html>
        </notes>
      </species>
      <species id="M_adprib_c" name="ADPribose" compartment="c" charge="-2">
        <notes>
          <html xmlns="http://www.w3.org/1999/xhtml">
            <p>FORMULA: C15H21N5O14P2</p>
            <p>KEGG ID: C00301</p>
            <p>PubChem ID: 3595</p>
            <p>ChEBI ID: 16960</p>
          </html>
        </notes>
      </species>
      <species id="M_prpp_c" name="5-Phospho-alpha-D-ribose-1-diphosphate" compartment="c" charge="-5">
        <notes>
          <html xmlns="http://www.w3.org/1999/xhtml">
            <p>FORMULA: C5H8O14P3</p>
            <p>KEGG ID: C00119</p>
            <p>PubChem ID: 3419</p>
            <p>ChEBI ID: 17111</p>
          </html>
        </notes>
      </species>
      <species id="M_paps_c" name="3-Phosphoadenylyl-sulfate" compartment="c" charge="-4">
        <notes>
          <html xmlns="http://www.w3.org/1999/xhtml">
            <p>FORMULA: C10H11N5O13P2S</p>
            <p>KEGG ID: C00053</p>
            <p>PubChem ID: 3355</p>
            <p>ChEBI ID: 17980</p>
          </html>
        </notes>
      </species>
      <species id="M_aps_c" name="Adenosine-5-phosphosulfate" compartment="c" charge="-2">
        <notes>
          <html xmlns="http://www.w3.org/1999/xhtml">
            <p>FORMULA: C10H12N5O10PS</p>
            <p>KEGG ID: C00224</p>
            <p>PubChem ID: 3524</p>
            <p>ChEBI ID: 17709</p>
          </html>
        </notes>
      </species>
      <species id="M_dcamp_c" name="N6-1-2-Dicarboxyethyl-AMP" compartment="c" charge="-4">
        <notes>
          <html xmlns="http://www.w3.org/1999/xhtml">
            <p>FORMULA: C14H14N5O11P</p>
            <p>KEGG ID: C03794</p>
            <p>PubChem ID: 6543</p>
            <p>ChEBI ID: 15919</p>
          </html>
        </notes>
      </species>
      <species id="M_fum_c" name="Fumarate" compartment="c" charge="-2">
        <notes>
          <html xmlns="http://www.w3.org/1999/xhtml">
            <p>FORMULA: C4H2O4</p>
            <p>KEGG ID: C00122</p>
            <p>PubChem ID: 3422</p>
            <p>ChEBI ID: 18012</p>
          </html>
        </notes>
      </species>
      <species id="M_25aics_c" name="S-2-5-Amino-1-5-phospho-D-ribosyl-imidazole-4-carboxamidosuccinate" compartment="c" charge="-4">
        <notes>
          <html xmlns="http://www.w3.org/1999/xhtml">
            <p>FORMULA: C13H15N4O12P</p>
            <p>KEGG ID: C04823</p>
            <p>PubChem ID: 7384</p>
            <p>ChEBI ID: 18319</p>
          </html>
        </notes>
      </species>
      <species id="M_aicar_c" name="5-Amino-1-5-Phospho-D-ribosyl-imidazole-4-carboxamide" compartment="c" charge="-2">
        <notes>
          <html xmlns="http://www.w3.org/1999/xhtml">
            <p>FORMULA: C9H13N4O8P</p>
            <p>KEGG ID: C04677</p>
            <p>PubChem ID: 7258</p>
            <p>ChEBI ID: 18406</p>
          </html>
        </notes>
      </species>
      <species id="M_asp_L_c" name="L-Aspartate" compartment="c" charge="-1">
        <notes>
          <html xmlns="http://www.w3.org/1999/xhtml">
            <p>FORMULA: C4H6NO4</p>
            <p>KEGG ID: C00049</p>
            <p>PubChem ID: 3351</p>
            <p>ChEBI ID: 17053</p>
          </html>
        </notes>
      </species>
      <species id="M_imp_c" name="IMP" compartment="c" charge="-2">
        <notes>
          <html xmlns="http://www.w3.org/1999/xhtml">
            <p>FORMULA: C10H11N4O8P</p>
            <p>KEGG ID: C00130</p>
            <p>PubChem ID: 3430</p>
            <p>ChEBI ID: 17202</p>
          </html>
        </notes>
      </species>
      <species id="M_gam6p_c" name="D-Glucosamine-6-phosphate" compartment="c" charge="-1">
        <notes>
          <html xmlns="http://www.w3.org/1999/xhtml">
            <p>FORMULA: C6H13NO8P</p>
            <p>KEGG ID: C00352</p>
            <p>PubChem ID: 3645</p>
            <p>ChEBI ID: 15873</p>
          </html>
        </notes>
      </species>
      <species id="M_anhgm_c" name="N-Acetyl-D-glucosamine-anhydrous-N-Acetylmuramic-acid" compartment="c" charge="-1">
        <notes>
          <html xmlns="http://www.w3.org/1999/xhtml">
            <p>FORMULA: C19H29N2O12</p>
            <p>KEGG ID: NA</p>
            <p>PubChem ID: NA</p>
            <p>ChEBI ID: NA</p>
          </html>
        </notes>
      </species>
      <species id="M_anhgm3p_c" name="N-Acetyl-D-glucosamine-anhydrous-N-Acetylmuramyl-tripeptide" compartment="c" charge="-2">
        <notes>
          <html xmlns="http://www.w3.org/1999/xhtml">
            <p>FORMULA: C34H52N6O19</p>
            <p>KEGG ID: NA</p>
            <p>PubChem ID: NA</p>
            <p>ChEBI ID: NA</p>
          </html>
        </notes>
      </species>
      <species id="M_anhgm_p" name="N-Acetyl-D-glucosamine-anhydrous-N-Acetylmuramic-acid" compartment="p" charge="-1">
        <notes>
          <html xmlns="http://www.w3.org/1999/xhtml">
            <p>FORMULA: C19H29N2O12</p>
            <p>KEGG ID: NA</p>
            <p>PubChem ID: NA</p>
            <p>ChEBI ID: NA</p>
          </html>
        </notes>
      </species>
      <species id="M_anhgm3p_p" name="N-Acetyl-D-glucosamine-anhydrous-N-Acetylmuramyl-tripeptide" compartment="p" charge="-2">
        <notes>
          <html xmlns="http://www.w3.org/1999/xhtml">
            <p>FORMULA: C34H52N6O19</p>
            <p>KEGG ID: NA</p>
            <p>PubChem ID: NA</p>
            <p>ChEBI ID: NA</p>
          </html>
        </notes>
      </species>
      <species id="M_anhm3p_c" name="1-6-anhydrous-N-Acetylmuramyl-tripeptide" compartment="c" charge="-2">
        <notes>
          <html xmlns="http://www.w3.org/1999/xhtml">
            <p>FORMULA: C26H39N5O14</p>
            <p>KEGG ID: NA</p>
            <p>PubChem ID: NA</p>
            <p>ChEBI ID: NA</p>
          </html>
        </notes>
      </species>
      <species id="M_anhgm4p_c" name="N-Acetyl-D-glucosamine-anhydrous-N-Acetylmuramyl-tetrapeptide" compartment="c" charge="-2">
        <notes>
          <html xmlns="http://www.w3.org/1999/xhtml">
            <p>FORMULA: C37H57N7O20</p>
            <p>KEGG ID: NA</p>
            <p>PubChem ID: NA</p>
            <p>ChEBI ID: NA</p>
          </html>
        </notes>
      </species>
      <species id="M_anhgm4p_p" name="N-Acetyl-D-glucosamine-anhydrous-N-Acetylmuramyl-tetrapeptide" compartment="p" charge="-2">
        <notes>
          <html xmlns="http://www.w3.org/1999/xhtml">
            <p>FORMULA: C37H57N7O20</p>
            <p>KEGG ID: NA</p>
            <p>PubChem ID: NA</p>
            <p>ChEBI ID: NA</p>
          </html>
        </notes>
      </species>
      <species id="M_anhm4p_c" name="1-6-anhydrous-N-Acetylmuramyl-tetrapeptide" compartment="c" charge="-2">
        <notes>
          <html xmlns="http://www.w3.org/1999/xhtml">
            <p>FORMULA: C29H44N6O15</p>
            <p>KEGG ID: NA</p>
            <p>PubChem ID: NA</p>
            <p>ChEBI ID: NA</p>
          </html>
        </notes>
      </species>
      <species id="M_anhm_c" name="1-6-anhydrous-N-Acetylmuramate" compartment="c" charge="-1">
        <notes>
          <html xmlns="http://www.w3.org/1999/xhtml">
            <p>FORMULA: C11H16NO7</p>
            <p>KEGG ID: NA</p>
            <p>PubChem ID: NA</p>
            <p>ChEBI ID: NA</p>
          </html>
        </notes>
      </species>
      <species id="M_adphep_DD_c" name="ADP-D-glycero-D-manno-heptose" compartment="c" charge="-2">
        <notes>
          <html xmlns="http://www.w3.org/1999/xhtml">
            <p>FORMULA: C17H25N5O16P2</p>
            <p>KEGG ID: C06397</p>
            <p>PubChem ID: 8633</p>
            <p>ChEBI ID: 16693</p>
          </html>
        </notes>
      </species>
      <species id="M_adphep_LD_c" name="ADP-L-glycero-D-manno-heptose" compartment="c" charge="-2">
        <notes>
          <html xmlns="http://www.w3.org/1999/xhtml">
            <p>FORMULA: C17H25N5O16P2</p>
            <p>KEGG ID: C06398</p>
            <p>PubChem ID: 8634</p>
            <p>ChEBI ID: 15915</p>
          </html>
        </notes>
      </species>
      <species id="M_agm_c" name="Agmatine" compartment="c" charge="2">
        <notes>
          <html xmlns="http://www.w3.org/1999/xhtml">
            <p>FORMULA: C5H16N4</p>
            <p>KEGG ID: C00179</p>
            <p>PubChem ID: 3479</p>
            <p>ChEBI ID: 17431</p>
          </html>
        </notes>
      </species>
      <species id="M_urea_c" name="Urea" compartment="c" charge="0">
        <notes>
          <html xmlns="http://www.w3.org/1999/xhtml">
            <p>FORMULA: CH4N2O</p>
            <p>KEGG ID: C00086</p>
            <p>PubChem ID: 3386</p>
            <p>ChEBI ID: 16199</p>
          </html>
        </notes>
      </species>
      <species id="M_ptrc_c" name="Putrescine" compartment="c" charge="2">
        <notes>
          <html xmlns="http://www.w3.org/1999/xhtml">
            <p>FORMULA: C4H14N2</p>
            <p>KEGG ID: C00134</p>
            <p>PubChem ID: 3434</p>
            <p>ChEBI ID: 17148</p>
          </html>
        </notes>
      </species>
      <species id="M_agm_p" name="Agmatine" compartment="p" charge="2">
        <notes>
          <html xmlns="http://www.w3.org/1999/xhtml">
            <p>FORMULA: C5H16N4</p>
            <p>KEGG ID: C00179</p>
            <p>PubChem ID: 3479</p>
            <p>ChEBI ID: 17431</p>
          </html>
        </notes>
      </species>
      <species id="M_agm_e" name="Agmatine" compartment="e" charge="2">
        <notes>
          <html xmlns="http://www.w3.org/1999/xhtml">
            <p>FORMULA: C5H16N4</p>
            <p>KEGG ID: C00179</p>
            <p>PubChem ID: 3479</p>
            <p>ChEBI ID: 17431</p>
          </html>
        </notes>
      </species>
      <species id="M_pa120_c" name="1-2-didodecanoyl-sn-glycerol-3-phosphate" compartment="c" charge="-2">
        <notes>
          <html xmlns="http://www.w3.org/1999/xhtml">
            <p>FORMULA: C27H51O8P1</p>
            <p>KEGG ID: C00416</p>
            <p>PubChem ID: 3706</p>
            <p>ChEBI ID: 16337</p>
          </html>
        </notes>
      </species>
      <species id="M_1ddecg3p_c" name="1-dodecanoyl-sn-glycerol-3-phosphate" compartment="c" charge="-2">
        <notes>
          <html xmlns="http://www.w3.org/1999/xhtml">
            <p>FORMULA: C15H29O7P1</p>
            <p>KEGG ID: C00681</p>
            <p>PubChem ID: 3950</p>
            <p>ChEBI ID: 16975</p>
          </html>
        </notes>
      </species>
      <species id="M_pa140_c" name="1-2-ditetradecanoyl-sn-glycerol-3-phosphate" compartment="c" charge="-2">
        <notes>
          <html xmlns="http://www.w3.org/1999/xhtml">
            <p>FORMULA: C31H59O8P1</p>
            <p>KEGG ID: C00416</p>
            <p>PubChem ID: 3706</p>
            <p>ChEBI ID: 16337</p>
          </html>
        </notes>
      </species>
      <species id="M_1tdecg3p_c" name="1-tetradecanoyl-sn-glycerol-3-phosphate" compartment="c" charge="-2">
        <notes>
          <html xmlns="http://www.w3.org/1999/xhtml">
            <p>FORMULA: C17H33O7P1</p>
            <p>KEGG ID: C00681</p>
            <p>PubChem ID: 3950</p>
            <p>ChEBI ID: 16975</p>
          </html>
        </notes>
      </species>
      <species id="M_pa141_c" name="1-2-ditetradec-7-enoyl-sn-glycerol-3-phosphate" compartment="c" charge="-2">
        <notes>
          <html xmlns="http://www.w3.org/1999/xhtml">
            <p>FORMULA: C31H55O8P1</p>
            <p>KEGG ID: C00416</p>
            <p>PubChem ID: 3706</p>
            <p>ChEBI ID: 16337</p>
          </html>
        </notes>
      </species>
      <species id="M_1tdec7eg3p_c" name="1-tetradec-7-enoyl-sn-glycerol-3-phosphate" compartment="c" charge="-2">
        <notes>
          <html xmlns="http://www.w3.org/1999/xhtml">
            <p>FORMULA: C17H31O7P1</p>
            <p>KEGG ID: C00681</p>
            <p>PubChem ID: 3950</p>
            <p>ChEBI ID: 16975</p>
          </html>
        </notes>
      </species>
      <species id="M_1hdecg3p_c" name="1-hexadecanoyl-sn-glycerol-3-phosphate" compartment="c" charge="-2">
        <notes>
          <html xmlns="http://www.w3.org/1999/xhtml">
            <p>FORMULA: C19H37O7P1</p>
            <p>KEGG ID: C00681</p>
            <p>PubChem ID: 3950</p>
            <p>ChEBI ID: 16975</p>
          </html>
        </notes>
      </species>
      <species id="M_pa160_c" name="1-2-dihexadecanoyl-sn-glycerol-3-phosphate" compartment="c" charge="-2">
        <notes>
          <html xmlns="http://www.w3.org/1999/xhtml">
            <p>FORMULA: C35H67O8P1</p>
            <p>KEGG ID: C00416</p>
            <p>PubChem ID: 3706</p>
            <p>ChEBI ID: 16337</p>
          </html>
        </notes>
      </species>
      <species id="M_1hdec9eg3p_c" name="1-hexadec-9-enoyl-sn-glycerol-3-phosphate" compartment="c" charge="-2">
        <notes>
          <html xmlns="http://www.w3.org/1999/xhtml">
            <p>FORMULA: C19H35O7P1</p>
            <p>KEGG ID: NA</p>
            <p>PubChem ID: NA</p>
            <p>ChEBI ID: NA</p>
          </html>
        </notes>
      </species>
      <species id="M_pa161_c" name="1-2-dihexadec-9-enoyl-sn-glycerol-3-phosphate" compartment="c" charge="-2">
        <notes>
          <html xmlns="http://www.w3.org/1999/xhtml">
            <p>FORMULA: C35H63O8P1</p>
            <p>KEGG ID: C00416</p>
            <p>PubChem ID: 3706</p>
            <p>ChEBI ID: 16337</p>
          </html>
        </notes>
      </species>
      <species id="M_1odecg3p_c" name="1-octadecanoyl-sn-glycerol-3-phosphate" compartment="c" charge="-2">
        <notes>
          <html xmlns="http://www.w3.org/1999/xhtml">
            <p>FORMULA: C21H41O7P1</p>
            <p>KEGG ID: C00681</p>
            <p>PubChem ID: 3950</p>
            <p>ChEBI ID: 16975</p>
          </html>
        </notes>
      </species>
      <species id="M_pa180_c" name="1-2-dioctadecanoyl-sn-glycerol-3-phosphate" compartment="c" charge="-2">
        <notes>
          <html xmlns="http://www.w3.org/1999/xhtml">
            <p>FORMULA: C39H75O8P1</p>
            <p>KEGG ID: C00416</p>
            <p>PubChem ID: 3706</p>
            <p>ChEBI ID: 16337</p>
          </html>
        </notes>
      </species>
      <species id="M_pa181_c" name="1-2-dioctadec-11-enoyl-sn-glycerol-3-phosphate" compartment="c" charge="-2">
        <notes>
          <html xmlns="http://www.w3.org/1999/xhtml">
            <p>FORMULA: C39H71O8P1</p>
            <p>KEGG ID: C00416</p>
            <p>PubChem ID: 3706</p>
            <p>ChEBI ID: 16337</p>
          </html>
        </notes>
      </species>
      <species id="M_1odec11eg3p_c" name="1-octadec-11-enoyl-sn-glycerol-3-phosphate" compartment="c" charge="-2">
        <notes>
          <html xmlns="http://www.w3.org/1999/xhtml">
            <p>FORMULA: C21H39O7P1</p>
            <p>KEGG ID: NA</p>
            <p>PubChem ID: NA</p>
            <p>ChEBI ID: NA</p>
          </html>
        </notes>
      </species>
      <species id="M_rhcys_c" name="S-Ribosyl-L-homocysteine" compartment="c" charge="0">
        <notes>
          <html xmlns="http://www.w3.org/1999/xhtml">
            <p>FORMULA: C9H17NO6S</p>
            <p>KEGG ID: C03539</p>
            <p>PubChem ID: 6343</p>
            <p>ChEBI ID: NA</p>
          </html>
        </notes>
      </species>
      <species id="M_ahcys_c" name="S-Adenosyl-L-homocysteine" compartment="c" charge="0">
        <notes>
          <html xmlns="http://www.w3.org/1999/xhtml">
            <p>FORMULA: C14H20N6O5S</p>
            <p>KEGG ID: C00021</p>
            <p>PubChem ID: 3323</p>
            <p>ChEBI ID: 16680</p>
          </html>
        </notes>
      </species>
      <species id="M_fprica_c" name="5-Formamido-1-5-phospho-D-ribosyl-imidazole-4-carboxamide" compartment="c" charge="-2">
        <notes>
          <html xmlns="http://www.w3.org/1999/xhtml">
            <p>FORMULA: C10H13N4O9P</p>
            <p>KEGG ID: C04734</p>
            <p>PubChem ID: 7305</p>
            <p>ChEBI ID: 18381</p>
          </html>
        </notes>
      </species>
      <species id="M_10fthf_c" name="10-Formyltetrahydrofolate" compartment="c" charge="-2">
        <notes>
          <html xmlns="http://www.w3.org/1999/xhtml">
            <p>FORMULA: C20H21N7O7</p>
            <p>KEGG ID: C00234</p>
            <p>PubChem ID: 3533</p>
            <p>ChEBI ID: 15637</p>
          </html>
        </notes>
      </species>
      <species id="M_thf_c" name="5-6-7-8-Tetrahydrofolate" compartment="c" charge="-2">
        <notes>
          <html xmlns="http://www.w3.org/1999/xhtml">
            <p>FORMULA: C19H21N7O6</p>
            <p>KEGG ID: C00101</p>
            <p>PubChem ID: 3401</p>
            <p>ChEBI ID: 15635</p>
          </html>
        </notes>
      </species>
      <species id="M_air_c" name="5-amino-1-5-phospho-D-ribosyl-imidazole" compartment="c" charge="-2">
        <notes>
          <html xmlns="http://www.w3.org/1999/xhtml">
            <p>FORMULA: C8H12N3O7P</p>
            <p>KEGG ID: C03373</p>
            <p>PubChem ID: 6208</p>
            <p>ChEBI ID: 28843</p>
          </html>
        </notes>
      </species>
      <species id="M_5caiz_c" name="5-phosphoribosyl-5-carboxyaminoimidazole" compartment="c" charge="-3">
        <notes>
          <html xmlns="http://www.w3.org/1999/xhtml">
            <p>FORMULA: C9H11N3O9P</p>
            <p>KEGG ID: C04751</p>
            <p>PubChem ID: 7321</p>
            <p>ChEBI ID: 28413</p>
          </html>
        </notes>
      </species>
      <species id="M_5aizc_c" name="5-amino-1-5-phospho-D-ribosyl-imidazole-4-carboxylate" compartment="c" charge="-3">
        <notes>
          <html xmlns="http://www.w3.org/1999/xhtml">
            <p>FORMULA: C9H11N3O9P</p>
            <p>KEGG ID: C04751</p>
            <p>PubChem ID: 7321</p>
            <p>ChEBI ID: 28413</p>
          </html>
        </notes>
      </species>
      <species id="M_succoa_c" name="Succinyl-CoA" compartment="c" charge="-5">
        <notes>
          <html xmlns="http://www.w3.org/1999/xhtml">
            <p>FORMULA: C25H35N7O19P3S</p>
            <p>KEGG ID: C00091</p>
            <p>PubChem ID: 3391</p>
            <p>ChEBI ID: 15380</p>
          </html>
        </notes>
      </species>
      <species id="M_akg_p" name="2-Oxoglutarate" compartment="p" charge="-2">
        <notes>
          <html xmlns="http://www.w3.org/1999/xhtml">
            <p>FORMULA: C5H4O5</p>
            <p>KEGG ID: C00026</p>
            <p>PubChem ID: 3328</p>
            <p>ChEBI ID: 30915</p>
          </html>
        </notes>
      </species>
      <species id="M_akg_e" name="2-Oxoglutarate" compartment="e" charge="-2">
        <notes>
          <html xmlns="http://www.w3.org/1999/xhtml">
            <p>FORMULA: C5H4O5</p>
            <p>KEGG ID: C00026</p>
            <p>PubChem ID: 3328</p>
            <p>ChEBI ID: 30915</p>
          </html>
        </notes>
      </species>
      <species id="M_alaala_c" name="D-Alanyl-D-alanine" compartment="c" charge="0">
        <notes>
          <html xmlns="http://www.w3.org/1999/xhtml">
            <p>FORMULA: C6H12N2O3</p>
            <p>KEGG ID: C00993</p>
            <p>PubChem ID: 4239</p>
            <p>ChEBI ID: 16576</p>
          </html>
        </notes>
      </species>
      <species id="M_alaala_p" name="D-Alanyl-D-alanine" compartment="p" charge="0">
        <notes>
          <html xmlns="http://www.w3.org/1999/xhtml">
            <p>FORMULA: C6H12N2O3</p>
            <p>KEGG ID: C00993</p>
            <p>PubChem ID: 4239</p>
            <p>ChEBI ID: 16576</p>
          </html>
        </notes>
      </species>
      <species id="M_alaala_e" name="D-Alanyl-D-alanine" compartment="e" charge="0">
        <notes>
          <html xmlns="http://www.w3.org/1999/xhtml">
            <p>FORMULA: C6H12N2O3</p>
            <p>KEGG ID: C00993</p>
            <p>PubChem ID: 4239</p>
            <p>ChEBI ID: 16576</p>
          </html>
        </notes>
      </species>
      <species id="M_LalaDglu_c" name="L-alanine-D-glutamate" compartment="c" charge="-1">
        <notes>
          <html xmlns="http://www.w3.org/1999/xhtml">
            <p>FORMULA: C8H13N2O5</p>
            <p>KEGG ID: NA</p>
            <p>PubChem ID: NA</p>
            <p>ChEBI ID: NA</p>
          </html>
        </notes>
      </species>
      <species id="M_LalaLglu_c" name="L-alanine-L-glutamate" compartment="c" charge="-1">
        <notes>
          <html xmlns="http://www.w3.org/1999/xhtml">
            <p>FORMULA: C8H13N2O5</p>
            <p>KEGG ID: NA</p>
            <p>PubChem ID: NA</p>
            <p>ChEBI ID: NA</p>
          </html>
        </notes>
      </species>
      <species id="M_ala_L_c" name="L-Alanine" compartment="c" charge="0">
        <notes>
          <html xmlns="http://www.w3.org/1999/xhtml">
            <p>FORMULA: C3H7NO2</p>
            <p>KEGG ID: C00041</p>
            <p>PubChem ID: 3343</p>
            <p>ChEBI ID: 16977</p>
          </html>
        </notes>
      </species>
      <species id="M_pyam5p_c" name="Pyridoxamine-5-phosphate" compartment="c" charge="-1">
        <notes>
          <html xmlns="http://www.w3.org/1999/xhtml">
            <p>FORMULA: C8H12N2O5P</p>
            <p>KEGG ID: C00647</p>
            <p>PubChem ID: 3919</p>
            <p>ChEBI ID: 18335</p>
          </html>
        </notes>
      </species>
      <species id="M_pydx5p_c" name="Pyridoxal-5-phosphate" compartment="c" charge="-2">
        <notes>
          <html xmlns="http://www.w3.org/1999/xhtml">
            <p>FORMULA: C8H8NO6P</p>
            <p>KEGG ID: C00018</p>
            <p>PubChem ID: 3320</p>
            <p>ChEBI ID: 18405</p>
          </html>
        </notes>
      </species>
      <species id="M_trnaala_c" name="tRNA-Ala" compartment="c" charge="0">
        <notes>
          <html xmlns="http://www.w3.org/1999/xhtml">
            <p>FORMULA: R</p>
            <p>KEGG ID: C01635</p>
            <p>PubChem ID: 4784</p>
            <p>ChEBI ID: 29170</p>
          </html>
        </notes>
      </species>
      <species id="M_alatrna_c" name="L-Alanyl-tRNA-Ala" compartment="c" charge="1">
        <notes>
          <html xmlns="http://www.w3.org/1999/xhtml">
            <p>FORMULA: C3H6NOR</p>
            <p>KEGG ID: C00886</p>
            <p>PubChem ID: 4142</p>
            <p>ChEBI ID: 17732</p>
          </html>
        </notes>
      </species>
      <species id="M_ala_L_p" name="L-Alanine" compartment="p" charge="0">
        <notes>
          <html xmlns="http://www.w3.org/1999/xhtml">
            <p>FORMULA: C3H7NO2</p>
            <p>KEGG ID: C00041</p>
            <p>PubChem ID: 3343</p>
            <p>ChEBI ID: 16977</p>
          </html>
        </notes>
      </species>
      <species id="M_hom_L_c" name="L-Homoserine" compartment="c" charge="0">
        <notes>
          <html xmlns="http://www.w3.org/1999/xhtml">
            <p>FORMULA: C4H9NO3</p>
            <p>KEGG ID: C00263</p>
            <p>PubChem ID: 3561</p>
            <p>ChEBI ID: 15699</p>
          </html>
        </notes>
      </species>
      <species id="M_hom_L_p" name="L-Homoserine" compartment="p" charge="0">
        <notes>
          <html xmlns="http://www.w3.org/1999/xhtml">
            <p>FORMULA: C4H9NO3</p>
            <p>KEGG ID: C00263</p>
            <p>PubChem ID: 3561</p>
            <p>ChEBI ID: 15699</p>
          </html>
        </notes>
      </species>
      <species id="M_ala_L_e" name="L-Alanine" compartment="e" charge="0">
        <notes>
          <html xmlns="http://www.w3.org/1999/xhtml">
            <p>FORMULA: C3H7NO2</p>
            <p>KEGG ID: C00041</p>
            <p>PubChem ID: 3343</p>
            <p>ChEBI ID: 16977</p>
          </html>
        </notes>
      </species>
      <species id="M_ppal_c" name="Propanal" compartment="c" charge="0">
        <notes>
          <html xmlns="http://www.w3.org/1999/xhtml">
            <p>FORMULA: C3H6O</p>
            <p>KEGG ID: C00479</p>
            <p>PubChem ID: 3762</p>
            <p>ChEBI ID: 17153</p>
          </html>
        </notes>
      </species>
      <species id="M_urdglyc_c" name="--Ureidoglycolate" compartment="c" charge="-1">
        <notes>
          <html xmlns="http://www.w3.org/1999/xhtml">
            <p>FORMULA: C3H5N2O4</p>
            <p>KEGG ID: C00603</p>
            <p>PubChem ID: 3878</p>
            <p>ChEBI ID: 15412</p>
          </html>
        </notes>
      </species>
      <species id="M_alltt_c" name="Allantoate" compartment="c" charge="-1">
        <notes>
          <html xmlns="http://www.w3.org/1999/xhtml">
            <p>FORMULA: C4H7N4O4</p>
            <p>KEGG ID: C00499</p>
            <p>PubChem ID: 3782</p>
            <p>ChEBI ID: 30837</p>
          </html>
        </notes>
      </species>
      <species id="M_alltn_c" name="Allantoin" compartment="c" charge="0">
        <notes>
          <html xmlns="http://www.w3.org/1999/xhtml">
            <p>FORMULA: C4H6N4O3</p>
            <p>KEGG ID: C01551</p>
            <p>PubChem ID: 4709</p>
            <p>ChEBI ID: 15676</p>
          </html>
        </notes>
      </species>
      <species id="M_alltn_p" name="Allantoin" compartment="p" charge="0">
        <notes>
          <html xmlns="http://www.w3.org/1999/xhtml">
            <p>FORMULA: C4H6N4O3</p>
            <p>KEGG ID: C01551</p>
            <p>PubChem ID: 4709</p>
            <p>ChEBI ID: 15676</p>
          </html>
        </notes>
      </species>
      <species id="M_alltn_e" name="Allantoin" compartment="e" charge="0">
        <notes>
          <html xmlns="http://www.w3.org/1999/xhtml">
            <p>FORMULA: C4H6N4O3</p>
            <p>KEGG ID: C01551</p>
            <p>PubChem ID: 4709</p>
            <p>ChEBI ID: 15676</p>
          </html>
        </notes>
      </species>
      <species id="M_all_D_e" name="D-Allose" compartment="e" charge="0">
        <notes>
          <html xmlns="http://www.w3.org/1999/xhtml">
            <p>FORMULA: C6H12O6</p>
            <p>KEGG ID: C01487</p>
            <p>PubChem ID: 4657</p>
            <p>ChEBI ID: 4093</p>
          </html>
        </notes>
      </species>
      <species id="M_all_D_p" name="D-Allose" compartment="p" charge="0">
        <notes>
          <html xmlns="http://www.w3.org/1999/xhtml">
            <p>FORMULA: C6H12O6</p>
            <p>KEGG ID: C01487</p>
            <p>PubChem ID: 4657</p>
            <p>ChEBI ID: 4093</p>
          </html>
        </notes>
      </species>
      <species id="M_pe160_p" name="phosphatidylethanolamine-dihexadecanoyl-n-C160" compartment="p" charge="0">
        <notes>
          <html xmlns="http://www.w3.org/1999/xhtml">
            <p>FORMULA: C37H74N1O8P1</p>
            <p>KEGG ID: C00350</p>
            <p>PubChem ID: 3643</p>
            <p>ChEBI ID: 16038</p>
          </html>
        </notes>
      </species>
      <species id="M_lpp_p" name="Braun lipoprotein" compartment="p" charge="0">
        <notes>
          <html xmlns="http://www.w3.org/1999/xhtml">
            <p>FORMULA: C308H528O99N87S2</p>
            <p>KEGG ID: C01834</p>
            <p>PubChem ID: 4953</p>
            <p>ChEBI ID: 6495</p>
          </html>
        </notes>
      </species>
      <species id="M_pg160_p" name="Phosphatidylglycerol-dihexadecanoyl-n-C160" compartment="p" charge="-1">
        <notes>
          <html xmlns="http://www.w3.org/1999/xhtml">
            <p>FORMULA: C38H74O10P1</p>
            <p>KEGG ID: C00344</p>
            <p>PubChem ID: 3637</p>
            <p>ChEBI ID: NA</p>
          </html>
        </notes>
      </species>
      <species id="M_acetol_c" name="Acetol" compartment="c" charge="0">
        <notes>
          <html xmlns="http://www.w3.org/1999/xhtml">
            <p>FORMULA: C3H6O2</p>
            <p>KEGG ID: C05235</p>
            <p>PubChem ID: 7630</p>
            <p>ChEBI ID: 27957</p>
          </html>
        </notes>
      </species>
      <species id="M_glc_D_c" name="D-Glucose" compartment="c" charge="0">
        <notes>
          <html xmlns="http://www.w3.org/1999/xhtml">
            <p>FORMULA: C6H12O6</p>
            <p>KEGG ID: C00031</p>
            <p>PubChem ID: 3333</p>
            <p>ChEBI ID: 4167</p>
          </html>
        </notes>
      </species>
      <species id="M_malt_c" name="Maltose" compartment="c" charge="0">
        <notes>
          <html xmlns="http://www.w3.org/1999/xhtml">
            <p>FORMULA: C12H22O11</p>
            <p>KEGG ID: C00208</p>
            <p>PubChem ID: 3508</p>
            <p>ChEBI ID: 17306</p>
          </html>
        </notes>
      </species>
      <species id="M_malttr_c" name="Maltotriose" compartment="c" charge="0">
        <notes>
          <html xmlns="http://www.w3.org/1999/xhtml">
            <p>FORMULA: C18H32O16</p>
            <p>KEGG ID: C01835</p>
            <p>PubChem ID: 4954</p>
            <p>ChEBI ID: 27931</p>
          </html>
        </notes>
      </species>
      <species id="M_maltttr_c" name="Maltotetraose" compartment="c" charge="0">
        <notes>
          <html xmlns="http://www.w3.org/1999/xhtml">
            <p>FORMULA: C24H42O21</p>
            <p>KEGG ID: C02052</p>
            <p>PubChem ID: 5141</p>
            <p>ChEBI ID: NA</p>
          </html>
        </notes>
      </species>
      <species id="M_maltpt_c" name="Maltopentaose" compartment="c" charge="0">
        <notes>
          <html xmlns="http://www.w3.org/1999/xhtml">
            <p>FORMULA: C30H52O26</p>
            <p>KEGG ID: NA</p>
            <p>PubChem ID: 124005??3611</p>
            <p>ChEBI ID: 28057</p>
          </html>
        </notes>
      </species>
      <species id="M_malthp_c" name="Maltoheptaose" compartment="c" charge="0">
        <notes>
          <html xmlns="http://www.w3.org/1999/xhtml">
            <p>FORMULA: C42H72O36</p>
            <p>KEGG ID: NA</p>
            <p>PubChem ID: 3037125??8462</p>
            <p>ChEBI ID: NA</p>
          </html>
        </notes>
      </species>
      <species id="M_dann_c" name="7-8-Diaminononanoate" compartment="c" charge="1">
        <notes>
          <html xmlns="http://www.w3.org/1999/xhtml">
            <p>FORMULA: C9H21N2O2</p>
            <p>KEGG ID: C01037</p>
            <p>PubChem ID: 4280</p>
            <p>ChEBI ID: 2247</p>
          </html>
        </notes>
      </species>
      <species id="M_amob_c" name="S-Adenosyl-4-methylthio-2-oxobutanoate" compartment="c" charge="0">
        <notes>
          <html xmlns="http://www.w3.org/1999/xhtml">
            <p>FORMULA: C15H19N5O6S</p>
            <p>KEGG ID: C04425</p>
            <p>PubChem ID: 7057</p>
            <p>ChEBI ID: 16490</p>
          </html>
        </notes>
      </species>
      <species id="M_8aonn_c" name="8-Amino-7-oxononanoate" compartment="c" charge="0">
        <notes>
          <html xmlns="http://www.w3.org/1999/xhtml">
            <p>FORMULA: C9H17NO3</p>
            <p>KEGG ID: C01092</p>
            <p>PubChem ID: 4327</p>
            <p>ChEBI ID:  12266 15830</p>
          </html>
        </notes>
      </species>
      <species id="M_mql8_c" name="Menaquinol-8" compartment="c" charge="0">
        <notes>
          <html xmlns="http://www.w3.org/1999/xhtml">
            <p>FORMULA: C51H74O2</p>
            <p>KEGG ID: C05819</p>
            <p>PubChem ID: 8114</p>
            <p>ChEBI ID: NA</p>
          </html>
        </notes>
      </species>
      <species id="M_2dmmql8_c" name="2-Demethylmenaquinol-8" compartment="c" charge="0">
        <notes>
          <html xmlns="http://www.w3.org/1999/xhtml">
            <p>FORMULA: C50H72O2</p>
            <p>KEGG ID: NA</p>
            <p>PubChem ID: NA</p>
            <p>ChEBI ID: NA</p>
          </html>
        </notes>
      </species>
      <species id="M_for_c" name="Formate" compartment="c" charge="-1">
        <notes>
          <html xmlns="http://www.w3.org/1999/xhtml">
            <p>FORMULA: CH1O2</p>
            <p>KEGG ID: C00058</p>
            <p>PubChem ID: 3358</p>
            <p>ChEBI ID: 30751</p>
          </html>
        </notes>
      </species>
      <species id="M_cgly_c" name="Cys-Gly" compartment="c" charge="0">
        <notes>
          <html xmlns="http://www.w3.org/1999/xhtml">
            <p>FORMULA: C5H10N2O3S</p>
            <p>KEGG ID: C01419</p>
            <p>PubChem ID: 4606</p>
            <p>ChEBI ID: 4047</p>
          </html>
        </notes>
      </species>
      <species id="M_cys_L_c" name="L-Cysteine" compartment="c" charge="0">
        <notes>
          <html xmlns="http://www.w3.org/1999/xhtml">
            <p>FORMULA: C3H7NO2S</p>
            <p>KEGG ID: C00097</p>
            <p>PubChem ID: 3397</p>
            <p>ChEBI ID: 17561</p>
          </html>
        </notes>
      </species>
      <species id="M_gly_c" name="Glycine" compartment="c" charge="0">
        <notes>
          <html xmlns="http://www.w3.org/1999/xhtml">
            <p>FORMULA: C2H5NO2</p>
            <p>KEGG ID: C00037</p>
            <p>PubChem ID: 3339</p>
            <p>ChEBI ID: 15428</p>
          </html>
        </notes>
      </species>
      <species id="M_pro_L_c" name="L-Proline" compartment="c" charge="0">
        <notes>
          <html xmlns="http://www.w3.org/1999/xhtml">
            <p>FORMULA: C5H9NO2</p>
            <p>KEGG ID: C00148</p>
            <p>PubChem ID: 3448</p>
            <p>ChEBI ID: 17203</p>
          </html>
        </notes>
      </species>
      <species id="M_progly_c" name="L-Prolinylglycine" compartment="c" charge="0">
        <notes>
          <html xmlns="http://www.w3.org/1999/xhtml">
            <p>FORMULA: C7H12N2O3</p>
            <p>KEGG ID: NA</p>
            <p>PubChem ID: NA</p>
            <p>ChEBI ID: NA</p>
          </html>
        </notes>
      </species>
      <species id="M_amp_e" name="AMP" compartment="e" charge="-2">
        <notes>
          <html xmlns="http://www.w3.org/1999/xhtml">
            <p>FORMULA: C10H12N5O7P</p>
            <p>KEGG ID: C00020</p>
            <p>PubChem ID: 3322</p>
            <p>ChEBI ID: 16027</p>
          </html>
        </notes>
      </species>
      <species id="M_amp_p" name="AMP" compartment="p" charge="-2">
        <notes>
          <html xmlns="http://www.w3.org/1999/xhtml">
            <p>FORMULA: C10H12N5O7P</p>
            <p>KEGG ID: C00020</p>
            <p>PubChem ID: 3322</p>
            <p>ChEBI ID: 16027</p>
          </html>
        </notes>
      </species>
      <species id="M_anhgm_e" name="N-Acetyl-D-glucosamine-anhydrous-N-Acetylmuramic-acid" compartment="e" charge="-1">
        <notes>
          <html xmlns="http://www.w3.org/1999/xhtml">
            <p>FORMULA: C19H29N2O12</p>
            <p>KEGG ID: NA</p>
            <p>PubChem ID: NA</p>
            <p>ChEBI ID: NA</p>
          </html>
        </notes>
      </species>
      <species id="M_pran_c" name="N-5-Phospho-D-ribosyl-anthranilate" compartment="c" charge="-3">
        <notes>
          <html xmlns="http://www.w3.org/1999/xhtml">
            <p>FORMULA: C12H13NO9P</p>
            <p>KEGG ID: C04302</p>
            <p>PubChem ID: 6961</p>
            <p>ChEBI ID: 7091</p>
          </html>
        </notes>
      </species>
      <species id="M_anth_c" name="Anthranilate" compartment="c" charge="-1">
        <notes>
          <html xmlns="http://www.w3.org/1999/xhtml">
            <p>FORMULA: C7H6NO2</p>
            <p>KEGG ID: C00108</p>
            <p>PubChem ID: 3408</p>
            <p>ChEBI ID: 30754</p>
          </html>
        </notes>
      </species>
      <species id="M_2aobut_c" name="L-2-Amino-3-oxobutanoate" compartment="c" charge="0">
        <notes>
          <html xmlns="http://www.w3.org/1999/xhtml">
            <p>FORMULA: C4H7NO3</p>
            <p>KEGG ID: C03508</p>
            <p>PubChem ID: 6318</p>
            <p>ChEBI ID: 16944</p>
          </html>
        </notes>
      </species>
      <species id="M_pmcoa_c" name="Pimeloyl-CoA" compartment="c" charge="-5">
        <notes>
          <html xmlns="http://www.w3.org/1999/xhtml">
            <p>FORMULA: C28H41N7O19P3S</p>
            <p>KEGG ID: C01063</p>
            <p>PubChem ID: 4302</p>
            <p>ChEBI ID: 15504</p>
          </html>
        </notes>
      </species>
      <species id="M_ap4a_c" name="P1-P4-Bis-5-adenosyl-tetraphosphate" compartment="c" charge="-4">
        <notes>
          <html xmlns="http://www.w3.org/1999/xhtml">
            <p>FORMULA: C20H24N10O19P4</p>
            <p>KEGG ID: C01260</p>
            <p>PubChem ID: 4479</p>
            <p>ChEBI ID: 17422</p>
          </html>
        </notes>
      </species>
      <species id="M_ap5a_c" name="P1-P5-Bis-5-adenosyl-pentaphosphate" compartment="c" charge="-5">
        <notes>
          <html xmlns="http://www.w3.org/1999/xhtml">
            <p>FORMULA: C20H24N10O22P5</p>
            <p>KEGG ID: C04058</p>
            <p>PubChem ID: 6757</p>
            <p>ChEBI ID: NA</p>
          </html>
        </notes>
      </species>
      <species id="M_5apru_c" name="5-Amino-6-5-phosphoribosylamino-uracil" compartment="c" charge="-2">
        <notes>
          <html xmlns="http://www.w3.org/1999/xhtml">
            <p>FORMULA: C9H13N4O9P</p>
            <p>KEGG ID: C01268</p>
            <p>PubChem ID: 4487</p>
            <p>ChEBI ID: 18337</p>
          </html>
        </notes>
      </species>
      <species id="M_5aprbu_c" name="5-Amino-6-5-phosphoribitylamino-uracil" compartment="c" charge="-2">
        <notes>
          <html xmlns="http://www.w3.org/1999/xhtml">
            <p>FORMULA: C9H15N4O9P</p>
            <p>KEGG ID: C04454</p>
            <p>PubChem ID: 7081</p>
            <p>ChEBI ID: 18247</p>
          </html>
        </notes>
      </species>
      <species id="M_rbl_L_c" name="L-Ribulose" compartment="c" charge="0">
        <notes>
          <html xmlns="http://www.w3.org/1999/xhtml">
            <p>FORMULA: C5H10O5</p>
            <p>KEGG ID: C00508</p>
            <p>PubChem ID: 3791</p>
            <p>ChEBI ID: 16880</p>
          </html>
        </notes>
      </species>
      <species id="M_arab_L_c" name="L-Arabinose" compartment="c" charge="0">
        <notes>
          <html xmlns="http://www.w3.org/1999/xhtml">
            <p>FORMULA: C5H10O5</p>
            <p>KEGG ID: C00259</p>
            <p>PubChem ID: 3558</p>
            <p>ChEBI ID: 17535</p>
          </html>
        </notes>
      </species>
      <species id="M_arbtn_c" name="aerobactin-minus-Fe3" compartment="c" charge="-3">
        <notes>
          <html xmlns="http://www.w3.org/1999/xhtml">
            <p>FORMULA: C22H33N4O13</p>
            <p>KEGG ID: NA</p>
            <p>PubChem ID: NA</p>
            <p>ChEBI ID: NA</p>
          </html>
        </notes>
      </species>
      <species id="M_fe2_c" name="Fe2" compartment="c" charge="2">
        <notes>
          <html xmlns="http://www.w3.org/1999/xhtml">
            <p>FORMULA: Fe</p>
            <p>KEGG ID: C00023</p>
            <p>PubChem ID: 3325</p>
            <p>ChEBI ID: 18248</p>
          </html>
        </notes>
      </species>
      <species id="M_arbtn_fe3_c" name="Aerobactin" compartment="c" charge="0">
        <notes>
          <html xmlns="http://www.w3.org/1999/xhtml">
            <p>FORMULA: C22H33FeN4O13</p>
            <p>KEGG ID: C05554</p>
            <p>PubChem ID: 7887</p>
            <p>ChEBI ID: 18157</p>
          </html>
        </notes>
      </species>
      <species id="M_fmnh2_c" name="Reduced-FMN" compartment="c" charge="-2">
        <notes>
          <html xmlns="http://www.w3.org/1999/xhtml">
            <p>FORMULA: C17H21N4O9P</p>
            <p>KEGG ID: NA</p>
            <p>PubChem ID: NA</p>
            <p>ChEBI ID: NA</p>
          </html>
        </notes>
      </species>
      <species id="M_fmn_c" name="FMN" compartment="c" charge="-2">
        <notes>
          <html xmlns="http://www.w3.org/1999/xhtml">
            <p>FORMULA: C17H19N4O9P</p>
            <p>KEGG ID: C00061</p>
            <p>PubChem ID: 3361</p>
            <p>ChEBI ID: 17621</p>
          </html>
        </notes>
      </species>
      <species id="M_rbflvrd_c" name="Reduced-riboflavin" compartment="c" charge="0">
        <notes>
          <html xmlns="http://www.w3.org/1999/xhtml">
            <p>FORMULA: C17H22N4O6</p>
            <p>KEGG ID: C01007</p>
            <p>PubChem ID: 4252</p>
            <p>ChEBI ID: 8798</p>
          </html>
        </notes>
      </species>
      <species id="M_ribflv_c" name="Riboflavin" compartment="c" charge="0">
        <notes>
          <html xmlns="http://www.w3.org/1999/xhtml">
            <p>FORMULA: C17H20N4O6</p>
            <p>KEGG ID: C00255</p>
            <p>PubChem ID: 3554</p>
            <p>ChEBI ID: 17015</p>
          </html>
        </notes>
      </species>
      <species id="M_arbtn_fe3_p" name="Aerobactin" compartment="p" charge="0">
        <notes>
          <html xmlns="http://www.w3.org/1999/xhtml">
            <p>FORMULA: C22H33FeN4O13</p>
            <p>KEGG ID: C05554</p>
            <p>PubChem ID: 7887</p>
            <p>ChEBI ID: 18157</p>
          </html>
        </notes>
      </species>
      <species id="M_arbtn_fe3_e" name="Aerobactin" compartment="e" charge="0">
        <notes>
          <html xmlns="http://www.w3.org/1999/xhtml">
            <p>FORMULA: C22H33FeN4O13</p>
            <p>KEGG ID: C05554</p>
            <p>PubChem ID: 7887</p>
            <p>ChEBI ID: 18157</p>
          </html>
        </notes>
      </species>
      <species id="M_fe3_e" name="Fe3" compartment="e" charge="3">
        <notes>
          <html xmlns="http://www.w3.org/1999/xhtml">
            <p>FORMULA: Fe</p>
            <p>KEGG ID: NA</p>
            <p>PubChem ID: NA</p>
            <p>ChEBI ID: 14819</p>
          </html>
        </notes>
      </species>
      <species id="M_arbtn_e" name="aerobactin-minus-Fe3" compartment="e" charge="-3">
        <notes>
          <html xmlns="http://www.w3.org/1999/xhtml">
            <p>FORMULA: C22H33N4O13</p>
            <p>KEGG ID: NA</p>
            <p>PubChem ID: NA</p>
            <p>ChEBI ID: NA</p>
          </html>
        </notes>
      </species>
      <species id="M_arbtn_p" name="aerobactin-minus-Fe3" compartment="p" charge="-3">
        <notes>
          <html xmlns="http://www.w3.org/1999/xhtml">
            <p>FORMULA: C22H33N4O13</p>
            <p>KEGG ID: NA</p>
            <p>PubChem ID: NA</p>
            <p>ChEBI ID: NA</p>
          </html>
        </notes>
      </species>
      <species id="M_arab_L_p" name="L-Arabinose" compartment="p" charge="0">
        <notes>
          <html xmlns="http://www.w3.org/1999/xhtml">
            <p>FORMULA: C5H10O5</p>
            <p>KEGG ID: C00259</p>
            <p>PubChem ID: 3558</p>
            <p>ChEBI ID: 17535</p>
          </html>
        </notes>
      </species>
      <species id="M_arab_L_e" name="L-Arabinose" compartment="e" charge="0">
        <notes>
          <html xmlns="http://www.w3.org/1999/xhtml">
            <p>FORMULA: C5H10O5</p>
            <p>KEGG ID: C00259</p>
            <p>PubChem ID: 3558</p>
            <p>ChEBI ID: 17535</p>
          </html>
        </notes>
      </species>
      <species id="M_arg_L_c" name="L-Arginine" compartment="c" charge="1">
        <notes>
          <html xmlns="http://www.w3.org/1999/xhtml">
            <p>FORMULA: C6H15N4O2</p>
            <p>KEGG ID: C00062</p>
            <p>PubChem ID: 3362</p>
            <p>ChEBI ID: 16467</p>
          </html>
        </notes>
      </species>
      <species id="M_arg_L_p" name="L-Arginine" compartment="p" charge="1">
        <notes>
          <html xmlns="http://www.w3.org/1999/xhtml">
            <p>FORMULA: C6H15N4O2</p>
            <p>KEGG ID: C00062</p>
            <p>PubChem ID: 3362</p>
            <p>ChEBI ID: 16467</p>
          </html>
        </notes>
      </species>
      <species id="M_co2_p" name="CO2" compartment="p" charge="0">
        <notes>
          <html xmlns="http://www.w3.org/1999/xhtml">
            <p>FORMULA: CO2</p>
            <p>KEGG ID: C00011</p>
            <p>PubChem ID: 3313</p>
            <p>ChEBI ID: 16526</p>
          </html>
        </notes>
      </species>
      <species id="M_orn_p" name="Ornithine" compartment="p" charge="1">
        <notes>
          <html xmlns="http://www.w3.org/1999/xhtml">
            <p>FORMULA: C5H13N2O2</p>
            <p>KEGG ID: C01602</p>
            <p>PubChem ID: 4756</p>
            <p>ChEBI ID: 18257</p>
          </html>
        </notes>
      </species>
      <species id="M_argsuc_c" name="N-omega--L-Arginino-succinate" compartment="c" charge="-1">
        <notes>
          <html xmlns="http://www.w3.org/1999/xhtml">
            <p>FORMULA: C10H17N4O6</p>
            <p>KEGG ID: C03406</p>
            <p>PubChem ID: 6235</p>
            <p>ChEBI ID: 15682</p>
          </html>
        </notes>
      </species>
      <species id="M_citr_L_c" name="L-Citrulline" compartment="c" charge="0">
        <notes>
          <html xmlns="http://www.w3.org/1999/xhtml">
            <p>FORMULA: C6H13N3O3</p>
            <p>KEGG ID: C00327</p>
            <p>PubChem ID: 3621</p>
            <p>ChEBI ID: 16349</p>
          </html>
        </notes>
      </species>
      <species id="M_argtrna_c" name="L-Arginyl-tRNA-Arg" compartment="c" charge="2">
        <notes>
          <html xmlns="http://www.w3.org/1999/xhtml">
            <p>FORMULA: C6H14N4OR</p>
            <p>KEGG ID: C02163</p>
            <p>PubChem ID: 5239</p>
            <p>ChEBI ID: 18366</p>
          </html>
        </notes>
      </species>
      <species id="M_trnaarg_c" name="tRNA-Arg" compartment="c" charge="0">
        <notes>
          <html xmlns="http://www.w3.org/1999/xhtml">
            <p>FORMULA: R</p>
            <p>KEGG ID: C01636</p>
            <p>PubChem ID: 4785</p>
            <p>ChEBI ID: 29171</p>
          </html>
        </notes>
      </species>
      <species id="M_arg_L_e" name="L-Arginine" compartment="e" charge="1">
        <notes>
          <html xmlns="http://www.w3.org/1999/xhtml">
            <p>FORMULA: C6H15N4O2</p>
            <p>KEGG ID: C00062</p>
            <p>PubChem ID: 3362</p>
            <p>ChEBI ID: 16467</p>
          </html>
        </notes>
      </species>
      <species id="M_4pasp_c" name="4-Phospho-L-aspartate" compartment="c" charge="-2">
        <notes>
          <html xmlns="http://www.w3.org/1999/xhtml">
            <p>FORMULA: C4H6NO7P</p>
            <p>KEGG ID: C03082</p>
            <p>PubChem ID: 5980</p>
            <p>ChEBI ID: 15836</p>
          </html>
        </notes>
      </species>
      <species id="M_aspsa_c" name="L-Aspartate-4-semialdehyde" compartment="c" charge="0">
        <notes>
          <html xmlns="http://www.w3.org/1999/xhtml">
            <p>FORMULA: C4H7NO3</p>
            <p>KEGG ID: C00441</p>
            <p>PubChem ID: 3730</p>
            <p>ChEBI ID:  13086 18051</p>
          </html>
        </notes>
      </species>
      <species id="M_ascb6p_c" name="L-ascorbate-6-phosphate" compartment="c" charge="-2">
        <notes>
          <html xmlns="http://www.w3.org/1999/xhtml">
            <p>FORMULA: C6H7O9P</p>
            <p>KEGG ID: NA</p>
            <p>PubChem ID: 656479???3385</p>
            <p>ChEBI ID: 15946</p>
          </html>
        </notes>
      </species>
      <species id="M_ascb_L_p" name="L-Ascorbate" compartment="p" charge="0">
        <notes>
          <html xmlns="http://www.w3.org/1999/xhtml">
            <p>FORMULA: C6H8O6</p>
            <p>KEGG ID: C00072</p>
            <p>PubChem ID: 3372</p>
            <p>ChEBI ID:  29073 38290</p>
          </html>
        </notes>
      </species>
      <species id="M_ascb_L_e" name="L-Ascorbate" compartment="e" charge="0">
        <notes>
          <html xmlns="http://www.w3.org/1999/xhtml">
            <p>FORMULA: C6H8O6</p>
            <p>KEGG ID: C00072</p>
            <p>PubChem ID: 3372</p>
            <p>ChEBI ID:  29073 38290</p>
          </html>
        </notes>
      </species>
      <species id="M_asn_L_c" name="L-Asparagine" compartment="c" charge="0">
        <notes>
          <html xmlns="http://www.w3.org/1999/xhtml">
            <p>FORMULA: C4H8N2O3</p>
            <p>KEGG ID: C00152</p>
            <p>PubChem ID: 3452</p>
            <p>ChEBI ID: 17196</p>
          </html>
        </notes>
      </species>
      <species id="M_asp_L_p" name="L-Aspartate" compartment="p" charge="-1">
        <notes>
          <html xmlns="http://www.w3.org/1999/xhtml">
            <p>FORMULA: C4H6NO4</p>
            <p>KEGG ID: C00049</p>
            <p>PubChem ID: 3351</p>
            <p>ChEBI ID: 17053</p>
          </html>
        </notes>
      </species>
      <species id="M_nh4_p" name="Ammonium" compartment="p" charge="1">
        <notes>
          <html xmlns="http://www.w3.org/1999/xhtml">
            <p>FORMULA: H4N</p>
            <p>KEGG ID: C01342</p>
            <p>PubChem ID: 4547</p>
            <p>ChEBI ID: 28938</p>
          </html>
        </notes>
      </species>
      <species id="M_asn_L_p" name="L-Asparagine" compartment="p" charge="0">
        <notes>
          <html xmlns="http://www.w3.org/1999/xhtml">
            <p>FORMULA: C4H8N2O3</p>
            <p>KEGG ID: C00152</p>
            <p>PubChem ID: 3452</p>
            <p>ChEBI ID: 17196</p>
          </html>
        </notes>
      </species>
      <species id="M_trnaasn_c" name="tRNA-Asn" compartment="c" charge="0">
        <notes>
          <html xmlns="http://www.w3.org/1999/xhtml">
            <p>FORMULA: C10H17O10PR2</p>
            <p>KEGG ID: C01637</p>
            <p>PubChem ID: 4786</p>
            <p>ChEBI ID: 29172</p>
          </html>
        </notes>
      </species>
      <species id="M_asntrna_c" name="L-Asparaginyl-tRNA-Asn" compartment="c" charge="1">
        <notes>
          <html xmlns="http://www.w3.org/1999/xhtml">
            <p>FORMULA: C14H23N2O12PR2</p>
            <p>KEGG ID: C03402</p>
            <p>PubChem ID: 6232</p>
            <p>ChEBI ID: 29265</p>
          </html>
        </notes>
      </species>
      <species id="M_asn_L_e" name="L-Asparagine" compartment="e" charge="0">
        <notes>
          <html xmlns="http://www.w3.org/1999/xhtml">
            <p>FORMULA: C4H8N2O3</p>
            <p>KEGG ID: C00152</p>
            <p>PubChem ID: 3452</p>
            <p>ChEBI ID: 17196</p>
          </html>
        </notes>
      </species>
      <species id="M_aso3_e" name="arsenite" compartment="e" charge="-3">
        <notes>
          <html xmlns="http://www.w3.org/1999/xhtml">
            <p>FORMULA: AsO3</p>
            <p>KEGG ID: C06697</p>
            <p>PubChem ID: 8922</p>
            <p>ChEBI ID: 29866</p>
          </html>
        </notes>
      </species>
      <species id="M_aso3_p" name="arsenite" compartment="p" charge="-3">
        <notes>
          <html xmlns="http://www.w3.org/1999/xhtml">
            <p>FORMULA: AsO3</p>
            <p>KEGG ID: C06697</p>
            <p>PubChem ID: 8922</p>
            <p>ChEBI ID: 29866</p>
          </html>
        </notes>
      </species>
      <species id="M_ala_B_c" name="beta-Alanine" compartment="c" charge="0">
        <notes>
          <html xmlns="http://www.w3.org/1999/xhtml">
            <p>FORMULA: C3H7NO2</p>
            <p>KEGG ID: C00099</p>
            <p>PubChem ID: 3399</p>
            <p>ChEBI ID: 16958</p>
          </html>
        </notes>
      </species>
      <species id="M_cbp_c" name="Carbamoyl-phosphate" compartment="c" charge="-2">
        <notes>
          <html xmlns="http://www.w3.org/1999/xhtml">
            <p>FORMULA: CH2NO5P</p>
            <p>KEGG ID: C00169</p>
            <p>PubChem ID: 3469</p>
            <p>ChEBI ID: 17672</p>
          </html>
        </notes>
      </species>
      <species id="M_cbasp_c" name="N-Carbamoyl-L-aspartate" compartment="c" charge="-2">
        <notes>
          <html xmlns="http://www.w3.org/1999/xhtml">
            <p>FORMULA: C5H6N2O5</p>
            <p>KEGG ID: C00438</p>
            <p>PubChem ID: 3727</p>
            <p>ChEBI ID: 15859</p>
          </html>
        </notes>
      </species>
      <species id="M_q8_c" name="Ubiquinone-8" compartment="c" charge="0">
        <notes>
          <html xmlns="http://www.w3.org/1999/xhtml">
            <p>FORMULA: C49H74O4</p>
            <p>KEGG ID: C00399</p>
            <p>PubChem ID: 3689</p>
            <p>ChEBI ID: 16389</p>
          </html>
        </notes>
      </species>
      <species id="M_iasp_c" name="Iminoaspartate" compartment="c" charge="-2">
        <notes>
          <html xmlns="http://www.w3.org/1999/xhtml">
            <p>FORMULA: C4H3NO4</p>
            <p>KEGG ID: C05840</p>
            <p>PubChem ID: 8133</p>
            <p>ChEBI ID: NA</p>
          </html>
        </notes>
      </species>
      <species id="M_q8h2_c" name="Ubiquinol-8" compartment="c" charge="0">
        <notes>
          <html xmlns="http://www.w3.org/1999/xhtml">
            <p>FORMULA: C49H76O4</p>
            <p>KEGG ID: C00390</p>
            <p>PubChem ID: 3680</p>
            <p>ChEBI ID: 17976</p>
          </html>
        </notes>
      </species>
      <species id="M_mqn8_c" name="Menaquinone-8" compartment="c" charge="0">
        <notes>
          <html xmlns="http://www.w3.org/1999/xhtml">
            <p>FORMULA: C51H72O2</p>
            <p>KEGG ID: C00828</p>
            <p>PubChem ID: 4086</p>
            <p>ChEBI ID: NA</p>
          </html>
        </notes>
      </species>
      <species id="M_succ_c" name="Succinate" compartment="c" charge="-2">
        <notes>
          <html xmlns="http://www.w3.org/1999/xhtml">
            <p>FORMULA: C4H4O4</p>
            <p>KEGG ID: C00042</p>
            <p>PubChem ID: 3344</p>
            <p>ChEBI ID: 15741</p>
          </html>
        </notes>
      </species>
      <species id="M_oaa_c" name="Oxaloacetate" compartment="c" charge="-2">
        <notes>
          <html xmlns="http://www.w3.org/1999/xhtml">
            <p>FORMULA: C4H2O5</p>
            <p>KEGG ID: C00036</p>
            <p>PubChem ID: 3338</p>
            <p>ChEBI ID: 30744</p>
          </html>
        </notes>
      </species>
      <species id="M_asptrna_c" name="L-Aspartyl-tRNA-Asp" compartment="c" charge="0">
        <notes>
          <html xmlns="http://www.w3.org/1999/xhtml">
            <p>FORMULA: C4H5NO3R</p>
            <p>KEGG ID: C02984</p>
            <p>PubChem ID: 5893</p>
            <p>ChEBI ID: 29158</p>
          </html>
        </notes>
      </species>
      <species id="M_trnaasp_c" name="tRNA-Asp" compartment="c" charge="0">
        <notes>
          <html xmlns="http://www.w3.org/1999/xhtml">
            <p>FORMULA: R</p>
            <p>KEGG ID: C01638</p>
            <p>PubChem ID: 4787</p>
            <p>ChEBI ID: 29186</p>
          </html>
        </notes>
      </species>
      <species id="M_asp_L_e" name="L-Aspartate" compartment="e" charge="-1">
        <notes>
          <html xmlns="http://www.w3.org/1999/xhtml">
            <p>FORMULA: C4H6NO4</p>
            <p>KEGG ID: C00049</p>
            <p>PubChem ID: 3351</p>
            <p>ChEBI ID: 17053</p>
          </html>
        </notes>
      </species>
      <species id="M_sucarg_c" name="N2-Succinyl-L-arginine" compartment="c" charge="-1">
        <notes>
          <html xmlns="http://www.w3.org/1999/xhtml">
            <p>FORMULA: C10H17N4O5</p>
            <p>KEGG ID: C03296</p>
            <p>PubChem ID: 6152</p>
            <p>ChEBI ID: 17705</p>
          </html>
        </notes>
      </species>
      <species id="M_athr_L_c" name="L-Allo-threonine" compartment="c" charge="0">
        <notes>
          <html xmlns="http://www.w3.org/1999/xhtml">
            <p>FORMULA: C4H9NO3</p>
            <p>KEGG ID: C05519</p>
            <p>PubChem ID: 7864</p>
            <p>ChEBI ID: 28718</p>
          </html>
        </notes>
      </species>
      <species id="M_prbatp_c" name="1-5-Phosphoribosyl-ATP" compartment="c" charge="-6">
        <notes>
          <html xmlns="http://www.w3.org/1999/xhtml">
            <p>FORMULA: C15H19N5O20P4</p>
            <p>KEGG ID: C02739</p>
            <p>PubChem ID: 5699</p>
            <p>ChEBI ID: 18263</p>
          </html>
        </notes>
      </species>
      <species id="M_ala_B_p" name="beta-Alanine" compartment="p" charge="0">
        <notes>
          <html xmlns="http://www.w3.org/1999/xhtml">
            <p>FORMULA: C3H7NO2</p>
            <p>KEGG ID: C00099</p>
            <p>PubChem ID: 3399</p>
            <p>ChEBI ID: 16958</p>
          </html>
        </notes>
      </species>
      <species id="M_ala_B_e" name="beta-Alanine" compartment="e" charge="0">
        <notes>
          <html xmlns="http://www.w3.org/1999/xhtml">
            <p>FORMULA: C3H7NO2</p>
            <p>KEGG ID: C00099</p>
            <p>PubChem ID: 3399</p>
            <p>ChEBI ID: 16958</p>
          </html>
        </notes>
      </species>
      <species id="M_btn_c" name="Biotin" compartment="c" charge="-1">
        <notes>
          <html xmlns="http://www.w3.org/1999/xhtml">
            <p>FORMULA: C10H15N2O3S</p>
            <p>KEGG ID: C00120</p>
            <p>PubChem ID: 3420</p>
            <p>ChEBI ID: 15956</p>
          </html>
        </notes>
      </species>
      <species id="M_btnso_c" name="d-biotin-d-sulfoxide" compartment="c" charge="-1">
        <notes>
          <html xmlns="http://www.w3.org/1999/xhtml">
            <p>FORMULA: C10H15N2O4S</p>
            <p>KEGG ID: NA</p>
            <p>PubChem ID: NA</p>
            <p>ChEBI ID: NA</p>
          </html>
        </notes>
      </species>
      <species id="M_dtbt_c" name="Dethiobiotin" compartment="c" charge="-1">
        <notes>
          <html xmlns="http://www.w3.org/1999/xhtml">
            <p>FORMULA: C10H17N2O3</p>
            <p>KEGG ID: C01909</p>
            <p>PubChem ID: 5017</p>
            <p>ChEBI ID: 16691</p>
          </html>
        </notes>
      </species>
      <species id="M_met_L_c" name="L-Methionine" compartment="c" charge="0">
        <notes>
          <html xmlns="http://www.w3.org/1999/xhtml">
            <p>FORMULA: C5H11NO2S</p>
            <p>KEGG ID: C00073</p>
            <p>PubChem ID: 3373</p>
            <p>ChEBI ID: 16643</p>
          </html>
        </notes>
      </species>
      <species id="M_s_c" name="Sulfur" compartment="c" charge="0">
        <notes>
          <html xmlns="http://www.w3.org/1999/xhtml">
            <p>FORMULA: S</p>
            <p>KEGG ID: C00087</p>
            <p>PubChem ID: 3387</p>
            <p>ChEBI ID: 17909</p>
          </html>
        </notes>
      </species>
      <species id="M_butso3_p" name="butanesulfonate" compartment="p" charge="-1">
        <notes>
          <html xmlns="http://www.w3.org/1999/xhtml">
            <p>FORMULA: C4H9O3S</p>
            <p>KEGG ID: NA</p>
            <p>PubChem ID: NA</p>
            <p>ChEBI ID: NA</p>
          </html>
        </notes>
      </species>
      <species id="M_butso3_e" name="butanesulfonate" compartment="e" charge="-1">
        <notes>
          <html xmlns="http://www.w3.org/1999/xhtml">
            <p>FORMULA: C4H9O3S</p>
            <p>KEGG ID: NA</p>
            <p>PubChem ID: NA</p>
            <p>ChEBI ID: NA</p>
          </html>
        </notes>
      </species>
      <species id="M_but_e" name="Butyrate-n-C40" compartment="e" charge="-1">
        <notes>
          <html xmlns="http://www.w3.org/1999/xhtml">
            <p>FORMULA: C4H7O2</p>
            <p>KEGG ID: C00246</p>
            <p>PubChem ID: 3545</p>
            <p>ChEBI ID: 30772</p>
          </html>
        </notes>
      </species>
      <species id="M_but_p" name="Butyrate-n-C40" compartment="p" charge="-1">
        <notes>
          <html xmlns="http://www.w3.org/1999/xhtml">
            <p>FORMULA: C4H7O2</p>
            <p>KEGG ID: C00246</p>
            <p>PubChem ID: 3545</p>
            <p>ChEBI ID: 30772</p>
          </html>
        </notes>
      </species>
      <species id="M_ca2_p" name="Calcium" compartment="p" charge="2">
        <notes>
          <html xmlns="http://www.w3.org/1999/xhtml">
            <p>FORMULA: Ca</p>
            <p>KEGG ID: C00076</p>
            <p>PubChem ID: 3376</p>
            <p>ChEBI ID: 29108</p>
          </html>
        </notes>
      </species>
      <species id="M_ca2_c" name="Calcium" compartment="c" charge="2">
        <notes>
          <html xmlns="http://www.w3.org/1999/xhtml">
            <p>FORMULA: Ca</p>
            <p>KEGG ID: C00076</p>
            <p>PubChem ID: 3376</p>
            <p>ChEBI ID: 29108</p>
          </html>
        </notes>
      </species>
      <species id="M_ca2_e" name="Calcium" compartment="e" charge="2">
        <notes>
          <html xmlns="http://www.w3.org/1999/xhtml">
            <p>FORMULA: Ca</p>
            <p>KEGG ID: C00076</p>
            <p>PubChem ID: 3376</p>
            <p>ChEBI ID: 29108</p>
          </html>
        </notes>
      </species>
      <species id="M_lys_L_c" name="L-Lysine" compartment="c" charge="1">
        <notes>
          <html xmlns="http://www.w3.org/1999/xhtml">
            <p>FORMULA: C6H15N2O2</p>
            <p>KEGG ID: C00047</p>
            <p>PubChem ID: 3349</p>
            <p>ChEBI ID: 18019</p>
          </html>
        </notes>
      </species>
      <species id="M_15dap_p" name="1-5-Diaminopentane" compartment="p" charge="2">
        <notes>
          <html xmlns="http://www.w3.org/1999/xhtml">
            <p>FORMULA: C5H16N2</p>
            <p>KEGG ID: C01672</p>
            <p>PubChem ID: 4816</p>
            <p>ChEBI ID: 18127</p>
          </html>
        </notes>
      </species>
      <species id="M_15dap_c" name="1-5-Diaminopentane" compartment="c" charge="2">
        <notes>
          <html xmlns="http://www.w3.org/1999/xhtml">
            <p>FORMULA: C5H16N2</p>
            <p>KEGG ID: C01672</p>
            <p>PubChem ID: 4816</p>
            <p>ChEBI ID: 18127</p>
          </html>
        </notes>
      </species>
      <species id="M_lys_L_p" name="L-Lysine" compartment="p" charge="1">
        <notes>
          <html xmlns="http://www.w3.org/1999/xhtml">
            <p>FORMULA: C6H15N2O2</p>
            <p>KEGG ID: C00047</p>
            <p>PubChem ID: 3349</p>
            <p>ChEBI ID: 18019</p>
          </html>
        </notes>
      </species>
      <species id="M_cbi_c" name="Cobinamide" compartment="c" charge="0">
        <notes>
          <html xmlns="http://www.w3.org/1999/xhtml">
            <p>FORMULA: C48H72CoN11O8</p>
            <p>KEGG ID: C05774</p>
            <p>PubChem ID: 8069</p>
            <p>ChEBI ID: 28956</p>
          </html>
        </notes>
      </species>
      <species id="M_adocbi_c" name="Adenosyl-cobinamide" compartment="c" charge="1">
        <notes>
          <html xmlns="http://www.w3.org/1999/xhtml">
            <p>FORMULA: C58H84CoN16O11</p>
            <p>KEGG ID: C06508</p>
            <p>PubChem ID: 8739</p>
            <p>ChEBI ID: 2480</p>
          </html>
        </notes>
      </species>
      <species id="M_pppi_c" name="Inorganic-triphosphate" compartment="c" charge="-4">
        <notes>
          <html xmlns="http://www.w3.org/1999/xhtml">
            <p>FORMULA: HO10P3</p>
            <p>KEGG ID: C03279</p>
            <p>PubChem ID: 6138</p>
            <p>ChEBI ID: 18036</p>
          </html>
        </notes>
      </species>
      <species id="M_cbi_p" name="Cobinamide" compartment="p" charge="0">
        <notes>
          <html xmlns="http://www.w3.org/1999/xhtml">
            <p>FORMULA: C48H72CoN11O8</p>
            <p>KEGG ID: C05774</p>
            <p>PubChem ID: 8069</p>
            <p>ChEBI ID: 28956</p>
          </html>
        </notes>
      </species>
      <species id="M_cbi_e" name="Cobinamide" compartment="e" charge="0">
        <notes>
          <html xmlns="http://www.w3.org/1999/xhtml">
            <p>FORMULA: C48H72CoN11O8</p>
            <p>KEGG ID: C05774</p>
            <p>PubChem ID: 8069</p>
            <p>ChEBI ID: 28956</p>
          </html>
        </notes>
      </species>
      <species id="M_cbl1_c" name="Cob-I-alamin" compartment="c" charge="-1">
        <notes>
          <html xmlns="http://www.w3.org/1999/xhtml">
            <p>FORMULA: C62H88CoN13O14P</p>
            <p>KEGG ID: C00853</p>
            <p>PubChem ID: 4110</p>
            <p>ChEBI ID: 15982</p>
          </html>
        </notes>
      </species>
      <species id="M_cbl1_p" name="Cob-I-alamin" compartment="p" charge="-1">
        <notes>
          <html xmlns="http://www.w3.org/1999/xhtml">
            <p>FORMULA: C62H88CoN13O14P</p>
            <p>KEGG ID: C00853</p>
            <p>PubChem ID: 4110</p>
            <p>ChEBI ID: 15982</p>
          </html>
        </notes>
      </species>
      <species id="M_cbl1_e" name="Cob-I-alamin" compartment="e" charge="-1">
        <notes>
          <html xmlns="http://www.w3.org/1999/xhtml">
            <p>FORMULA: C62H88CoN13O14P</p>
            <p>KEGG ID: C00853</p>
            <p>PubChem ID: 4110</p>
            <p>ChEBI ID: 15982</p>
          </html>
        </notes>
      </species>
      <species id="M_cd2_c" name="Cadmium" compartment="c" charge="2">
        <notes>
          <html xmlns="http://www.w3.org/1999/xhtml">
            <p>FORMULA: Cd</p>
            <p>KEGG ID: C01413</p>
            <p>PubChem ID: 4601</p>
            <p>ChEBI ID: 48775</p>
          </html>
        </notes>
      </species>
      <species id="M_cd2_p" name="Cadmium" compartment="p" charge="2">
        <notes>
          <html xmlns="http://www.w3.org/1999/xhtml">
            <p>FORMULA: Cd</p>
            <p>KEGG ID: C01413</p>
            <p>PubChem ID: 4601</p>
            <p>ChEBI ID: 48775</p>
          </html>
        </notes>
      </species>
      <species id="M_cd2_e" name="Cadmium" compartment="e" charge="2">
        <notes>
          <html xmlns="http://www.w3.org/1999/xhtml">
            <p>FORMULA: Cd</p>
            <p>KEGG ID: C01413</p>
            <p>PubChem ID: 4601</p>
            <p>ChEBI ID: 48775</p>
          </html>
        </notes>
      </species>
      <species id="M_cmp_c" name="CMP" compartment="c" charge="-2">
        <notes>
          <html xmlns="http://www.w3.org/1999/xhtml">
            <p>FORMULA: C9H12N3O8P</p>
            <p>KEGG ID: C00055</p>
            <p>PubChem ID: 3357</p>
            <p>ChEBI ID: 17361</p>
          </html>
        </notes>
      </species>
      <species id="M_cdpdddecg_c" name="CDP-1-2-didodecanoylglycerol" compartment="c" charge="-2">
        <notes>
          <html xmlns="http://www.w3.org/1999/xhtml">
            <p>FORMULA: C36H63N3O15P2</p>
            <p>KEGG ID: C00269</p>
            <p>PubChem ID: 3567</p>
            <p>ChEBI ID: NA</p>
          </html>
        </notes>
      </species>
      <species id="M_cdpdtdecg_c" name="CDP-1-2-ditetradecanoylglycerol" compartment="c" charge="-2">
        <notes>
          <html xmlns="http://www.w3.org/1999/xhtml">
            <p>FORMULA: C40H71N3O15P2</p>
            <p>KEGG ID: C00269</p>
            <p>PubChem ID: 3567</p>
            <p>ChEBI ID: NA</p>
          </html>
        </notes>
      </species>
      <species id="M_cdpdtdec7eg_c" name="CDP-1-2-ditetradec-7-enoylglycerol" compartment="c" charge="-2">
        <notes>
          <html xmlns="http://www.w3.org/1999/xhtml">
            <p>FORMULA: C40H67N3O15P2</p>
            <p>KEGG ID: C00269</p>
            <p>PubChem ID: 3567</p>
            <p>ChEBI ID: NA</p>
          </html>
        </notes>
      </species>
      <species id="M_cdpdhdecg_c" name="CDP-1-2-dihexadecanoylglycerol" compartment="c" charge="-2">
        <notes>
          <html xmlns="http://www.w3.org/1999/xhtml">
            <p>FORMULA: C44H79N3O15P2</p>
            <p>KEGG ID: C00269</p>
            <p>PubChem ID: 3567</p>
            <p>ChEBI ID: NA</p>
          </html>
        </notes>
      </species>
      <species id="M_cdpdhdec9eg_c" name="CDP-1-2-dihexadec-9-enoylglycerol" compartment="c" charge="-2">
        <notes>
          <html xmlns="http://www.w3.org/1999/xhtml">
            <p>FORMULA: C44H75N3O15P2</p>
            <p>KEGG ID: C00269</p>
            <p>PubChem ID: 3567</p>
            <p>ChEBI ID: NA</p>
          </html>
        </notes>
      </species>
      <species id="M_cdpdodecg_c" name="CDP-1-2-dioctadecanoylglycerol" compartment="c" charge="-2">
        <notes>
          <html xmlns="http://www.w3.org/1999/xhtml">
            <p>FORMULA: C48H87N3O15P2</p>
            <p>KEGG ID: C00269</p>
            <p>PubChem ID: 3567</p>
            <p>ChEBI ID: NA</p>
          </html>
        </notes>
      </species>
      <species id="M_cdpdodec11eg_c" name="CDP-1-2-dioctadec-11-enoylglycerol" compartment="c" charge="-2">
        <notes>
          <html xmlns="http://www.w3.org/1999/xhtml">
            <p>FORMULA: C48H83N3O15P2</p>
            <p>KEGG ID: C00269</p>
            <p>PubChem ID: 3567</p>
            <p>ChEBI ID: NA</p>
          </html>
        </notes>
      </species>
      <species id="M_4c2me_c" name="4-cytidine-5-diphospho-2-C-methyl-D-erythritol" compartment="c" charge="-2">
        <notes>
          <html xmlns="http://www.w3.org/1999/xhtml">
            <p>FORMULA: C14H23N3O14P2</p>
            <p>KEGG ID: C11435</p>
            <p>PubChem ID: 13607</p>
            <p>ChEBI ID: 16578</p>
          </html>
        </notes>
      </species>
      <species id="M_2p4c2me_c" name="2-phospho-4-cytidine-5-diphospho-2-C-methyl-D-erythritol" compartment="c" charge="-4">
        <notes>
          <html xmlns="http://www.w3.org/1999/xhtml">
            <p>FORMULA: C14H22N3O17P3</p>
            <p>KEGG ID: C11436</p>
            <p>PubChem ID: 13608</p>
            <p>ChEBI ID: 16840</p>
          </html>
        </notes>
      </species>
      <species id="M_cpe160_c" name="cyclopropane-phosphatidylethanolamine-dihexadec-9-10-cyclo-anoyl-n-C160-cyclo" compartment="c" charge="0">
        <notes>
          <html xmlns="http://www.w3.org/1999/xhtml">
            <p>FORMULA: C39H74N1O8P1</p>
            <p>KEGG ID: NA</p>
            <p>PubChem ID: NA</p>
            <p>ChEBI ID: NA</p>
          </html>
        </notes>
      </species>
      <species id="M_cpg160_c" name="cyclopropane-phosphatidylglycerol-dihexadec-9-10-cyclo-anoyl-n-C160-cyclo" compartment="c" charge="-1">
        <notes>
          <html xmlns="http://www.w3.org/1999/xhtml">
            <p>FORMULA: C40H74O10P1</p>
            <p>KEGG ID: NA</p>
            <p>PubChem ID: NA</p>
            <p>ChEBI ID: NA</p>
          </html>
        </notes>
      </species>
      <species id="M_cpe180_c" name="cyclopropane-phosphatidylethanolamine-dioctadec-11-12-cyclo-anoyl-n-C180-cyclo" compartment="c" charge="0">
        <notes>
          <html xmlns="http://www.w3.org/1999/xhtml">
            <p>FORMULA: C43H82N1O8P1</p>
            <p>KEGG ID: NA</p>
            <p>PubChem ID: NA</p>
            <p>ChEBI ID: NA</p>
          </html>
        </notes>
      </species>
      <species id="M_cpg180_c" name="cyclopropane-phosphatidylglycerol-dioctadec-11-12-cyclo-anoyl-n-C180-cyclo" compartment="c" charge="-1">
        <notes>
          <html xmlns="http://www.w3.org/1999/xhtml">
            <p>FORMULA: C44H82O10P1</p>
            <p>KEGG ID: NA</p>
            <p>PubChem ID: NA</p>
            <p>ChEBI ID: NA</p>
          </html>
        </notes>
      </species>
      <species id="M_cgly_p" name="Cys-Gly" compartment="p" charge="0">
        <notes>
          <html xmlns="http://www.w3.org/1999/xhtml">
            <p>FORMULA: C5H10N2O3S</p>
            <p>KEGG ID: C01419</p>
            <p>PubChem ID: 4606</p>
            <p>ChEBI ID: 4047</p>
          </html>
        </notes>
      </species>
      <species id="M_cgly_e" name="Cys-Gly" compartment="e" charge="0">
        <notes>
          <html xmlns="http://www.w3.org/1999/xhtml">
            <p>FORMULA: C5H10N2O3S</p>
            <p>KEGG ID: C01419</p>
            <p>PubChem ID: 4606</p>
            <p>ChEBI ID: 4047</p>
          </html>
        </notes>
      </species>
      <species id="M_chol_p" name="Choline" compartment="p" charge="1">
        <notes>
          <html xmlns="http://www.w3.org/1999/xhtml">
            <p>FORMULA: C5H14NO</p>
            <p>KEGG ID: C00114</p>
            <p>PubChem ID: 3414</p>
            <p>ChEBI ID: 15354</p>
          </html>
        </notes>
      </species>
      <species id="M_chol_c" name="Choline" compartment="c" charge="1">
        <notes>
          <html xmlns="http://www.w3.org/1999/xhtml">
            <p>FORMULA: C5H14NO</p>
            <p>KEGG ID: C00114</p>
            <p>PubChem ID: 3414</p>
            <p>ChEBI ID: 15354</p>
          </html>
        </notes>
      </species>
      <species id="M_chol_e" name="Choline" compartment="e" charge="1">
        <notes>
          <html xmlns="http://www.w3.org/1999/xhtml">
            <p>FORMULA: C5H14NO</p>
            <p>KEGG ID: C00114</p>
            <p>PubChem ID: 3414</p>
            <p>ChEBI ID: 15354</p>
          </html>
        </notes>
      </species>
      <species id="M_3psme_c" name="5-O-1-Carboxyvinyl-3-phosphoshikimate" compartment="c" charge="-4">
        <notes>
          <html xmlns="http://www.w3.org/1999/xhtml">
            <p>FORMULA: C10H9O10P</p>
            <p>KEGG ID: C01269</p>
            <p>PubChem ID: 4488</p>
            <p>ChEBI ID: 16257</p>
          </html>
        </notes>
      </species>
      <species id="M_4hbz_c" name="4-Hydroxybenzoate" compartment="c" charge="-1">
        <notes>
          <html xmlns="http://www.w3.org/1999/xhtml">
            <p>FORMULA: C7H5O3</p>
            <p>KEGG ID: C00156</p>
            <p>PubChem ID: 3456</p>
            <p>ChEBI ID: 30763</p>
          </html>
        </notes>
      </species>
      <species id="M_cit_p" name="Citrate" compartment="p" charge="-3">
        <notes>
          <html xmlns="http://www.w3.org/1999/xhtml">
            <p>FORMULA: C6H5O7</p>
            <p>KEGG ID: C00158</p>
            <p>PubChem ID: 3458</p>
            <p>ChEBI ID: 30769</p>
          </html>
        </notes>
      </species>
      <species id="M_succ_p" name="Succinate" compartment="p" charge="-2">
        <notes>
          <html xmlns="http://www.w3.org/1999/xhtml">
            <p>FORMULA: C4H4O4</p>
            <p>KEGG ID: C00042</p>
            <p>PubChem ID: 3344</p>
            <p>ChEBI ID: 15741</p>
          </html>
        </notes>
      </species>
      <species id="M_cit_e" name="Citrate" compartment="e" charge="-3">
        <notes>
          <html xmlns="http://www.w3.org/1999/xhtml">
            <p>FORMULA: C6H5O7</p>
            <p>KEGG ID: C00158</p>
            <p>PubChem ID: 3458</p>
            <p>ChEBI ID: 30769</p>
          </html>
        </notes>
      </species>
      <species id="M_icit_e" name="Isocitrate" compartment="e" charge="-3">
        <notes>
          <html xmlns="http://www.w3.org/1999/xhtml">
            <p>FORMULA: C6H5O7</p>
            <p>KEGG ID: C00311</p>
            <p>PubChem ID: 3605</p>
            <p>ChEBI ID: 30887</p>
          </html>
        </notes>
      </species>
      <species id="M_icit_p" name="Isocitrate" compartment="p" charge="-3">
        <notes>
          <html xmlns="http://www.w3.org/1999/xhtml">
            <p>FORMULA: C6H5O7</p>
            <p>KEGG ID: C00311</p>
            <p>PubChem ID: 3605</p>
            <p>ChEBI ID: 30887</p>
          </html>
        </notes>
      </species>
      <species id="M_acon_C_e" name="cis-Aconitate" compartment="e" charge="-3">
        <notes>
          <html xmlns="http://www.w3.org/1999/xhtml">
            <p>FORMULA: C6H3O6</p>
            <p>KEGG ID: C00417</p>
            <p>PubChem ID: 3707</p>
            <p>ChEBI ID: 32805</p>
          </html>
        </notes>
      </species>
      <species id="M_acon_C_p" name="cis-Aconitate" compartment="p" charge="-3">
        <notes>
          <html xmlns="http://www.w3.org/1999/xhtml">
            <p>FORMULA: C6H3O6</p>
            <p>KEGG ID: C00417</p>
            <p>PubChem ID: 3707</p>
            <p>ChEBI ID: 32805</p>
          </html>
        </notes>
      </species>
      <species id="M_lipa_cold_p" name="cold-adapted-KDO-2-lipid-A" compartment="p" charge="-6">
        <notes>
          <html xmlns="http://www.w3.org/1999/xhtml">
            <p>FORMULA: C114H202N2O39P2</p>
            <p>KEGG ID: NA</p>
            <p>PubChem ID: NA</p>
            <p>ChEBI ID: NA</p>
          </html>
        </notes>
      </species>
      <species id="M_lipa_cold_e" name="cold-adapted-KDO-2-lipid-A" compartment="e" charge="-6">
        <notes>
          <html xmlns="http://www.w3.org/1999/xhtml">
            <p>FORMULA: C114H202N2O39P2</p>
            <p>KEGG ID: NA</p>
            <p>PubChem ID: NA</p>
            <p>ChEBI ID: NA</p>
          </html>
        </notes>
      </species>
      <species id="M_pa120_p" name="1-2-didodecanoyl-sn-glycerol-3-phosphate" compartment="p" charge="-2">
        <notes>
          <html xmlns="http://www.w3.org/1999/xhtml">
            <p>FORMULA: C27H51O8P1</p>
            <p>KEGG ID: C00416</p>
            <p>PubChem ID: 3706</p>
            <p>ChEBI ID: 16337</p>
          </html>
        </notes>
      </species>
      <species id="M_pg120_p" name="Phosphatidylglycerol-didodecanoyl-n-C120" compartment="p" charge="-1">
        <notes>
          <html xmlns="http://www.w3.org/1999/xhtml">
            <p>FORMULA: C30H58O10P1</p>
            <p>KEGG ID: C00344</p>
            <p>PubChem ID: 3637</p>
            <p>ChEBI ID: NA</p>
          </html>
        </notes>
      </species>
      <species id="M_clpn120_p" name="cardiolipin-tetradodecanoyl-n-C120" compartment="p" charge="-2">
        <notes>
          <html xmlns="http://www.w3.org/1999/xhtml">
            <p>FORMULA: C57H108O17P2</p>
            <p>KEGG ID: C05980</p>
            <p>PubChem ID: 8259</p>
            <p>ChEBI ID: NA</p>
          </html>
        </notes>
      </species>
      <species id="M_clpn140_p" name="cardiolipin-tetratetradecanoyl-n-C140" compartment="p" charge="-2">
        <notes>
          <html xmlns="http://www.w3.org/1999/xhtml">
            <p>FORMULA: C65H124O17P2</p>
            <p>KEGG ID: C05980</p>
            <p>PubChem ID: 8259</p>
            <p>ChEBI ID: NA</p>
          </html>
        </notes>
      </species>
      <species id="M_pg140_p" name="Phosphatidylglycerol-ditetradecanoyl-n-C140" compartment="p" charge="-1">
        <notes>
          <html xmlns="http://www.w3.org/1999/xhtml">
            <p>FORMULA: C34H66O10P1</p>
            <p>KEGG ID: C00344</p>
            <p>PubChem ID: 3637</p>
            <p>ChEBI ID: NA</p>
          </html>
        </notes>
      </species>
      <species id="M_pa140_p" name="1-2-ditetradecanoyl-sn-glycerol-3-phosphate" compartment="p" charge="-2">
        <notes>
          <html xmlns="http://www.w3.org/1999/xhtml">
            <p>FORMULA: C31H59O8P1</p>
            <p>KEGG ID: C00416</p>
            <p>PubChem ID: 3706</p>
            <p>ChEBI ID: 16337</p>
          </html>
        </notes>
      </species>
      <species id="M_clpn141_p" name="cardiolipin-tetratetradec-7-enoyl-n-C141" compartment="p" charge="-2">
        <notes>
          <html xmlns="http://www.w3.org/1999/xhtml">
            <p>FORMULA: C65H116O17P2</p>
            <p>KEGG ID: C05980</p>
            <p>PubChem ID: 8259</p>
            <p>ChEBI ID: NA</p>
          </html>
        </notes>
      </species>
      <species id="M_pg141_p" name="Phosphatidylglycerol-ditetradec-7-enoyl-n-C141" compartment="p" charge="-1">
        <notes>
          <html xmlns="http://www.w3.org/1999/xhtml">
            <p>FORMULA: C34H62O10P1</p>
            <p>KEGG ID: C00344</p>
            <p>PubChem ID: 3637</p>
            <p>ChEBI ID: NA</p>
          </html>
        </notes>
      </species>
      <species id="M_pa141_p" name="1-2-ditetradec-7-enoyl-sn-glycerol-3-phosphate" compartment="p" charge="-2">
        <notes>
          <html xmlns="http://www.w3.org/1999/xhtml">
            <p>FORMULA: C31H55O8P1</p>
            <p>KEGG ID: C00416</p>
            <p>PubChem ID: 3706</p>
            <p>ChEBI ID: 16337</p>
          </html>
        </notes>
      </species>
      <species id="M_clpn160_p" name="cardiolipin-tetrahexadecanoyl-n-C160" compartment="p" charge="-2">
        <notes>
          <html xmlns="http://www.w3.org/1999/xhtml">
            <p>FORMULA: C73H140O17P2</p>
            <p>KEGG ID: C05980</p>
            <p>PubChem ID: 8259</p>
            <p>ChEBI ID: NA</p>
          </html>
        </notes>
      </species>
      <species id="M_pa160_p" name="1-2-dihexadecanoyl-sn-glycerol-3-phosphate" compartment="p" charge="-2">
        <notes>
          <html xmlns="http://www.w3.org/1999/xhtml">
            <p>FORMULA: C35H67O8P1</p>
            <p>KEGG ID: C00416</p>
            <p>PubChem ID: 3706</p>
            <p>ChEBI ID: 16337</p>
          </html>
        </notes>
      </species>
      <species id="M_clpn161_p" name="cardiolipin-tetrahexadec-9-enoyl-n-C161" compartment="p" charge="-2">
        <notes>
          <html xmlns="http://www.w3.org/1999/xhtml">
            <p>FORMULA: C73H132O17P2</p>
            <p>KEGG ID: C05980</p>
            <p>PubChem ID: 8259</p>
            <p>ChEBI ID: NA</p>
          </html>
        </notes>
      </species>
      <species id="M_pa161_p" name="1-2-dihexadec-9-enoyl-sn-glycerol-3-phosphate" compartment="p" charge="-2">
        <notes>
          <html xmlns="http://www.w3.org/1999/xhtml">
            <p>FORMULA: C35H63O8P1</p>
            <p>KEGG ID: C00416</p>
            <p>PubChem ID: 3706</p>
            <p>ChEBI ID: 16337</p>
          </html>
        </notes>
      </species>
      <species id="M_pg161_p" name="Phosphatidylglycerol-dihexadec-9-enoyl-n-C161" compartment="p" charge="-1">
        <notes>
          <html xmlns="http://www.w3.org/1999/xhtml">
            <p>FORMULA: C38H70O10P1</p>
            <p>KEGG ID: C00344</p>
            <p>PubChem ID: 3637</p>
            <p>ChEBI ID: NA</p>
          </html>
        </notes>
      </species>
      <species id="M_pg180_p" name="Phosphatidylglycerol-dioctadecanoyl-n-C180" compartment="p" charge="-1">
        <notes>
          <html xmlns="http://www.w3.org/1999/xhtml">
            <p>FORMULA: C42H82O10P1</p>
            <p>KEGG ID: C00344</p>
            <p>PubChem ID: 3637</p>
            <p>ChEBI ID: NA</p>
          </html>
        </notes>
      </species>
      <species id="M_pa180_p" name="1-2-dioctadecanoyl-sn-glycerol-3-phosphate" compartment="p" charge="-2">
        <notes>
          <html xmlns="http://www.w3.org/1999/xhtml">
            <p>FORMULA: C39H75O8P1</p>
            <p>KEGG ID: C00416</p>
            <p>PubChem ID: 3706</p>
            <p>ChEBI ID: 16337</p>
          </html>
        </notes>
      </species>
      <species id="M_clpn180_p" name="cardiolipin-tetraoctadecanoyl-n-C180" compartment="p" charge="-2">
        <notes>
          <html xmlns="http://www.w3.org/1999/xhtml">
            <p>FORMULA: C81H156O17P2</p>
            <p>KEGG ID: C05980</p>
            <p>PubChem ID: 8259</p>
            <p>ChEBI ID: NA</p>
          </html>
        </notes>
      </species>
      <species id="M_pg181_p" name="Phosphatidylglycerol-dioctadec-11-enoyl-n-C181" compartment="p" charge="-1">
        <notes>
          <html xmlns="http://www.w3.org/1999/xhtml">
            <p>FORMULA: C42H78O10P1</p>
            <p>KEGG ID: C00344</p>
            <p>PubChem ID: 3637</p>
            <p>ChEBI ID: NA</p>
          </html>
        </notes>
      </species>
      <species id="M_pa181_p" name="1-2-dioctadec-11-enoyl-sn-glycerol-3-phosphate" compartment="p" charge="-2">
        <notes>
          <html xmlns="http://www.w3.org/1999/xhtml">
            <p>FORMULA: C39H71O8P1</p>
            <p>KEGG ID: C00416</p>
            <p>PubChem ID: 3706</p>
            <p>ChEBI ID: 16337</p>
          </html>
        </notes>
      </species>
      <species id="M_clpn181_p" name="cardiolipin-tetraoctadec-11-enoyl-n-C181" compartment="p" charge="-2">
        <notes>
          <html xmlns="http://www.w3.org/1999/xhtml">
            <p>FORMULA: C81H148O17P2</p>
            <p>KEGG ID: C05980</p>
            <p>PubChem ID: 8259</p>
            <p>ChEBI ID: NA</p>
          </html>
        </notes>
      </species>
      <species id="M_glyc_p" name="Glycerol" compartment="p" charge="0">
        <notes>
          <html xmlns="http://www.w3.org/1999/xhtml">
            <p>FORMULA: C3H8O3</p>
            <p>KEGG ID: C00116</p>
            <p>PubChem ID: 3416</p>
            <p>ChEBI ID: 17754</p>
          </html>
        </notes>
      </species>
      <species id="M_cl_c" name="Chloride" compartment="c" charge="-1">
        <notes>
          <html xmlns="http://www.w3.org/1999/xhtml">
            <p>FORMULA: Cl</p>
            <p>KEGG ID: C00115</p>
            <p>PubChem ID: 3415</p>
            <p>ChEBI ID: 17996</p>
          </html>
        </notes>
      </species>
      <species id="M_cl_p" name="Chloride" compartment="p" charge="-1">
        <notes>
          <html xmlns="http://www.w3.org/1999/xhtml">
            <p>FORMULA: Cl</p>
            <p>KEGG ID: C00115</p>
            <p>PubChem ID: 3415</p>
            <p>ChEBI ID: 17996</p>
          </html>
        </notes>
      </species>
      <species id="M_cl_e" name="Chloride" compartment="e" charge="-1">
        <notes>
          <html xmlns="http://www.w3.org/1999/xhtml">
            <p>FORMULA: Cl</p>
            <p>KEGG ID: C00115</p>
            <p>PubChem ID: 3415</p>
            <p>ChEBI ID: 17996</p>
          </html>
        </notes>
      </species>
      <species id="M_csn_c" name="Cytosine" compartment="c" charge="0">
        <notes>
          <html xmlns="http://www.w3.org/1999/xhtml">
            <p>FORMULA: C4H5N3O</p>
            <p>KEGG ID: C00380</p>
            <p>PubChem ID: 3670</p>
            <p>ChEBI ID: 16040</p>
          </html>
        </notes>
      </species>
      <species id="M_cmp_e" name="CMP" compartment="e" charge="-2">
        <notes>
          <html xmlns="http://www.w3.org/1999/xhtml">
            <p>FORMULA: C9H12N3O8P</p>
            <p>KEGG ID: C00055</p>
            <p>PubChem ID: 3357</p>
            <p>ChEBI ID: 17361</p>
          </html>
        </notes>
      </species>
      <species id="M_cmp_p" name="CMP" compartment="p" charge="-2">
        <notes>
          <html xmlns="http://www.w3.org/1999/xhtml">
            <p>FORMULA: C9H12N3O8P</p>
            <p>KEGG ID: C00055</p>
            <p>PubChem ID: 3357</p>
            <p>ChEBI ID: 17361</p>
          </html>
        </notes>
      </species>
      <species id="M_co2_e" name="CO2" compartment="e" charge="0">
        <notes>
          <html xmlns="http://www.w3.org/1999/xhtml">
            <p>FORMULA: CO2</p>
            <p>KEGG ID: C00011</p>
            <p>PubChem ID: 3313</p>
            <p>ChEBI ID: 16526</p>
          </html>
        </notes>
      </species>
      <species id="M_cobalt2_c" name="Co2" compartment="c" charge="2">
        <notes>
          <html xmlns="http://www.w3.org/1999/xhtml">
            <p>FORMULA: Co</p>
            <p>KEGG ID: C00175</p>
            <p>PubChem ID: 3475</p>
            <p>ChEBI ID: 27638</p>
          </html>
        </notes>
      </species>
      <species id="M_cobalt2_p" name="Co2" compartment="p" charge="2">
        <notes>
          <html xmlns="http://www.w3.org/1999/xhtml">
            <p>FORMULA: Co</p>
            <p>KEGG ID: C00175</p>
            <p>PubChem ID: 3475</p>
            <p>ChEBI ID: 27638</p>
          </html>
        </notes>
      </species>
      <species id="M_cobalt2_e" name="Co2" compartment="e" charge="2">
        <notes>
          <html xmlns="http://www.w3.org/1999/xhtml">
            <p>FORMULA: Co</p>
            <p>KEGG ID: C00175</p>
            <p>PubChem ID: 3475</p>
            <p>ChEBI ID: 27638</p>
          </html>
        </notes>
      </species>
      <species id="M_colipa_p" name="core-oligosaccharide-lipid-A" compartment="p" charge="-11">
        <notes>
          <html xmlns="http://www.w3.org/1999/xhtml">
            <p>FORMULA: C176H303N2O100P4</p>
            <p>KEGG ID: NA</p>
            <p>PubChem ID: NA</p>
            <p>ChEBI ID: NA</p>
          </html>
        </notes>
      </species>
      <species id="M_colipa_c" name="core-oligosaccharide-lipid-A" compartment="c" charge="-11">
        <notes>
          <html xmlns="http://www.w3.org/1999/xhtml">
            <p>FORMULA: C176H303N2O100P4</p>
            <p>KEGG ID: NA</p>
            <p>PubChem ID: NA</p>
            <p>ChEBI ID: NA</p>
          </html>
        </notes>
      </species>
      <species id="M_colipa_e" name="core-oligosaccharide-lipid-A" compartment="e" charge="-11">
        <notes>
          <html xmlns="http://www.w3.org/1999/xhtml">
            <p>FORMULA: C176H303N2O100P4</p>
            <p>KEGG ID: NA</p>
            <p>PubChem ID: NA</p>
            <p>ChEBI ID: NA</p>
          </html>
        </notes>
      </species>
      <species id="M_cpgn_c" name="coprogen" compartment="c" charge="-1">
        <notes>
          <html xmlns="http://www.w3.org/1999/xhtml">
            <p>FORMULA: C35H52N6O13Fe</p>
            <p>KEGG ID: NA</p>
            <p>PubChem ID: NA</p>
            <p>ChEBI ID: NA</p>
          </html>
        </notes>
      </species>
      <species id="M_cpgn_un_c" name="coprogen-unloaded-no-Fe-III-" compartment="c" charge="-4">
        <notes>
          <html xmlns="http://www.w3.org/1999/xhtml">
            <p>FORMULA: C35H52N6O13</p>
            <p>KEGG ID: NA</p>
            <p>PubChem ID: NA</p>
            <p>ChEBI ID: NA</p>
          </html>
        </notes>
      </species>
      <species id="M_cpgn_un_p" name="coprogen-unloaded-no-Fe-III-" compartment="p" charge="-4">
        <notes>
          <html xmlns="http://www.w3.org/1999/xhtml">
            <p>FORMULA: C35H52N6O13</p>
            <p>KEGG ID: NA</p>
            <p>PubChem ID: NA</p>
            <p>ChEBI ID: NA</p>
          </html>
        </notes>
      </species>
      <species id="M_cpgn_un_e" name="coprogen-unloaded-no-Fe-III-" compartment="e" charge="-4">
        <notes>
          <html xmlns="http://www.w3.org/1999/xhtml">
            <p>FORMULA: C35H52N6O13</p>
            <p>KEGG ID: NA</p>
            <p>PubChem ID: NA</p>
            <p>ChEBI ID: NA</p>
          </html>
        </notes>
      </species>
      <species id="M_cpgn_p" name="coprogen" compartment="p" charge="-1">
        <notes>
          <html xmlns="http://www.w3.org/1999/xhtml">
            <p>FORMULA: C35H52N6O13Fe</p>
            <p>KEGG ID: NA</p>
            <p>PubChem ID: NA</p>
            <p>ChEBI ID: NA</p>
          </html>
        </notes>
      </species>
      <species id="M_cpgn_e" name="coprogen" compartment="e" charge="-1">
        <notes>
          <html xmlns="http://www.w3.org/1999/xhtml">
            <p>FORMULA: C35H52N6O13Fe</p>
            <p>KEGG ID: NA</p>
            <p>PubChem ID: NA</p>
            <p>ChEBI ID: NA</p>
          </html>
        </notes>
      </species>
      <species id="M_pppg9_c" name="Protoporphyrinogen-IX" compartment="c" charge="-2">
        <notes>
          <html xmlns="http://www.w3.org/1999/xhtml">
            <p>FORMULA: C34H38N4O4</p>
            <p>KEGG ID: C01079</p>
            <p>PubChem ID: 4317</p>
            <p>ChEBI ID: 15435</p>
          </html>
        </notes>
      </species>
      <species id="M_cpppg3_c" name="Coproporphyrinogen-III" compartment="c" charge="-4">
        <notes>
          <html xmlns="http://www.w3.org/1999/xhtml">
            <p>FORMULA: C36H40N4O8</p>
            <p>KEGG ID: C03263</p>
            <p>PubChem ID: 6127</p>
            <p>ChEBI ID: 15439</p>
          </html>
        </notes>
      </species>
      <species id="M_crn_c" name="L-Carnitine" compartment="c" charge="0">
        <notes>
          <html xmlns="http://www.w3.org/1999/xhtml">
            <p>FORMULA: C7H15NO3</p>
            <p>KEGG ID: C00318</p>
            <p>PubChem ID: 3612</p>
            <p>ChEBI ID: 16347</p>
          </html>
        </notes>
      </species>
      <species id="M_bbtcoa_c" name="gamma-butyrobetainyl-CoA" compartment="c" charge="-3">
        <notes>
          <html xmlns="http://www.w3.org/1999/xhtml">
            <p>FORMULA: C28H46N8O17P3S</p>
            <p>KEGG ID: NA</p>
            <p>PubChem ID: 726??6196</p>
            <p>ChEBI ID: 28684</p>
          </html>
        </notes>
      </species>
      <species id="M_gbbtn_c" name="gamma-butyrobetaine" compartment="c" charge="0">
        <notes>
          <html xmlns="http://www.w3.org/1999/xhtml">
            <p>FORMULA: C7H15NO2</p>
            <p>KEGG ID: C01181</p>
            <p>PubChem ID: 4408</p>
            <p>ChEBI ID: 1941</p>
          </html>
        </notes>
      </species>
      <species id="M_crncoa_c" name="L-Carnitinyl-CoA" compartment="c" charge="-3">
        <notes>
          <html xmlns="http://www.w3.org/1999/xhtml">
            <p>FORMULA: C28H46N8O18P3S</p>
            <p>KEGG ID: NA</p>
            <p>PubChem ID: NA</p>
            <p>ChEBI ID: NA</p>
          </html>
        </notes>
      </species>
      <species id="M_crnDcoa_c" name="D-carnitinyl-CoA" compartment="c" charge="-3">
        <notes>
          <html xmlns="http://www.w3.org/1999/xhtml">
            <p>FORMULA: C28H46N8O18P3S</p>
            <p>KEGG ID: NA</p>
            <p>PubChem ID: 605</p>
            <p>ChEBI ID: NA</p>
          </html>
        </notes>
      </species>
      <species id="M_ctbt_c" name="crotonobetaine" compartment="c" charge="0">
        <notes>
          <html xmlns="http://www.w3.org/1999/xhtml">
            <p>FORMULA: C7H13NO2</p>
            <p>KEGG ID: C04114</p>
            <p>PubChem ID: 6803</p>
            <p>ChEBI ID: 1774</p>
          </html>
        </notes>
      </species>
      <species id="M_ctbtcoa_c" name="crotonobetainyl-CoA" compartment="c" charge="-3">
        <notes>
          <html xmlns="http://www.w3.org/1999/xhtml">
            <p>FORMULA: C28H44N8O17P3S</p>
            <p>KEGG ID: NA</p>
            <p>PubChem ID: 591??6196</p>
            <p>ChEBI ID: 28684</p>
          </html>
        </notes>
      </species>
      <species id="M_crn_D_c" name="D-Carnitine" compartment="c" charge="0">
        <notes>
          <html xmlns="http://www.w3.org/1999/xhtml">
            <p>FORMULA: C7H15NO3</p>
            <p>KEGG ID: C00487</p>
            <p>PubChem ID: 3770</p>
            <p>ChEBI ID: 3424</p>
          </html>
        </notes>
      </species>
      <species id="M_crn_D_p" name="D-Carnitine" compartment="p" charge="0">
        <notes>
          <html xmlns="http://www.w3.org/1999/xhtml">
            <p>FORMULA: C7H15NO3</p>
            <p>KEGG ID: C00487</p>
            <p>PubChem ID: 3770</p>
            <p>ChEBI ID: 3424</p>
          </html>
        </notes>
      </species>
      <species id="M_crn_p" name="L-Carnitine" compartment="p" charge="0">
        <notes>
          <html xmlns="http://www.w3.org/1999/xhtml">
            <p>FORMULA: C7H15NO3</p>
            <p>KEGG ID: C00318</p>
            <p>PubChem ID: 3612</p>
            <p>ChEBI ID: 16347</p>
          </html>
        </notes>
      </species>
      <species id="M_gbbtn_p" name="gamma-butyrobetaine" compartment="p" charge="0">
        <notes>
          <html xmlns="http://www.w3.org/1999/xhtml">
            <p>FORMULA: C7H15NO2</p>
            <p>KEGG ID: C01181</p>
            <p>PubChem ID: 4408</p>
            <p>ChEBI ID: 1941</p>
          </html>
        </notes>
      </species>
      <species id="M_crn_e" name="L-Carnitine" compartment="e" charge="0">
        <notes>
          <html xmlns="http://www.w3.org/1999/xhtml">
            <p>FORMULA: C7H15NO3</p>
            <p>KEGG ID: C00318</p>
            <p>PubChem ID: 3612</p>
            <p>ChEBI ID: 16347</p>
          </html>
        </notes>
      </species>
      <species id="M_csn_p" name="Cytosine" compartment="p" charge="0">
        <notes>
          <html xmlns="http://www.w3.org/1999/xhtml">
            <p>FORMULA: C4H5N3O</p>
            <p>KEGG ID: C00380</p>
            <p>PubChem ID: 3670</p>
            <p>ChEBI ID: 16040</p>
          </html>
        </notes>
      </species>
      <species id="M_csn_e" name="Cytosine" compartment="e" charge="0">
        <notes>
          <html xmlns="http://www.w3.org/1999/xhtml">
            <p>FORMULA: C4H5N3O</p>
            <p>KEGG ID: C00380</p>
            <p>PubChem ID: 3670</p>
            <p>ChEBI ID: 16040</p>
          </html>
        </notes>
      </species>
      <species id="M_ctbt_p" name="crotonobetaine" compartment="p" charge="0">
        <notes>
          <html xmlns="http://www.w3.org/1999/xhtml">
            <p>FORMULA: C7H13NO2</p>
            <p>KEGG ID: C04114</p>
            <p>PubChem ID: 6803</p>
            <p>ChEBI ID: 1774</p>
          </html>
        </notes>
      </species>
      <species id="M_utp_c" name="UTP" compartment="c" charge="-4">
        <notes>
          <html xmlns="http://www.w3.org/1999/xhtml">
            <p>FORMULA: C9H11N2O15P3</p>
            <p>KEGG ID: C00075</p>
            <p>PubChem ID: 3375</p>
            <p>ChEBI ID: 15713</p>
          </html>
        </notes>
      </species>
      <species id="M_ctp_c" name="CTP" compartment="c" charge="-4">
        <notes>
          <html xmlns="http://www.w3.org/1999/xhtml">
            <p>FORMULA: C9H12N3O14P3</p>
            <p>KEGG ID: C00063</p>
            <p>PubChem ID: 3363</p>
            <p>ChEBI ID: 17677</p>
          </html>
        </notes>
      </species>
      <species id="M_o2_p" name="O2" compartment="p" charge="0">
        <notes>
          <html xmlns="http://www.w3.org/1999/xhtml">
            <p>FORMULA: O2</p>
            <p>KEGG ID: C00007</p>
            <p>PubChem ID: 3309</p>
            <p>ChEBI ID: 15379</p>
          </html>
        </notes>
      </species>
      <species id="M_cu2_p" name="Cu2" compartment="p" charge="2">
        <notes>
          <html xmlns="http://www.w3.org/1999/xhtml">
            <p>FORMULA: Cu</p>
            <p>KEGG ID: C00070</p>
            <p>PubChem ID: 3370</p>
            <p>ChEBI ID: 28694</p>
          </html>
        </notes>
      </species>
      <species id="M_cu_p" name="Cu" compartment="p" charge="1">
        <notes>
          <html xmlns="http://www.w3.org/1999/xhtml">
            <p>FORMULA: Cu</p>
            <p>KEGG ID: NA</p>
            <p>PubChem ID: NA</p>
            <p>ChEBI ID: 49552</p>
          </html>
        </notes>
      </species>
      <species id="M_cu_c" name="Cu" compartment="c" charge="1">
        <notes>
          <html xmlns="http://www.w3.org/1999/xhtml">
            <p>FORMULA: Cu</p>
            <p>KEGG ID: NA</p>
            <p>PubChem ID: NA</p>
            <p>ChEBI ID: 49552</p>
          </html>
        </notes>
      </species>
      <species id="M_au_p" name="Gold-Au" compartment="p" charge="1">
        <notes>
          <html xmlns="http://www.w3.org/1999/xhtml">
            <p>FORMULA: Au</p>
            <p>KEGG ID: NA</p>
            <p>PubChem ID: NA</p>
            <p>ChEBI ID: 29287</p>
          </html>
        </notes>
      </species>
      <species id="M_au_c" name="Gold-Au" compartment="c" charge="1">
        <notes>
          <html xmlns="http://www.w3.org/1999/xhtml">
            <p>FORMULA: Au</p>
            <p>KEGG ID: NA</p>
            <p>PubChem ID: NA</p>
            <p>ChEBI ID: 29287</p>
          </html>
        </notes>
      </species>
      <species id="M_cu2_c" name="Cu2" compartment="c" charge="2">
        <notes>
          <html xmlns="http://www.w3.org/1999/xhtml">
            <p>FORMULA: Cu</p>
            <p>KEGG ID: C00070</p>
            <p>PubChem ID: 3370</p>
            <p>ChEBI ID: 28694</p>
          </html>
        </notes>
      </species>
      <species id="M_cu2_e" name="Cu2" compartment="e" charge="2">
        <notes>
          <html xmlns="http://www.w3.org/1999/xhtml">
            <p>FORMULA: Cu</p>
            <p>KEGG ID: C00070</p>
            <p>PubChem ID: 3370</p>
            <p>ChEBI ID: 28694</p>
          </html>
        </notes>
      </species>
      <species id="M_cu_e" name="Cu" compartment="e" charge="1">
        <notes>
          <html xmlns="http://www.w3.org/1999/xhtml">
            <p>FORMULA: Cu</p>
            <p>KEGG ID: NA</p>
            <p>PubChem ID: NA</p>
            <p>ChEBI ID: 49552</p>
          </html>
        </notes>
      </species>
      <species id="M_so3_c" name="Sulfite" compartment="c" charge="-2">
        <notes>
          <html xmlns="http://www.w3.org/1999/xhtml">
            <p>FORMULA: O3S</p>
            <p>KEGG ID: C00094</p>
            <p>PubChem ID: 3394</p>
            <p>ChEBI ID: 48854</p>
          </html>
        </notes>
      </species>
      <species id="M_tcynt_c" name="Thiocyanate" compartment="c" charge="-1">
        <notes>
          <html xmlns="http://www.w3.org/1999/xhtml">
            <p>FORMULA: CNS</p>
            <p>KEGG ID: C01755</p>
            <p>PubChem ID: 4888</p>
            <p>ChEBI ID: 29200</p>
          </html>
        </notes>
      </species>
      <species id="M_tsul_c" name="Thiosulfate" compartment="c" charge="-2">
        <notes>
          <html xmlns="http://www.w3.org/1999/xhtml">
            <p>FORMULA: O3S2</p>
            <p>KEGG ID: C00320</p>
            <p>PubChem ID: 3614</p>
            <p>ChEBI ID: 16094</p>
          </html>
        </notes>
      </species>
      <species id="M_cyan_c" name="Hydrogen-cyanide" compartment="c" charge="0">
        <notes>
          <html xmlns="http://www.w3.org/1999/xhtml">
            <p>FORMULA: CHN</p>
            <p>KEGG ID: C01326</p>
            <p>PubChem ID: 4537</p>
            <p>ChEBI ID: 18407</p>
          </html>
        </notes>
      </species>
      <species id="M_cyan_p" name="Hydrogen-cyanide" compartment="p" charge="0">
        <notes>
          <html xmlns="http://www.w3.org/1999/xhtml">
            <p>FORMULA: CHN</p>
            <p>KEGG ID: C01326</p>
            <p>PubChem ID: 4537</p>
            <p>ChEBI ID: 18407</p>
          </html>
        </notes>
      </species>
      <species id="M_tsul_p" name="Thiosulfate" compartment="p" charge="-2">
        <notes>
          <html xmlns="http://www.w3.org/1999/xhtml">
            <p>FORMULA: O3S2</p>
            <p>KEGG ID: C00320</p>
            <p>PubChem ID: 3614</p>
            <p>ChEBI ID: 16094</p>
          </html>
        </notes>
      </species>
      <species id="M_tcynt_p" name="Thiocyanate" compartment="p" charge="-1">
        <notes>
          <html xmlns="http://www.w3.org/1999/xhtml">
            <p>FORMULA: CNS</p>
            <p>KEGG ID: C01755</p>
            <p>PubChem ID: 4888</p>
            <p>ChEBI ID: 29200</p>
          </html>
        </notes>
      </species>
      <species id="M_so3_p" name="Sulfite" compartment="p" charge="-2">
        <notes>
          <html xmlns="http://www.w3.org/1999/xhtml">
            <p>FORMULA: O3S</p>
            <p>KEGG ID: C00094</p>
            <p>PubChem ID: 3394</p>
            <p>ChEBI ID: 48854</p>
          </html>
        </notes>
      </species>
      <species id="M_cyan_e" name="Hydrogen-cyanide" compartment="e" charge="0">
        <notes>
          <html xmlns="http://www.w3.org/1999/xhtml">
            <p>FORMULA: CHN</p>
            <p>KEGG ID: C01326</p>
            <p>PubChem ID: 4537</p>
            <p>ChEBI ID: 18407</p>
          </html>
        </notes>
      </species>
      <species id="M_cynt_e" name="Cyanate" compartment="e" charge="-1">
        <notes>
          <html xmlns="http://www.w3.org/1999/xhtml">
            <p>FORMULA: CNO</p>
            <p>KEGG ID: C01417</p>
            <p>PubChem ID: 4604</p>
            <p>ChEBI ID: 28024</p>
          </html>
        </notes>
      </species>
      <species id="M_cynt_p" name="Cyanate" compartment="p" charge="-1">
        <notes>
          <html xmlns="http://www.w3.org/1999/xhtml">
            <p>FORMULA: CNO</p>
            <p>KEGG ID: C01417</p>
            <p>PubChem ID: 4604</p>
            <p>ChEBI ID: 28024</p>
          </html>
        </notes>
      </species>
      <species id="M_h2s_c" name="Hydrogen-sulfide" compartment="c" charge="0">
        <notes>
          <html xmlns="http://www.w3.org/1999/xhtml">
            <p>FORMULA: H2S</p>
            <p>KEGG ID: C00283</p>
            <p>PubChem ID: 3578</p>
            <p>ChEBI ID: 16136</p>
          </html>
        </notes>
      </species>
      <species id="M_cys_D_p" name="D-Cysteine" compartment="p" charge="0">
        <notes>
          <html xmlns="http://www.w3.org/1999/xhtml">
            <p>FORMULA: C3H7NO2S</p>
            <p>KEGG ID: C00793</p>
            <p>PubChem ID: 4051</p>
            <p>ChEBI ID: 16375</p>
          </html>
        </notes>
      </species>
      <species id="M_cys_D_e" name="D-Cysteine" compartment="e" charge="0">
        <notes>
          <html xmlns="http://www.w3.org/1999/xhtml">
            <p>FORMULA: C3H7NO2S</p>
            <p>KEGG ID: C00793</p>
            <p>PubChem ID: 4051</p>
            <p>ChEBI ID: 16375</p>
          </html>
        </notes>
      </species>
      <species id="M_3sala_c" name="3-Sulfino-L-alanine" compartment="c" charge="-2">
        <notes>
          <html xmlns="http://www.w3.org/1999/xhtml">
            <p>FORMULA: C3H5NO4S</p>
            <p>KEGG ID: C00606</p>
            <p>PubChem ID: 3881</p>
            <p>ChEBI ID: 16345</p>
          </html>
        </notes>
      </species>
      <species id="M_so2_c" name="sulfur-dioxide" compartment="c" charge="0">
        <notes>
          <html xmlns="http://www.w3.org/1999/xhtml">
            <p>FORMULA: O2S</p>
            <p>KEGG ID: C09306</p>
            <p>PubChem ID: 11497</p>
            <p>ChEBI ID: 18422</p>
          </html>
        </notes>
      </species>
      <species id="M_cyst_L_c" name="L-Cystathionine" compartment="c" charge="0">
        <notes>
          <html xmlns="http://www.w3.org/1999/xhtml">
            <p>FORMULA: C7H14N2O4S</p>
            <p>KEGG ID: C02291</p>
            <p>PubChem ID: 5347</p>
            <p>ChEBI ID: 17482</p>
          </html>
        </notes>
      </species>
      <species id="M_hcys_L_c" name="L-Homocysteine" compartment="c" charge="0">
        <notes>
          <html xmlns="http://www.w3.org/1999/xhtml">
            <p>FORMULA: C4H9NO2S</p>
            <p>KEGG ID: C00155</p>
            <p>PubChem ID: 3455</p>
            <p>ChEBI ID: 17588</p>
          </html>
        </notes>
      </species>
      <species id="M_trnacys_c" name="tRNA-Cys" compartment="c" charge="0">
        <notes>
          <html xmlns="http://www.w3.org/1999/xhtml">
            <p>FORMULA: R</p>
            <p>KEGG ID: C01639</p>
            <p>PubChem ID: 4788</p>
            <p>ChEBI ID: 29167</p>
          </html>
        </notes>
      </species>
      <species id="M_cystrna_c" name="L-Cysteinyl-tRNA-Cys" compartment="c" charge="1">
        <notes>
          <html xmlns="http://www.w3.org/1999/xhtml">
            <p>FORMULA: C3H6NOSR</p>
            <p>KEGG ID: C03125</p>
            <p>PubChem ID: 6018</p>
            <p>ChEBI ID: 29152</p>
          </html>
        </notes>
      </species>
      <species id="M_cys_L_p" name="L-Cysteine" compartment="p" charge="0">
        <notes>
          <html xmlns="http://www.w3.org/1999/xhtml">
            <p>FORMULA: C3H7NO2S</p>
            <p>KEGG ID: C00097</p>
            <p>PubChem ID: 3397</p>
            <p>ChEBI ID: 17561</p>
          </html>
        </notes>
      </species>
      <species id="M_cysi_L_p" name="L-Cystine" compartment="p" charge="0">
        <notes>
          <html xmlns="http://www.w3.org/1999/xhtml">
            <p>FORMULA: C6H12N2O4S2</p>
            <p>KEGG ID: C00491</p>
            <p>PubChem ID: 3774</p>
            <p>ChEBI ID: 16283</p>
          </html>
        </notes>
      </species>
      <species id="M_cysi_L_c" name="L-Cystine" compartment="c" charge="0">
        <notes>
          <html xmlns="http://www.w3.org/1999/xhtml">
            <p>FORMULA: C6H12N2O4S2</p>
            <p>KEGG ID: C00491</p>
            <p>PubChem ID: 3774</p>
            <p>ChEBI ID: 16283</p>
          </html>
        </notes>
      </species>
      <species id="M_cys_L_e" name="L-Cysteine" compartment="e" charge="0">
        <notes>
          <html xmlns="http://www.w3.org/1999/xhtml">
            <p>FORMULA: C3H7NO2S</p>
            <p>KEGG ID: C00097</p>
            <p>PubChem ID: 3397</p>
            <p>ChEBI ID: 17561</p>
          </html>
        </notes>
      </species>
      <species id="M_cysi_L_e" name="L-Cystine" compartment="e" charge="0">
        <notes>
          <html xmlns="http://www.w3.org/1999/xhtml">
            <p>FORMULA: C6H12N2O4S2</p>
            <p>KEGG ID: C00491</p>
            <p>PubChem ID: 3774</p>
            <p>ChEBI ID: 16283</p>
          </html>
        </notes>
      </species>
      <species id="M_uri_c" name="Uridine" compartment="c" charge="0">
        <notes>
          <html xmlns="http://www.w3.org/1999/xhtml">
            <p>FORMULA: C9H12N2O6</p>
            <p>KEGG ID: C00299</p>
            <p>PubChem ID: 3593</p>
            <p>ChEBI ID: 16704</p>
          </html>
        </notes>
      </species>
      <species id="M_cytd_c" name="Cytidine" compartment="c" charge="0">
        <notes>
          <html xmlns="http://www.w3.org/1999/xhtml">
            <p>FORMULA: C9H13N3O5</p>
            <p>KEGG ID: C00475</p>
            <p>PubChem ID: 3758</p>
            <p>ChEBI ID: 17562</p>
          </html>
        </notes>
      </species>
      <species id="M_cytd_e" name="Cytidine" compartment="e" charge="0">
        <notes>
          <html xmlns="http://www.w3.org/1999/xhtml">
            <p>FORMULA: C9H13N3O5</p>
            <p>KEGG ID: C00475</p>
            <p>PubChem ID: 3758</p>
            <p>ChEBI ID: 17562</p>
          </html>
        </notes>
      </species>
      <species id="M_cdp_c" name="CDP" compartment="c" charge="-3">
        <notes>
          <html xmlns="http://www.w3.org/1999/xhtml">
            <p>FORMULA: C9H12N3O11P2</p>
            <p>KEGG ID: C00112</p>
            <p>PubChem ID: 3412</p>
            <p>ChEBI ID: 17239</p>
          </html>
        </notes>
      </species>
      <species id="M_dcdp_c" name="dCDP" compartment="c" charge="-3">
        <notes>
          <html xmlns="http://www.w3.org/1999/xhtml">
            <p>FORMULA: C9H12N3O10P2</p>
            <p>KEGG ID: C00705</p>
            <p>PubChem ID: 3972</p>
            <p>ChEBI ID: NA</p>
          </html>
        </notes>
      </species>
      <species id="M_dcmp_c" name="dCMP" compartment="c" charge="-2">
        <notes>
          <html xmlns="http://www.w3.org/1999/xhtml">
            <p>FORMULA: C9H12N3O7P</p>
            <p>KEGG ID: C00239</p>
            <p>PubChem ID: 3538</p>
            <p>ChEBI ID: 15918</p>
          </html>
        </notes>
      </species>
      <species id="M_din_c" name="Deoxyinosine" compartment="c" charge="0">
        <notes>
          <html xmlns="http://www.w3.org/1999/xhtml">
            <p>FORMULA: C10H12N4O4</p>
            <p>KEGG ID: C05512</p>
            <p>PubChem ID: 7859</p>
            <p>ChEBI ID: 28997</p>
          </html>
        </notes>
      </species>
      <species id="M_dad_2_c" name="Deoxyadenosine" compartment="c" charge="0">
        <notes>
          <html xmlns="http://www.w3.org/1999/xhtml">
            <p>FORMULA: C10H13N5O3</p>
            <p>KEGG ID: C00559</p>
            <p>PubChem ID: 3839</p>
            <p>ChEBI ID: 17256</p>
          </html>
        </notes>
      </species>
      <species id="M_damp_c" name="dAMP" compartment="c" charge="-2">
        <notes>
          <html xmlns="http://www.w3.org/1999/xhtml">
            <p>FORMULA: C10H12N5O6P</p>
            <p>KEGG ID: C00360</p>
            <p>PubChem ID: 3651</p>
            <p>ChEBI ID: 17713</p>
          </html>
        </notes>
      </species>
      <species id="M_dadp_c" name="dADP" compartment="c" charge="-3">
        <notes>
          <html xmlns="http://www.w3.org/1999/xhtml">
            <p>FORMULA: C10H12N5O9P2</p>
            <p>KEGG ID: C00206</p>
            <p>PubChem ID: 3506</p>
            <p>ChEBI ID: 16174</p>
          </html>
        </notes>
      </species>
      <species id="M_dad_2_p" name="Deoxyadenosine" compartment="p" charge="0">
        <notes>
          <html xmlns="http://www.w3.org/1999/xhtml">
            <p>FORMULA: C10H13N5O3</p>
            <p>KEGG ID: C00559</p>
            <p>PubChem ID: 3839</p>
            <p>ChEBI ID: 17256</p>
          </html>
        </notes>
      </species>
      <species id="M_dad_2_e" name="Deoxyadenosine" compartment="e" charge="0">
        <notes>
          <html xmlns="http://www.w3.org/1999/xhtml">
            <p>FORMULA: C10H13N5O3</p>
            <p>KEGG ID: C00559</p>
            <p>PubChem ID: 3839</p>
            <p>ChEBI ID: 17256</p>
          </html>
        </notes>
      </species>
      <species id="M_ala_D_e" name="D-Alanine" compartment="e" charge="0">
        <notes>
          <html xmlns="http://www.w3.org/1999/xhtml">
            <p>FORMULA: C3H7NO2</p>
            <p>KEGG ID: C00133</p>
            <p>PubChem ID: 3433</p>
            <p>ChEBI ID: 15570</p>
          </html>
        </notes>
      </species>
      <species id="M_damp_e" name="dAMP" compartment="e" charge="-2">
        <notes>
          <html xmlns="http://www.w3.org/1999/xhtml">
            <p>FORMULA: C10H12N5O6P</p>
            <p>KEGG ID: C00360</p>
            <p>PubChem ID: 3651</p>
            <p>ChEBI ID: 17713</p>
          </html>
        </notes>
      </species>
      <species id="M_damp_p" name="dAMP" compartment="p" charge="-2">
        <notes>
          <html xmlns="http://www.w3.org/1999/xhtml">
            <p>FORMULA: C10H12N5O6P</p>
            <p>KEGG ID: C00360</p>
            <p>PubChem ID: 3651</p>
            <p>ChEBI ID: 17713</p>
          </html>
        </notes>
      </species>
      <species id="M_26dap_M_c" name="meso-2-6-Diaminoheptanedioate" compartment="c" charge="0">
        <notes>
          <html xmlns="http://www.w3.org/1999/xhtml">
            <p>FORMULA: C7H14N2O4</p>
            <p>KEGG ID: C00680</p>
            <p>PubChem ID: 3949</p>
            <p>ChEBI ID:  16488 30308</p>
          </html>
        </notes>
      </species>
      <species id="M_26dap_LL_c" name="LL-2-6-Diaminoheptanedioate" compartment="c" charge="0">
        <notes>
          <html xmlns="http://www.w3.org/1999/xhtml">
            <p>FORMULA: C7H14N2O4</p>
            <p>KEGG ID: C00666</p>
            <p>PubChem ID: 3935</p>
            <p>ChEBI ID: 16026</p>
          </html>
        </notes>
      </species>
      <species id="M_15dap_e" name="1-5-Diaminopentane" compartment="e" charge="2">
        <notes>
          <html xmlns="http://www.w3.org/1999/xhtml">
            <p>FORMULA: C5H16N2</p>
            <p>KEGG ID: C01672</p>
            <p>PubChem ID: 4816</p>
            <p>ChEBI ID: 18127</p>
          </html>
        </notes>
      </species>
      <species id="M_datp_c" name="dATP" compartment="c" charge="-4">
        <notes>
          <html xmlns="http://www.w3.org/1999/xhtml">
            <p>FORMULA: C10H12N5O12P3</p>
            <p>KEGG ID: C00131</p>
            <p>PubChem ID: 3431</p>
            <p>ChEBI ID: 16284</p>
          </html>
        </notes>
      </species>
      <species id="M_ditp_c" name="dITP" compartment="c" charge="-4">
        <notes>
          <html xmlns="http://www.w3.org/1999/xhtml">
            <p>FORMULA: C10H11N4O13P3</p>
            <p>KEGG ID: C01345</p>
            <p>PubChem ID: 4550</p>
            <p>ChEBI ID: NA</p>
          </html>
        </notes>
      </species>
      <species id="M_db4p_c" name="3-4-dihydroxy-2-butanone-4-phosphate" compartment="c" charge="-2">
        <notes>
          <html xmlns="http://www.w3.org/1999/xhtml">
            <p>FORMULA: C4H7O6P</p>
            <p>KEGG ID: C15556</p>
            <p>PubChem ID: 17396548</p>
            <p>ChEBI ID: NA</p>
          </html>
        </notes>
      </species>
      <species id="M_dca_e" name="Decanoate-n-C100" compartment="e" charge="-1">
        <notes>
          <html xmlns="http://www.w3.org/1999/xhtml">
            <p>FORMULA: C10H19O2</p>
            <p>KEGG ID: C01571</p>
            <p>PubChem ID: 4728</p>
            <p>ChEBI ID: 30813</p>
          </html>
        </notes>
      </species>
      <species id="M_dca_p" name="Decanoate-n-C100" compartment="p" charge="-1">
        <notes>
          <html xmlns="http://www.w3.org/1999/xhtml">
            <p>FORMULA: C10H19O2</p>
            <p>KEGG ID: C01571</p>
            <p>PubChem ID: 4728</p>
            <p>ChEBI ID: 30813</p>
          </html>
        </notes>
      </species>
      <species id="M_dcmp_e" name="dCMP" compartment="e" charge="-2">
        <notes>
          <html xmlns="http://www.w3.org/1999/xhtml">
            <p>FORMULA: C9H12N3O7P</p>
            <p>KEGG ID: C00239</p>
            <p>PubChem ID: 3538</p>
            <p>ChEBI ID: 15918</p>
          </html>
        </notes>
      </species>
      <species id="M_dcmp_p" name="dCMP" compartment="p" charge="-2">
        <notes>
          <html xmlns="http://www.w3.org/1999/xhtml">
            <p>FORMULA: C9H12N3O7P</p>
            <p>KEGG ID: C00239</p>
            <p>PubChem ID: 3538</p>
            <p>ChEBI ID: 15918</p>
          </html>
        </notes>
      </species>
      <species id="M_dctp_c" name="dCTP" compartment="c" charge="-4">
        <notes>
          <html xmlns="http://www.w3.org/1999/xhtml">
            <p>FORMULA: C9H12N3O13P3</p>
            <p>KEGG ID: C00458</p>
            <p>PubChem ID: 3742</p>
            <p>ChEBI ID: 16311</p>
          </html>
        </notes>
      </species>
      <species id="M_dutp_c" name="dUTP" compartment="c" charge="-4">
        <notes>
          <html xmlns="http://www.w3.org/1999/xhtml">
            <p>FORMULA: C9H11N2O14P3</p>
            <p>KEGG ID: C00460</p>
            <p>PubChem ID: 3744</p>
            <p>ChEBI ID: 17625</p>
          </html>
        </notes>
      </species>
      <species id="M_duri_c" name="Deoxyuridine" compartment="c" charge="0">
        <notes>
          <html xmlns="http://www.w3.org/1999/xhtml">
            <p>FORMULA: C9H12N2O5</p>
            <p>KEGG ID: C00526</p>
            <p>PubChem ID: 3809</p>
            <p>ChEBI ID: 16450</p>
          </html>
        </notes>
      </species>
      <species id="M_dcyt_c" name="Deoxycytidine" compartment="c" charge="0">
        <notes>
          <html xmlns="http://www.w3.org/1999/xhtml">
            <p>FORMULA: C9H13N3O4</p>
            <p>KEGG ID: C00881</p>
            <p>PubChem ID: 4137</p>
            <p>ChEBI ID: 15698</p>
          </html>
        </notes>
      </species>
      <species id="M_dcyt_p" name="Deoxycytidine" compartment="p" charge="0">
        <notes>
          <html xmlns="http://www.w3.org/1999/xhtml">
            <p>FORMULA: C9H13N3O4</p>
            <p>KEGG ID: C00881</p>
            <p>PubChem ID: 4137</p>
            <p>ChEBI ID: 15698</p>
          </html>
        </notes>
      </species>
      <species id="M_dcyt_e" name="Deoxycytidine" compartment="e" charge="0">
        <notes>
          <html xmlns="http://www.w3.org/1999/xhtml">
            <p>FORMULA: C9H13N3O4</p>
            <p>KEGG ID: C00881</p>
            <p>PubChem ID: 4137</p>
            <p>ChEBI ID: 15698</p>
          </html>
        </notes>
      </species>
      <species id="M_ddca_e" name="Dodecanoate-n-C120" compartment="e" charge="-1">
        <notes>
          <html xmlns="http://www.w3.org/1999/xhtml">
            <p>FORMULA: C12H23O2</p>
            <p>KEGG ID: C02679</p>
            <p>PubChem ID: 5649</p>
            <p>ChEBI ID: 30805</p>
          </html>
        </notes>
      </species>
      <species id="M_ddca_p" name="Dodecanoate-n-C120" compartment="p" charge="-1">
        <notes>
          <html xmlns="http://www.w3.org/1999/xhtml">
            <p>FORMULA: C12H23O2</p>
            <p>KEGG ID: C02679</p>
            <p>PubChem ID: 5649</p>
            <p>ChEBI ID: 30805</p>
          </html>
        </notes>
      </species>
      <species id="M_2dh3dgal_c" name="2-Dehydro-3-deoxy-D-galactonate" compartment="c" charge="-1">
        <notes>
          <html xmlns="http://www.w3.org/1999/xhtml">
            <p>FORMULA: C6H9O6</p>
            <p>KEGG ID: C01216</p>
            <p>PubChem ID: 4438</p>
            <p>ChEBI ID: 17028</p>
          </html>
        </notes>
      </species>
      <species id="M_2dh3dgal6p_c" name="2-Dehydro-3-deoxy-D-galactonate-6-phosphate" compartment="c" charge="-3">
        <notes>
          <html xmlns="http://www.w3.org/1999/xhtml">
            <p>FORMULA: C6H8O9P</p>
            <p>KEGG ID: C01286</p>
            <p>PubChem ID: 4505</p>
            <p>ChEBI ID: 17860</p>
          </html>
        </notes>
      </species>
      <species id="M_2ddglcn_p" name="2-Dehydro-3-deoxy-D-gluconate" compartment="p" charge="-1">
        <notes>
          <html xmlns="http://www.w3.org/1999/xhtml">
            <p>FORMULA: C6H9O6</p>
            <p>KEGG ID: C00204</p>
            <p>PubChem ID: 3504</p>
            <p>ChEBI ID: 17032</p>
          </html>
        </notes>
      </species>
      <species id="M_2ddglcn_e" name="2-Dehydro-3-deoxy-D-gluconate" compartment="e" charge="-1">
        <notes>
          <html xmlns="http://www.w3.org/1999/xhtml">
            <p>FORMULA: C6H9O6</p>
            <p>KEGG ID: C00204</p>
            <p>PubChem ID: 3504</p>
            <p>ChEBI ID: 17032</p>
          </html>
        </notes>
      </species>
      <species id="M_2ddglcn_c" name="2-Dehydro-3-deoxy-D-gluconate" compartment="c" charge="-1">
        <notes>
          <html xmlns="http://www.w3.org/1999/xhtml">
            <p>FORMULA: C6H9O6</p>
            <p>KEGG ID: C00204</p>
            <p>PubChem ID: 3504</p>
            <p>ChEBI ID: 17032</p>
          </html>
        </notes>
      </species>
      <species id="M_2ddg6p_c" name="2-Dehydro-3-deoxy-D-gluconate-6-phosphate" compartment="c" charge="-3">
        <notes>
          <html xmlns="http://www.w3.org/1999/xhtml">
            <p>FORMULA: C6H8O9P</p>
            <p>KEGG ID: C04442</p>
            <p>PubChem ID: 7071</p>
            <p>ChEBI ID: 15925</p>
          </html>
        </notes>
      </species>
      <species id="M_e4p_c" name="D-Erythrose-4-phosphate" compartment="c" charge="-2">
        <notes>
          <html xmlns="http://www.w3.org/1999/xhtml">
            <p>FORMULA: C4H7O7P</p>
            <p>KEGG ID: C00279</p>
            <p>PubChem ID: 3574</p>
            <p>ChEBI ID: 48153</p>
          </html>
        </notes>
      </species>
      <species id="M_2dda7p_c" name="2-Dehydro-3-deoxy-D-arabino-heptonate-7-phosphate" compartment="c" charge="-3">
        <notes>
          <html xmlns="http://www.w3.org/1999/xhtml">
            <p>FORMULA: C7H10O10P</p>
            <p>KEGG ID: C04691</p>
            <p>PubChem ID: 7271</p>
            <p>ChEBI ID: 18150</p>
          </html>
        </notes>
      </species>
      <species id="M_dgmp_c" name="dGMP" compartment="c" charge="-2">
        <notes>
          <html xmlns="http://www.w3.org/1999/xhtml">
            <p>FORMULA: C10H12N5O7P</p>
            <p>KEGG ID: C00362</p>
            <p>PubChem ID: 3653</p>
            <p>ChEBI ID: 16192</p>
          </html>
        </notes>
      </species>
      <species id="M_dgdp_c" name="dGDP" compartment="c" charge="-3">
        <notes>
          <html xmlns="http://www.w3.org/1999/xhtml">
            <p>FORMULA: C10H12N5O10P2</p>
            <p>KEGG ID: C00361</p>
            <p>PubChem ID: 3652</p>
            <p>ChEBI ID: 28862</p>
          </html>
        </notes>
      </species>
      <species id="M_dgmp_p" name="dGMP" compartment="p" charge="-2">
        <notes>
          <html xmlns="http://www.w3.org/1999/xhtml">
            <p>FORMULA: C10H12N5O7P</p>
            <p>KEGG ID: C00362</p>
            <p>PubChem ID: 3653</p>
            <p>ChEBI ID: 16192</p>
          </html>
        </notes>
      </species>
      <species id="M_dgmp_e" name="dGMP" compartment="e" charge="-2">
        <notes>
          <html xmlns="http://www.w3.org/1999/xhtml">
            <p>FORMULA: C10H12N5O7P</p>
            <p>KEGG ID: C00362</p>
            <p>PubChem ID: 3653</p>
            <p>ChEBI ID: 16192</p>
          </html>
        </notes>
      </species>
      <species id="M_dgsn_p" name="Deoxyguanosine" compartment="p" charge="0">
        <notes>
          <html xmlns="http://www.w3.org/1999/xhtml">
            <p>FORMULA: C10H13N5O4</p>
            <p>KEGG ID: C00330</p>
            <p>PubChem ID: 3624</p>
            <p>ChEBI ID: 17172</p>
          </html>
        </notes>
      </species>
      <species id="M_dgsn_c" name="Deoxyguanosine" compartment="c" charge="0">
        <notes>
          <html xmlns="http://www.w3.org/1999/xhtml">
            <p>FORMULA: C10H13N5O4</p>
            <p>KEGG ID: C00330</p>
            <p>PubChem ID: 3624</p>
            <p>ChEBI ID: 17172</p>
          </html>
        </notes>
      </species>
      <species id="M_dgsn_e" name="Deoxyguanosine" compartment="e" charge="0">
        <notes>
          <html xmlns="http://www.w3.org/1999/xhtml">
            <p>FORMULA: C10H13N5O4</p>
            <p>KEGG ID: C00330</p>
            <p>PubChem ID: 3624</p>
            <p>ChEBI ID: 17172</p>
          </html>
        </notes>
      </species>
      <species id="M_3mob_c" name="3-Methyl-2-oxobutanoate" compartment="c" charge="-1">
        <notes>
          <html xmlns="http://www.w3.org/1999/xhtml">
            <p>FORMULA: C5H7O3</p>
            <p>KEGG ID: C00141</p>
            <p>PubChem ID: 3441</p>
            <p>ChEBI ID:  11851 16530</p>
          </html>
        </notes>
      </species>
      <species id="M_23dhmb_c" name="R-2-3-Dihydroxy-3-methylbutanoate" compartment="c" charge="-1">
        <notes>
          <html xmlns="http://www.w3.org/1999/xhtml">
            <p>FORMULA: C5H9O4</p>
            <p>KEGG ID: C04272</p>
            <p>PubChem ID: 6935</p>
            <p>ChEBI ID:  15684 49072</p>
          </html>
        </notes>
      </species>
      <species id="M_23dhmp_c" name="R-2-3-Dihydroxy-3-methylpentanoate" compartment="c" charge="-1">
        <notes>
          <html xmlns="http://www.w3.org/1999/xhtml">
            <p>FORMULA: C6H11O4</p>
            <p>KEGG ID: C06007</p>
            <p>PubChem ID: 8280</p>
            <p>ChEBI ID:  27512 49258</p>
          </html>
        </notes>
      </species>
      <species id="M_3mop_c" name="S-3-Methyl-2-oxopentanoate" compartment="c" charge="-1">
        <notes>
          <html xmlns="http://www.w3.org/1999/xhtml">
            <p>FORMULA: C6H9O3</p>
            <p>KEGG ID: C00671</p>
            <p>PubChem ID: 3940</p>
            <p>ChEBI ID: 15614</p>
          </html>
        </notes>
      </species>
      <species id="M_dha_e" name="Dihydroxyacetone" compartment="e" charge="0">
        <notes>
          <html xmlns="http://www.w3.org/1999/xhtml">
            <p>FORMULA: C3H6O3</p>
            <p>KEGG ID: C00184</p>
            <p>PubChem ID: 3484</p>
            <p>ChEBI ID: 16016</p>
          </html>
        </notes>
      </species>
      <species id="M_dha_p" name="Dihydroxyacetone" compartment="p" charge="0">
        <notes>
          <html xmlns="http://www.w3.org/1999/xhtml">
            <p>FORMULA: C3H6O3</p>
            <p>KEGG ID: C00184</p>
            <p>PubChem ID: 3484</p>
            <p>ChEBI ID: 16016</p>
          </html>
        </notes>
      </species>
      <species id="M_dha_c" name="Dihydroxyacetone" compartment="c" charge="0">
        <notes>
          <html xmlns="http://www.w3.org/1999/xhtml">
            <p>FORMULA: C3H6O3</p>
            <p>KEGG ID: C00184</p>
            <p>PubChem ID: 3484</p>
            <p>ChEBI ID: 16016</p>
          </html>
        </notes>
      </species>
      <species id="M_23dhb_c" name="2-3-Dihydroxybenzoate" compartment="c" charge="-1">
        <notes>
          <html xmlns="http://www.w3.org/1999/xhtml">
            <p>FORMULA: C7H5O4</p>
            <p>KEGG ID: C00196</p>
            <p>PubChem ID: 3496</p>
            <p>ChEBI ID: 18026</p>
          </html>
        </notes>
      </species>
      <species id="M_23ddhb_c" name="2-3-Dihydro-2-3-dihydroxybenzoate" compartment="c" charge="-1">
        <notes>
          <html xmlns="http://www.w3.org/1999/xhtml">
            <p>FORMULA: C7H7O4</p>
            <p>KEGG ID: C04171</p>
            <p>PubChem ID: 6852</p>
            <p>ChEBI ID: 15941</p>
          </html>
        </notes>
      </species>
      <species id="M_23dhba_c" name="2-3-Dihydroxybenzoyl-adenylate" compartment="c" charge="-1">
        <notes>
          <html xmlns="http://www.w3.org/1999/xhtml">
            <p>FORMULA: C17H17N5O10P</p>
            <p>KEGG ID: C04030</p>
            <p>PubChem ID: 6734</p>
            <p>ChEBI ID: NA</p>
          </html>
        </notes>
      </species>
      <species id="M_23dhbzs_c" name="2-3-dihydroxybenzoylserine" compartment="c" charge="-1">
        <notes>
          <html xmlns="http://www.w3.org/1999/xhtml">
            <p>FORMULA: C10H11NO6</p>
            <p>KEGG ID: C04204</p>
            <p>PubChem ID: NA</p>
            <p>ChEBI ID: NA</p>
          </html>
        </notes>
      </species>
      <species id="M_ser_L_c" name="L-Serine" compartment="c" charge="0">
        <notes>
          <html xmlns="http://www.w3.org/1999/xhtml">
            <p>FORMULA: C3H7NO3</p>
            <p>KEGG ID: C00065</p>
            <p>PubChem ID: 3365</p>
            <p>ChEBI ID: 17115</p>
          </html>
        </notes>
      </species>
      <species id="M_23dhdp_c" name="2-3-Dihydrodipicolinate" compartment="c" charge="-2">
        <notes>
          <html xmlns="http://www.w3.org/1999/xhtml">
            <p>FORMULA: C7H5NO4</p>
            <p>KEGG ID: C03340</p>
            <p>PubChem ID: 6183</p>
            <p>ChEBI ID: 18042</p>
          </html>
        </notes>
      </species>
      <species id="M_thdp_c" name="2-3-4-5-Tetrahydrodipicolinate" compartment="c" charge="-2">
        <notes>
          <html xmlns="http://www.w3.org/1999/xhtml">
            <p>FORMULA: C7H7NO4</p>
            <p>KEGG ID: C03972</p>
            <p>PubChem ID: 6692</p>
            <p>ChEBI ID: 864</p>
          </html>
        </notes>
      </species>
      <species id="M_dhf_c" name="7-8-Dihydrofolate" compartment="c" charge="-2">
        <notes>
          <html xmlns="http://www.w3.org/1999/xhtml">
            <p>FORMULA: C19H19N7O6</p>
            <p>KEGG ID: C00415</p>
            <p>PubChem ID: 3705</p>
            <p>ChEBI ID: 15633</p>
          </html>
        </notes>
      </species>
      <species id="M_dhpt_c" name="Dihydropteroate" compartment="c" charge="-1">
        <notes>
          <html xmlns="http://www.w3.org/1999/xhtml">
            <p>FORMULA: C14H13N6O3</p>
            <p>KEGG ID: C00921</p>
            <p>PubChem ID: 4175</p>
            <p>ChEBI ID: 4581</p>
          </html>
        </notes>
      </species>
      <species id="M_octdp_c" name="all-trans-Octaprenyl-diphosphate" compartment="c" charge="-3">
        <notes>
          <html xmlns="http://www.w3.org/1999/xhtml">
            <p>FORMULA: C40H65O7P2</p>
            <p>KEGG ID: C04146</p>
            <p>PubChem ID: 6831</p>
            <p>ChEBI ID: 16275</p>
          </html>
        </notes>
      </species>
      <species id="M_dhna_c" name="1-4-Dihydroxy-2-naphthoate" compartment="c" charge="-1">
        <notes>
          <html xmlns="http://www.w3.org/1999/xhtml">
            <p>FORMULA: C11H7O4</p>
            <p>KEGG ID: C03657</p>
            <p>PubChem ID: 6435</p>
            <p>ChEBI ID: 18094</p>
          </html>
        </notes>
      </species>
      <species id="M_gcald_c" name="Glycolaldehyde" compartment="c" charge="0">
        <notes>
          <html xmlns="http://www.w3.org/1999/xhtml">
            <p>FORMULA: C2H4O2</p>
            <p>KEGG ID: C00266</p>
            <p>PubChem ID: 3564</p>
            <p>ChEBI ID: 17071</p>
          </html>
        </notes>
      </species>
      <species id="M_6hmhpt_c" name="6-hydroxymethyl-dihydropterin" compartment="c" charge="0">
        <notes>
          <html xmlns="http://www.w3.org/1999/xhtml">
            <p>FORMULA: C7H9N5O2</p>
            <p>KEGG ID: NA</p>
            <p>PubChem ID: NA</p>
            <p>ChEBI ID: NA</p>
          </html>
        </notes>
      </species>
      <species id="M_dhnpt_c" name="Dihydroneopterin" compartment="c" charge="0">
        <notes>
          <html xmlns="http://www.w3.org/1999/xhtml">
            <p>FORMULA: C9H13N5O4</p>
            <p>KEGG ID: C04874</p>
            <p>PubChem ID: 7426</p>
            <p>ChEBI ID: 17001</p>
          </html>
        </notes>
      </species>
      <species id="M_orot_c" name="Orotate" compartment="c" charge="-1">
        <notes>
          <html xmlns="http://www.w3.org/1999/xhtml">
            <p>FORMULA: C5H3N2O4</p>
            <p>KEGG ID: C00295</p>
            <p>PubChem ID: 3589</p>
            <p>ChEBI ID: 16742</p>
          </html>
        </notes>
      </species>
      <species id="M_dhor_S_c" name="S-Dihydroorotate" compartment="c" charge="-1">
        <notes>
          <html xmlns="http://www.w3.org/1999/xhtml">
            <p>FORMULA: C5H5N2O4</p>
            <p>KEGG ID: C00337</p>
            <p>PubChem ID: 3630</p>
            <p>ChEBI ID: 17025</p>
          </html>
        </notes>
      </species>
      <species id="M_25drapp_c" name="2-5-Diamino-6-ribosylamino-4-3H-pyrimidinone-5-phosphate" compartment="c" charge="-2">
        <notes>
          <html xmlns="http://www.w3.org/1999/xhtml">
            <p>FORMULA: C9H14N5O8P</p>
            <p>KEGG ID: NA</p>
            <p>PubChem ID: NA</p>
            <p>ChEBI ID: NA</p>
          </html>
        </notes>
      </species>
      <species id="M_6hmhptpp_c" name="6-hydroxymethyl-dihydropterin-pyrophosphate" compartment="c" charge="-3">
        <notes>
          <html xmlns="http://www.w3.org/1999/xhtml">
            <p>FORMULA: C7H8N5O8P2</p>
            <p>KEGG ID: NA</p>
            <p>PubChem ID: NA</p>
            <p>ChEBI ID: NA</p>
          </html>
        </notes>
      </species>
      <species id="M_dhptd_c" name="4-5-dihydroxy-2-3-pentanedione" compartment="c" charge="0">
        <notes>
          <html xmlns="http://www.w3.org/1999/xhtml">
            <p>FORMULA: C5H8O4</p>
            <p>KEGG ID: C11838</p>
            <p>PubChem ID: 14000</p>
            <p>ChEBI ID: NA</p>
          </html>
        </notes>
      </species>
      <species id="M_hmfurn_c" name="4-hydroxy-5-methyl-3-2H-furanone" compartment="c" charge="0">
        <notes>
          <html xmlns="http://www.w3.org/1999/xhtml">
            <p>FORMULA: C5H6O3</p>
            <p>KEGG ID: NA</p>
            <p>PubChem ID: 4564493??3441</p>
            <p>ChEBI ID:  11851 16530</p>
          </html>
        </notes>
      </species>
      <species id="M_3dhq_c" name="3-Dehydroquinate" compartment="c" charge="-1">
        <notes>
          <html xmlns="http://www.w3.org/1999/xhtml">
            <p>FORMULA: C7H9O6</p>
            <p>KEGG ID: C00944</p>
            <p>PubChem ID: 4196</p>
            <p>ChEBI ID:  17947 32364</p>
          </html>
        </notes>
      </species>
      <species id="M_3dhsk_c" name="3-Dehydroshikimate" compartment="c" charge="-1">
        <notes>
          <html xmlns="http://www.w3.org/1999/xhtml">
            <p>FORMULA: C7H7O5</p>
            <p>KEGG ID: C02637</p>
            <p>PubChem ID: 5617</p>
            <p>ChEBI ID: 30918</p>
          </html>
        </notes>
      </species>
      <species id="M_dimp_e" name="dIMP" compartment="e" charge="-2">
        <notes>
          <html xmlns="http://www.w3.org/1999/xhtml">
            <p>FORMULA: C10H11N4O7P</p>
            <p>KEGG ID: C06196</p>
            <p>PubChem ID: 8446</p>
            <p>ChEBI ID: 28806</p>
          </html>
        </notes>
      </species>
      <species id="M_dimp_p" name="dIMP" compartment="p" charge="-2">
        <notes>
          <html xmlns="http://www.w3.org/1999/xhtml">
            <p>FORMULA: C10H11N4O7P</p>
            <p>KEGG ID: C06196</p>
            <p>PubChem ID: 8446</p>
            <p>ChEBI ID: 28806</p>
          </html>
        </notes>
      </species>
      <species id="M_din_p" name="Deoxyinosine" compartment="p" charge="0">
        <notes>
          <html xmlns="http://www.w3.org/1999/xhtml">
            <p>FORMULA: C10H12N4O4</p>
            <p>KEGG ID: C05512</p>
            <p>PubChem ID: 7859</p>
            <p>ChEBI ID: 28997</p>
          </html>
        </notes>
      </species>
      <species id="M_din_e" name="Deoxyinosine" compartment="e" charge="0">
        <notes>
          <html xmlns="http://www.w3.org/1999/xhtml">
            <p>FORMULA: C10H12N4O4</p>
            <p>KEGG ID: C05512</p>
            <p>PubChem ID: 7859</p>
            <p>ChEBI ID: 28997</p>
          </html>
        </notes>
      </species>
      <species id="M_25dkglcn_c" name="2-5-diketo-D-gluconate" compartment="c" charge="-1">
        <notes>
          <html xmlns="http://www.w3.org/1999/xhtml">
            <p>FORMULA: C6H7O7</p>
            <p>KEGG ID: C02780</p>
            <p>PubChem ID: 5731</p>
            <p>ChEBI ID: 18281</p>
          </html>
        </notes>
      </species>
      <species id="M_2kmb_c" name="2-keto-4-methylthiobutyrate" compartment="c" charge="-1">
        <notes>
          <html xmlns="http://www.w3.org/1999/xhtml">
            <p>FORMULA: C5H7O3S</p>
            <p>KEGG ID: C01180</p>
            <p>PubChem ID: 5611</p>
            <p>ChEBI ID: 17275</p>
          </html>
        </notes>
      </species>
      <species id="M_dkmpp_c" name="2-3-diketo-5-methylthio-1-phosphopentane" compartment="c" charge="-2">
        <notes>
          <html xmlns="http://www.w3.org/1999/xhtml">
            <p>FORMULA: C6H9O6PS</p>
            <p>KEGG ID: C15650</p>
            <p>PubChem ID: 17396640</p>
            <p>ChEBI ID: NA</p>
          </html>
        </notes>
      </species>
      <species id="M_grdp_c" name="Geranyl-diphosphate" compartment="c" charge="-3">
        <notes>
          <html xmlns="http://www.w3.org/1999/xhtml">
            <p>FORMULA: C10H17O7P2</p>
            <p>KEGG ID: C00341</p>
            <p>PubChem ID: 3634</p>
            <p>ChEBI ID: 17211</p>
          </html>
        </notes>
      </species>
      <species id="M_ipdp_c" name="Isopentenyl-diphosphate" compartment="c" charge="-3">
        <notes>
          <html xmlns="http://www.w3.org/1999/xhtml">
            <p>FORMULA: C5H9O7P2</p>
            <p>KEGG ID: C00129</p>
            <p>PubChem ID: 3429</p>
            <p>ChEBI ID: 16584</p>
          </html>
        </notes>
      </species>
      <species id="M_dmpp_c" name="Dimethylallyl-diphosphate" compartment="c" charge="-3">
        <notes>
          <html xmlns="http://www.w3.org/1999/xhtml">
            <p>FORMULA: C5H9O7P2</p>
            <p>KEGG ID: C00235</p>
            <p>PubChem ID: 3534</p>
            <p>ChEBI ID: 16057</p>
          </html>
        </notes>
      </species>
      <species id="M_h2mb4p_c" name="1-hydroxy-2-methyl-2-E-butenyl-4-diphosphate" compartment="c" charge="-3">
        <notes>
          <html xmlns="http://www.w3.org/1999/xhtml">
            <p>FORMULA: C5H9O8P2</p>
            <p>KEGG ID: C11811</p>
            <p>PubChem ID: 13975</p>
            <p>ChEBI ID: 15664</p>
          </html>
        </notes>
      </species>
      <species id="M_2omhmbl_c" name="2-Octaprenyl-3-methyl-5-hydroxy-6-methoxy-1-4-benzoquinol" compartment="c" charge="0">
        <notes>
          <html xmlns="http://www.w3.org/1999/xhtml">
            <p>FORMULA: C48H74O4</p>
            <p>KEGG ID: C05815</p>
            <p>PubChem ID: 8110</p>
            <p>ChEBI ID: 27688</p>
          </html>
        </notes>
      </species>
      <species id="M_dmso_e" name="Dimethyl-sulfoxide" compartment="e" charge="0">
        <notes>
          <html xmlns="http://www.w3.org/1999/xhtml">
            <p>FORMULA: C2H6OS</p>
            <p>KEGG ID: C11143</p>
            <p>PubChem ID: 13325</p>
            <p>ChEBI ID: 28262</p>
          </html>
        </notes>
      </species>
      <species id="M_dmso_p" name="Dimethyl-sulfoxide" compartment="p" charge="0">
        <notes>
          <html xmlns="http://www.w3.org/1999/xhtml">
            <p>FORMULA: C2H6OS</p>
            <p>KEGG ID: C11143</p>
            <p>PubChem ID: 13325</p>
            <p>ChEBI ID: 28262</p>
          </html>
        </notes>
      </species>
      <species id="M_dms_p" name="Dimethyl-sulfide" compartment="p" charge="0">
        <notes>
          <html xmlns="http://www.w3.org/1999/xhtml">
            <p>FORMULA: C2H6S</p>
            <p>KEGG ID: C00580</p>
            <p>PubChem ID: 3859</p>
            <p>ChEBI ID: 17437</p>
          </html>
        </notes>
      </species>
      <species id="M_dms_e" name="Dimethyl-sulfide" compartment="e" charge="0">
        <notes>
          <html xmlns="http://www.w3.org/1999/xhtml">
            <p>FORMULA: C2H6S</p>
            <p>KEGG ID: C00580</p>
            <p>PubChem ID: 3859</p>
            <p>ChEBI ID: 17437</p>
          </html>
        </notes>
      </species>
      <species id="M_4hba_c" name="4-Hydroxy-benzyl-alcohol" compartment="c" charge="0">
        <notes>
          <html xmlns="http://www.w3.org/1999/xhtml">
            <p>FORMULA: C7H8O2</p>
            <p>KEGG ID: NA</p>
            <p>PubChem ID: 125??3480</p>
            <p>ChEBI ID: 30746</p>
          </html>
        </notes>
      </species>
      <species id="M_oxam_c" name="Oxamate" compartment="c" charge="-1">
        <notes>
          <html xmlns="http://www.w3.org/1999/xhtml">
            <p>FORMULA: C2H2NO3</p>
            <p>KEGG ID: C01444</p>
            <p>PubChem ID: 4622</p>
            <p>ChEBI ID: 18058</p>
          </html>
        </notes>
      </species>
      <species id="M_dhpmp_c" name="Dihydroneopterin-monophosphate" compartment="c" charge="-2">
        <notes>
          <html xmlns="http://www.w3.org/1999/xhtml">
            <p>FORMULA: C9H12N5O7P</p>
            <p>KEGG ID: C05925</p>
            <p>PubChem ID: 8213</p>
            <p>ChEBI ID: 48954</p>
          </html>
        </notes>
      </species>
      <species id="M_ahdt_c" name="2-Amino-4-hydroxy-6-erythro-1-2-3-trihydroxypropyl-dihydropteridine-triphosphate" compartment="c" charge="-4">
        <notes>
          <html xmlns="http://www.w3.org/1999/xhtml">
            <p>FORMULA: C9H12N5O13P3</p>
            <p>KEGG ID: C04895</p>
            <p>PubChem ID: 7446</p>
            <p>ChEBI ID: 18372</p>
          </html>
        </notes>
      </species>
      <species id="M_23doguln_c" name="2-3-Dioxo-L-gulonate" compartment="c" charge="-1">
        <notes>
          <html xmlns="http://www.w3.org/1999/xhtml">
            <p>FORMULA: C6H7O7</p>
            <p>KEGG ID: C04575</p>
            <p>PubChem ID: 7176</p>
            <p>ChEBI ID: 15622</p>
          </html>
        </notes>
      </species>
      <species id="M_dopa_p" name="Dopamine" compartment="p" charge="1">
        <notes>
          <html xmlns="http://www.w3.org/1999/xhtml">
            <p>FORMULA: C8H12NO2</p>
            <p>KEGG ID: C03758</p>
            <p>PubChem ID: 6517</p>
            <p>ChEBI ID: 18243</p>
          </html>
        </notes>
      </species>
      <species id="M_dopa_e" name="Dopamine" compartment="e" charge="1">
        <notes>
          <html xmlns="http://www.w3.org/1999/xhtml">
            <p>FORMULA: C8H12NO2</p>
            <p>KEGG ID: C03758</p>
            <p>PubChem ID: 6517</p>
            <p>ChEBI ID: 18243</p>
          </html>
        </notes>
      </species>
      <species id="M_dpcoa_c" name="Dephospho-CoA" compartment="c" charge="-2">
        <notes>
          <html xmlns="http://www.w3.org/1999/xhtml">
            <p>FORMULA: C21H33N7O13P2S</p>
            <p>KEGG ID: C00882</p>
            <p>PubChem ID: 4138</p>
            <p>ChEBI ID: 15468</p>
          </html>
        </notes>
      </species>
      <species id="M_2dr5p_c" name="2-Deoxy-D-ribose-5-phosphate" compartment="c" charge="-2">
        <notes>
          <html xmlns="http://www.w3.org/1999/xhtml">
            <p>FORMULA: C5H9O7P</p>
            <p>KEGG ID: C00673</p>
            <p>PubChem ID: 3942</p>
            <p>ChEBI ID: 16132</p>
          </html>
        </notes>
      </species>
      <species id="M_g3p_c" name="Glyceraldehyde-3-phosphate" compartment="c" charge="-2">
        <notes>
          <html xmlns="http://www.w3.org/1999/xhtml">
            <p>FORMULA: C3H5O6P</p>
            <p>KEGG ID: C00661</p>
            <p>PubChem ID: 3930</p>
            <p>ChEBI ID: 17138</p>
          </html>
        </notes>
      </species>
      <species id="M_dsbard_p" name="periplasmic-protein-disulfide-isomerase-I-reduced" compartment="p" charge="0">
        <notes>
          <html xmlns="http://www.w3.org/1999/xhtml">
            <p>FORMULA: XH2</p>
            <p>KEGG ID: NA</p>
            <p>PubChem ID: NA</p>
            <p>ChEBI ID: NA</p>
          </html>
        </notes>
      </species>
      <species id="M_dsbaox_p" name="periplasmic-protein-disulfide-isomerase-I-oxidized" compartment="p" charge="0">
        <notes>
          <html xmlns="http://www.w3.org/1999/xhtml">
            <p>FORMULA: X</p>
            <p>KEGG ID: NA</p>
            <p>PubChem ID: NA</p>
            <p>ChEBI ID: NA</p>
          </html>
        </notes>
      </species>
      <species id="M_gthrd_p" name="Reduced-glutathione" compartment="p" charge="-1">
        <notes>
          <html xmlns="http://www.w3.org/1999/xhtml">
            <p>FORMULA: C10H16N3O6S</p>
            <p>KEGG ID: C00051</p>
            <p>PubChem ID: 3353</p>
            <p>ChEBI ID: 16856</p>
          </html>
        </notes>
      </species>
      <species id="M_gthox_p" name="Oxidized-glutathione" compartment="p" charge="-2">
        <notes>
          <html xmlns="http://www.w3.org/1999/xhtml">
            <p>FORMULA: C20H30N6O12S2</p>
            <p>KEGG ID: C00127</p>
            <p>PubChem ID: 3427</p>
            <p>ChEBI ID: 17858</p>
          </html>
        </notes>
      </species>
      <species id="M_dsbcrd_p" name="protein-disulfide-isomerase-II-reduced" compartment="p" charge="0">
        <notes>
          <html xmlns="http://www.w3.org/1999/xhtml">
            <p>FORMULA: XH2</p>
            <p>KEGG ID: NA</p>
            <p>PubChem ID: NA</p>
            <p>ChEBI ID: NA</p>
          </html>
        </notes>
      </species>
      <species id="M_dsbcox_p" name="protein-disulfide-isomerase-II-oxidized" compartment="p" charge="0">
        <notes>
          <html xmlns="http://www.w3.org/1999/xhtml">
            <p>FORMULA: X</p>
            <p>KEGG ID: NA</p>
            <p>PubChem ID: NA</p>
            <p>ChEBI ID: NA</p>
          </html>
        </notes>
      </species>
      <species id="M_dsbdox_c" name="fused-thioldisulfide-interchange-protein-oxidized" compartment="c" charge="0">
        <notes>
          <html xmlns="http://www.w3.org/1999/xhtml">
            <p>FORMULA: X</p>
            <p>KEGG ID: NA</p>
            <p>PubChem ID: NA</p>
            <p>ChEBI ID: NA</p>
          </html>
        </notes>
      </species>
      <species id="M_trdrd_c" name="Reduced-thioredoxin" compartment="c" charge="0">
        <notes>
          <html xmlns="http://www.w3.org/1999/xhtml">
            <p>FORMULA: XH2</p>
            <p>KEGG ID: C00342</p>
            <p>PubChem ID: 3635</p>
            <p>ChEBI ID: 15967</p>
          </html>
        </notes>
      </species>
      <species id="M_trdox_c" name="Oxidized-thioredoxin" compartment="c" charge="0">
        <notes>
          <html xmlns="http://www.w3.org/1999/xhtml">
            <p>FORMULA: X</p>
            <p>KEGG ID: C00343</p>
            <p>PubChem ID: 3636</p>
            <p>ChEBI ID: 18191</p>
          </html>
        </notes>
      </species>
      <species id="M_dsbdrd_c" name="fused-thioldisulfide-interchange-protein-reduced" compartment="c" charge="0">
        <notes>
          <html xmlns="http://www.w3.org/1999/xhtml">
            <p>FORMULA: XH2</p>
            <p>KEGG ID: NA</p>
            <p>PubChem ID: NA</p>
            <p>ChEBI ID: NA</p>
          </html>
        </notes>
      </species>
      <species id="M_dsbgox_p" name="periplasmic-disulfide-isomerasethiol-disulphide-oxidase-oxidized" compartment="p" charge="0">
        <notes>
          <html xmlns="http://www.w3.org/1999/xhtml">
            <p>FORMULA: X</p>
            <p>KEGG ID: NA</p>
            <p>PubChem ID: NA</p>
            <p>ChEBI ID: NA</p>
          </html>
        </notes>
      </species>
      <species id="M_dsbgrd_p" name="periplasmic-disulfide-isomerasethiol-disulphide-oxidase-reduced" compartment="p" charge="0">
        <notes>
          <html xmlns="http://www.w3.org/1999/xhtml">
            <p>FORMULA: XH2</p>
            <p>KEGG ID: NA</p>
            <p>PubChem ID: NA</p>
            <p>ChEBI ID: NA</p>
          </html>
        </notes>
      </species>
      <species id="M_ser_D_c" name="D-Serine" compartment="c" charge="0">
        <notes>
          <html xmlns="http://www.w3.org/1999/xhtml">
            <p>FORMULA: C3H7NO3</p>
            <p>KEGG ID: C00740</p>
            <p>PubChem ID: 4003</p>
            <p>ChEBI ID: 16523</p>
          </html>
        </notes>
      </species>
      <species id="M_2amsa_c" name="2-Aminomalonate-semialdehyde" compartment="c" charge="0">
        <notes>
          <html xmlns="http://www.w3.org/1999/xhtml">
            <p>FORMULA: C3H5NO3</p>
            <p>KEGG ID: C11822</p>
            <p>PubChem ID: 13986</p>
            <p>ChEBI ID: 37012</p>
          </html>
        </notes>
      </species>
      <species id="M_ser_D_p" name="D-Serine" compartment="p" charge="0">
        <notes>
          <html xmlns="http://www.w3.org/1999/xhtml">
            <p>FORMULA: C3H7NO3</p>
            <p>KEGG ID: C00740</p>
            <p>PubChem ID: 4003</p>
            <p>ChEBI ID: 16523</p>
          </html>
        </notes>
      </species>
      <species id="M_ser_D_e" name="D-Serine" compartment="e" charge="0">
        <notes>
          <html xmlns="http://www.w3.org/1999/xhtml">
            <p>FORMULA: C3H7NO3</p>
            <p>KEGG ID: C00740</p>
            <p>PubChem ID: 4003</p>
            <p>ChEBI ID: 16523</p>
          </html>
        </notes>
      </species>
      <species id="M_dtdp_c" name="dTDP" compartment="c" charge="-3">
        <notes>
          <html xmlns="http://www.w3.org/1999/xhtml">
            <p>FORMULA: C10H13N2O11P2</p>
            <p>KEGG ID: C00363</p>
            <p>PubChem ID: 3654</p>
            <p>ChEBI ID: 18075</p>
          </html>
        </notes>
      </species>
      <species id="M_dtmp_c" name="dTMP" compartment="c" charge="-2">
        <notes>
          <html xmlns="http://www.w3.org/1999/xhtml">
            <p>FORMULA: C10H13N2O8P</p>
            <p>KEGG ID: C00364</p>
            <p>PubChem ID: 3655</p>
            <p>ChEBI ID: 17013</p>
          </html>
        </notes>
      </species>
      <species id="M_dtmp_e" name="dTMP" compartment="e" charge="-2">
        <notes>
          <html xmlns="http://www.w3.org/1999/xhtml">
            <p>FORMULA: C10H13N2O8P</p>
            <p>KEGG ID: C00364</p>
            <p>PubChem ID: 3655</p>
            <p>ChEBI ID: 17013</p>
          </html>
        </notes>
      </species>
      <species id="M_dtmp_p" name="dTMP" compartment="p" charge="-2">
        <notes>
          <html xmlns="http://www.w3.org/1999/xhtml">
            <p>FORMULA: C10H13N2O8P</p>
            <p>KEGG ID: C00364</p>
            <p>PubChem ID: 3655</p>
            <p>ChEBI ID: 17013</p>
          </html>
        </notes>
      </species>
      <species id="M_dump_p" name="dUMP" compartment="p" charge="-2">
        <notes>
          <html xmlns="http://www.w3.org/1999/xhtml">
            <p>FORMULA: C9H11N2O8P</p>
            <p>KEGG ID: C00365</p>
            <p>PubChem ID: 3656</p>
            <p>ChEBI ID: 17622</p>
          </html>
        </notes>
      </species>
      <species id="M_dump_e" name="dUMP" compartment="e" charge="-2">
        <notes>
          <html xmlns="http://www.w3.org/1999/xhtml">
            <p>FORMULA: C9H11N2O8P</p>
            <p>KEGG ID: C00365</p>
            <p>PubChem ID: 3656</p>
            <p>ChEBI ID: 17622</p>
          </html>
        </notes>
      </species>
      <species id="M_dump_c" name="dUMP" compartment="c" charge="-2">
        <notes>
          <html xmlns="http://www.w3.org/1999/xhtml">
            <p>FORMULA: C9H11N2O8P</p>
            <p>KEGG ID: C00365</p>
            <p>PubChem ID: 3656</p>
            <p>ChEBI ID: 17622</p>
          </html>
        </notes>
      </species>
      <species id="M_ura_c" name="Uracil" compartment="c" charge="0">
        <notes>
          <html xmlns="http://www.w3.org/1999/xhtml">
            <p>FORMULA: C4H4N2O2</p>
            <p>KEGG ID: C00106</p>
            <p>PubChem ID: 3406</p>
            <p>ChEBI ID: 17568</p>
          </html>
        </notes>
      </species>
      <species id="M_2dr1p_c" name="2-Deoxy-D-ribose-1-phosphate" compartment="c" charge="-2">
        <notes>
          <html xmlns="http://www.w3.org/1999/xhtml">
            <p>FORMULA: C5H9O7P</p>
            <p>KEGG ID: C00672</p>
            <p>PubChem ID: 3941</p>
            <p>ChEBI ID: 28542</p>
          </html>
        </notes>
      </species>
      <species id="M_duri_p" name="Deoxyuridine" compartment="p" charge="0">
        <notes>
          <html xmlns="http://www.w3.org/1999/xhtml">
            <p>FORMULA: C9H12N2O5</p>
            <p>KEGG ID: C00526</p>
            <p>PubChem ID: 3809</p>
            <p>ChEBI ID: 16450</p>
          </html>
        </notes>
      </species>
      <species id="M_duri_e" name="Deoxyuridine" compartment="e" charge="0">
        <notes>
          <html xmlns="http://www.w3.org/1999/xhtml">
            <p>FORMULA: C9H12N2O5</p>
            <p>KEGG ID: C00526</p>
            <p>PubChem ID: 3809</p>
            <p>ChEBI ID: 16450</p>
          </html>
        </notes>
      </species>
      <species id="M_dxyl5p_c" name="1-deoxy-D-xylulose-5-phosphate" compartment="c" charge="-2">
        <notes>
          <html xmlns="http://www.w3.org/1999/xhtml">
            <p>FORMULA: C5H9O7P</p>
            <p>KEGG ID: C11437</p>
            <p>PubChem ID: 13609</p>
            <p>ChEBI ID: 16493</p>
          </html>
        </notes>
      </species>
      <species id="M_2me4p_c" name="2-C-methyl-D-erythritol-4-phosphate" compartment="c" charge="-2">
        <notes>
          <html xmlns="http://www.w3.org/1999/xhtml">
            <p>FORMULA: C5H11O7P</p>
            <p>KEGG ID: C11434</p>
            <p>PubChem ID: 13606</p>
            <p>ChEBI ID: 17764</p>
          </html>
        </notes>
      </species>
      <species id="M_dxyl_c" name="1-deoxy-D-xylulose" compartment="c" charge="0">
        <notes>
          <html xmlns="http://www.w3.org/1999/xhtml">
            <p>FORMULA: C5H10O4</p>
            <p>KEGG ID: C06257</p>
            <p>PubChem ID: 8496</p>
            <p>ChEBI ID: 28354</p>
          </html>
        </notes>
      </species>
      <species id="M_lac_D_p" name="D-Lactate" compartment="p" charge="-1">
        <notes>
          <html xmlns="http://www.w3.org/1999/xhtml">
            <p>FORMULA: C3H5O3</p>
            <p>KEGG ID: C00256</p>
            <p>PubChem ID: 3555</p>
            <p>ChEBI ID: 42111</p>
          </html>
        </notes>
      </species>
      <species id="M_lac_D_e" name="D-Lactate" compartment="e" charge="-1">
        <notes>
          <html xmlns="http://www.w3.org/1999/xhtml">
            <p>FORMULA: C3H5O3</p>
            <p>KEGG ID: C00256</p>
            <p>PubChem ID: 3555</p>
            <p>ChEBI ID: 42111</p>
          </html>
        </notes>
      </species>
      <species id="M_4per_c" name="4-Phospho-D-erythronate" compartment="c" charge="-3">
        <notes>
          <html xmlns="http://www.w3.org/1999/xhtml">
            <p>FORMULA: C4H6O8P</p>
            <p>KEGG ID: C03393</p>
            <p>PubChem ID: 6224</p>
            <p>ChEBI ID: 49003</p>
          </html>
        </notes>
      </species>
      <species id="M_eca4colipa_e" name="enterobacterial-common-antigen-x4-core-oligosaccharide-lipid-A" compartment="e" charge="-15">
        <notes>
          <html xmlns="http://www.w3.org/1999/xhtml">
            <p>FORMULA: C272H447N14O160P4</p>
            <p>KEGG ID: NA</p>
            <p>PubChem ID: NA</p>
            <p>ChEBI ID: NA</p>
          </html>
        </notes>
      </species>
      <species id="M_eca4colipa_p" name="enterobacterial-common-antigen-x4-core-oligosaccharide-lipid-A" compartment="p" charge="-15">
        <notes>
          <html xmlns="http://www.w3.org/1999/xhtml">
            <p>FORMULA: C272H447N14O160P4</p>
            <p>KEGG ID: NA</p>
            <p>PubChem ID: NA</p>
            <p>ChEBI ID: NA</p>
          </html>
        </notes>
      </species>
      <species id="M_eca4und_p" name="enterobacterial-common-antigen-x4-undecaprenyl-diphosphate" compartment="p" charge="-6">
        <notes>
          <html xmlns="http://www.w3.org/1999/xhtml">
            <p>FORMULA: C151H234N12O67P2</p>
            <p>KEGG ID: NA</p>
            <p>PubChem ID: NA</p>
            <p>ChEBI ID: NA</p>
          </html>
        </notes>
      </species>
      <species id="M_udcpdp_p" name="Undecaprenyl-diphosphate" compartment="p" charge="-3">
        <notes>
          <html xmlns="http://www.w3.org/1999/xhtml">
            <p>FORMULA: C55H89O7P2</p>
            <p>KEGG ID: C03543</p>
            <p>PubChem ID: 6347</p>
            <p>ChEBI ID: 17047</p>
          </html>
        </notes>
      </species>
      <species id="M_eca2und_p" name="enterobacterial-common-antigen-x2-undecaprenyl-diphosphate" compartment="p" charge="-4">
        <notes>
          <html xmlns="http://www.w3.org/1999/xhtml">
            <p>FORMULA: C103H162N6O37P2</p>
            <p>KEGG ID: NA</p>
            <p>PubChem ID: NA</p>
            <p>ChEBI ID: NA</p>
          </html>
        </notes>
      </species>
      <species id="M_unagamuf_p" name="Undecaprenyl-diphospho-N-acetylglucosamine-N-acetylmannosaminuronate-N-acetamido-4-6-dideoxy-D-galactose" compartment="p" charge="-3">
        <notes>
          <html xmlns="http://www.w3.org/1999/xhtml">
            <p>FORMULA: C79H126N3O22P2</p>
            <p>KEGG ID: NA</p>
            <p>PubChem ID: NA</p>
            <p>ChEBI ID: NA</p>
          </html>
        </notes>
      </species>
      <species id="M_eca3und_p" name="enterobacterial-common-antigen-x3-undecaprenyl-diphosphate" compartment="p" charge="-5">
        <notes>
          <html xmlns="http://www.w3.org/1999/xhtml">
            <p>FORMULA: C127H198N9O52P2</p>
            <p>KEGG ID: NA</p>
            <p>PubChem ID: NA</p>
            <p>ChEBI ID: NA</p>
          </html>
        </notes>
      </species>
      <species id="M_unagamuf_c" name="Undecaprenyl-diphospho-N-acetylglucosamine-N-acetylmannosaminuronate-N-acetamido-4-6-dideoxy-D-galactose" compartment="c" charge="-3">
        <notes>
          <html xmlns="http://www.w3.org/1999/xhtml">
            <p>FORMULA: C79H126N3O22P2</p>
            <p>KEGG ID: NA</p>
            <p>PubChem ID: NA</p>
            <p>ChEBI ID: NA</p>
          </html>
        </notes>
      </species>
      <species id="M_3hbcoa_c" name="S-3-Hydroxybutanoyl-CoA" compartment="c" charge="-4">
        <notes>
          <html xmlns="http://www.w3.org/1999/xhtml">
            <p>FORMULA: C25H38N7O18P3S</p>
            <p>KEGG ID: C01144</p>
            <p>PubChem ID: 4375</p>
            <p>ChEBI ID: 15453</p>
          </html>
        </notes>
      </species>
      <species id="M_3hhcoa_c" name="S-3-Hydroxyhexanoyl-CoA" compartment="c" charge="-4">
        <notes>
          <html xmlns="http://www.w3.org/1999/xhtml">
            <p>FORMULA: C27H42N7O18P3S</p>
            <p>KEGG ID: C05268</p>
            <p>PubChem ID: 7655</p>
            <p>ChEBI ID: 28276</p>
          </html>
        </notes>
      </species>
      <species id="M_3hocoa_c" name="S-3-Hydroxyoctanoyl-CoA" compartment="c" charge="-4">
        <notes>
          <html xmlns="http://www.w3.org/1999/xhtml">
            <p>FORMULA: C29H46N7O18P3S</p>
            <p>KEGG ID: C05266</p>
            <p>PubChem ID: 7653</p>
            <p>ChEBI ID: 28632</p>
          </html>
        </notes>
      </species>
      <species id="M_3hdcoa_c" name="S-3-Hydroxydecanoyl-CoA" compartment="c" charge="-4">
        <notes>
          <html xmlns="http://www.w3.org/1999/xhtml">
            <p>FORMULA: C31H50N7O18P3S</p>
            <p>KEGG ID: C05264</p>
            <p>PubChem ID: 7651</p>
            <p>ChEBI ID: 28325</p>
          </html>
        </notes>
      </species>
      <species id="M_3hddcoa_c" name="S-3-Hydroxydodecanoyl-CoA" compartment="c" charge="-4">
        <notes>
          <html xmlns="http://www.w3.org/1999/xhtml">
            <p>FORMULA: C33H54N7O18P3S</p>
            <p>KEGG ID: C05262</p>
            <p>PubChem ID: 7649</p>
            <p>ChEBI ID: 27668</p>
          </html>
        </notes>
      </species>
      <species id="M_3htdcoa_c" name="S-3-Hydroxytetradecanoyl-CoA" compartment="c" charge="-4">
        <notes>
          <html xmlns="http://www.w3.org/1999/xhtml">
            <p>FORMULA: C35H58N7O18P3S</p>
            <p>KEGG ID: C05260</p>
            <p>PubChem ID: 7647</p>
            <p>ChEBI ID: 27466</p>
          </html>
        </notes>
      </species>
      <species id="M_3hhdcoa_c" name="S-3-Hydroxyhexadecanoyl-CoA" compartment="c" charge="-4">
        <notes>
          <html xmlns="http://www.w3.org/1999/xhtml">
            <p>FORMULA: C37H62N7O18P3S</p>
            <p>KEGG ID: C05258</p>
            <p>PubChem ID: 7645</p>
            <p>ChEBI ID: 27402</p>
          </html>
        </notes>
      </species>
      <species id="M_3hodcoa_c" name="S-3-Hydroxyoctadecanoyl-CoA" compartment="c" charge="-4">
        <notes>
          <html xmlns="http://www.w3.org/1999/xhtml">
            <p>FORMULA: C39H66N7O18P3S</p>
            <p>KEGG ID: NA</p>
            <p>PubChem ID: NA</p>
            <p>ChEBI ID: NA</p>
          </html>
        </notes>
      </species>
      <species id="M_6pgc_c" name="6-Phospho-D-gluconate" compartment="c" charge="-3">
        <notes>
          <html xmlns="http://www.w3.org/1999/xhtml">
            <p>FORMULA: C6H10O10P</p>
            <p>KEGG ID: C00345</p>
            <p>PubChem ID: 3638</p>
            <p>ChEBI ID: 48928</p>
          </html>
        </notes>
      </species>
      <species id="M_kdo2lipid4_c" name="KDO-2-lipid-IV-A" compartment="c" charge="-6">
        <notes>
          <html xmlns="http://www.w3.org/1999/xhtml">
            <p>FORMULA: C84H148N2O37P2</p>
            <p>KEGG ID: C06025</p>
            <p>PubChem ID: 8297</p>
            <p>ChEBI ID: NA</p>
          </html>
        </notes>
      </species>
      <species id="M_kdo2lipid4L_c" name="KDO-2-lipid-IV-A-with-laurate" compartment="c" charge="-6">
        <notes>
          <html xmlns="http://www.w3.org/1999/xhtml">
            <p>FORMULA: C96H170N2O38P2</p>
            <p>KEGG ID: C06251</p>
            <p>PubChem ID: 8490</p>
            <p>ChEBI ID: NA</p>
          </html>
        </notes>
      </species>
      <species id="M_lipa_c" name="KDO-2-lipid-A" compartment="c" charge="-6">
        <notes>
          <html xmlns="http://www.w3.org/1999/xhtml">
            <p>FORMULA: C110H196N2O39P2</p>
            <p>KEGG ID: C06026</p>
            <p>PubChem ID: 8298</p>
            <p>ChEBI ID: 27963</p>
          </html>
        </notes>
      </species>
      <species id="M_kdo2lipid4p_c" name="KDO-2-lipid-IV-A-with-palmitoleoyl" compartment="c" charge="-6">
        <notes>
          <html xmlns="http://www.w3.org/1999/xhtml">
            <p>FORMULA: C100H176N2O38P2</p>
            <p>KEGG ID: NA</p>
            <p>PubChem ID: NA</p>
            <p>ChEBI ID: NA</p>
          </html>
        </notes>
      </species>
      <species id="M_lipa_cold_c" name="cold-adapted-KDO-2-lipid-A" compartment="c" charge="-6">
        <notes>
          <html xmlns="http://www.w3.org/1999/xhtml">
            <p>FORMULA: C114H202N2O39P2</p>
            <p>KEGG ID: NA</p>
            <p>PubChem ID: NA</p>
            <p>ChEBI ID: NA</p>
          </html>
        </notes>
      </species>
      <species id="M_enlipa_p" name="phosphoethanolamine-KDO-2-lipid-A" compartment="p" charge="-6">
        <notes>
          <html xmlns="http://www.w3.org/1999/xhtml">
            <p>FORMULA: C112H202N3O42P3</p>
            <p>KEGG ID: NA</p>
            <p>PubChem ID: NA</p>
            <p>ChEBI ID: NA</p>
          </html>
        </notes>
      </species>
      <species id="M_enlipa_e" name="phosphoethanolamine-KDO-2-lipid-A" compartment="e" charge="-6">
        <notes>
          <html xmlns="http://www.w3.org/1999/xhtml">
            <p>FORMULA: C112H202N3O42P3</p>
            <p>KEGG ID: NA</p>
            <p>PubChem ID: NA</p>
            <p>ChEBI ID: NA</p>
          </html>
        </notes>
      </species>
      <species id="M_2pg_c" name="D-Glycerate-2-phosphate" compartment="c" charge="-3">
        <notes>
          <html xmlns="http://www.w3.org/1999/xhtml">
            <p>FORMULA: C3H4O7P</p>
            <p>KEGG ID: C00631</p>
            <p>PubChem ID: 3904</p>
            <p>ChEBI ID: 17835</p>
          </html>
        </notes>
      </species>
      <species id="M_seramp_c" name="L-seryl-AMP" compartment="c" charge="0">
        <notes>
          <html xmlns="http://www.w3.org/1999/xhtml">
            <p>FORMULA: C13H19N6O9P</p>
            <p>KEGG ID: C05820</p>
            <p>PubChem ID: 8115</p>
            <p>ChEBI ID: NA</p>
          </html>
        </notes>
      </species>
      <species id="M_enter_c" name="Enterochelin" compartment="c" charge="0">
        <notes>
          <html xmlns="http://www.w3.org/1999/xhtml">
            <p>FORMULA: C30H27N3O15</p>
            <p>KEGG ID: C05821</p>
            <p>PubChem ID: 8116</p>
            <p>ChEBI ID: 28855</p>
          </html>
        </notes>
      </species>
      <species id="M_etha_c" name="Ethanolamine" compartment="c" charge="1">
        <notes>
          <html xmlns="http://www.w3.org/1999/xhtml">
            <p>FORMULA: C2H8NO</p>
            <p>KEGG ID: C00189</p>
            <p>PubChem ID: 3489</p>
            <p>ChEBI ID: 16000</p>
          </html>
        </notes>
      </species>
      <species id="M_etha_p" name="Ethanolamine" compartment="p" charge="1">
        <notes>
          <html xmlns="http://www.w3.org/1999/xhtml">
            <p>FORMULA: C2H8NO</p>
            <p>KEGG ID: C00189</p>
            <p>PubChem ID: 3489</p>
            <p>ChEBI ID: 16000</p>
          </html>
        </notes>
      </species>
      <species id="M_etha_e" name="Ethanolamine" compartment="e" charge="1">
        <notes>
          <html xmlns="http://www.w3.org/1999/xhtml">
            <p>FORMULA: C2H8NO</p>
            <p>KEGG ID: C00189</p>
            <p>PubChem ID: 3489</p>
            <p>ChEBI ID: 16000</p>
          </html>
        </notes>
      </species>
      <species id="M_ethso3_e" name="ethanesulfonate" compartment="e" charge="-1">
        <notes>
          <html xmlns="http://www.w3.org/1999/xhtml">
            <p>FORMULA: C2H5O3S</p>
            <p>KEGG ID: NA</p>
            <p>PubChem ID: NA</p>
            <p>ChEBI ID: NA</p>
          </html>
        </notes>
      </species>
      <species id="M_ethso3_p" name="ethanesulfonate" compartment="p" charge="-1">
        <notes>
          <html xmlns="http://www.w3.org/1999/xhtml">
            <p>FORMULA: C2H5O3S</p>
            <p>KEGG ID: NA</p>
            <p>PubChem ID: NA</p>
            <p>ChEBI ID: NA</p>
          </html>
        </notes>
      </species>
      <species id="M_etoh_c" name="Ethanol" compartment="c" charge="0">
        <notes>
          <html xmlns="http://www.w3.org/1999/xhtml">
            <p>FORMULA: C2H6O</p>
            <p>KEGG ID: C00469</p>
            <p>PubChem ID: 3752</p>
            <p>ChEBI ID: 16236</p>
          </html>
        </notes>
      </species>
      <species id="M_etoh_p" name="Ethanol" compartment="p" charge="0">
        <notes>
          <html xmlns="http://www.w3.org/1999/xhtml">
            <p>FORMULA: C2H6O</p>
            <p>KEGG ID: C00469</p>
            <p>PubChem ID: 3752</p>
            <p>ChEBI ID: 16236</p>
          </html>
        </notes>
      </species>
      <species id="M_etoh_e" name="Ethanol" compartment="e" charge="0">
        <notes>
          <html xmlns="http://www.w3.org/1999/xhtml">
            <p>FORMULA: C2H6O</p>
            <p>KEGG ID: C00469</p>
            <p>PubChem ID: 3752</p>
            <p>ChEBI ID: 16236</p>
          </html>
        </notes>
      </species>
      <species id="M_chitob_e" name="Chitobiose" compartment="e" charge="0">
        <notes>
          <html xmlns="http://www.w3.org/1999/xhtml">
            <p>FORMULA: C16H28N2O11</p>
            <p>KEGG ID: C01674</p>
            <p>PubChem ID: 4818</p>
            <p>ChEBI ID: NA</p>
          </html>
        </notes>
      </species>
      <species id="M_pydxn_e" name="Pyridoxine" compartment="e" charge="0">
        <notes>
          <html xmlns="http://www.w3.org/1999/xhtml">
            <p>FORMULA: C8H11NO3</p>
            <p>KEGG ID: C00314</p>
            <p>PubChem ID: 3608</p>
            <p>ChEBI ID: 16709</p>
          </html>
        </notes>
      </species>
      <species id="M_pydx_e" name="Pyridoxal" compartment="e" charge="0">
        <notes>
          <html xmlns="http://www.w3.org/1999/xhtml">
            <p>FORMULA: C8H9NO3</p>
            <p>KEGG ID: C00250</p>
            <p>PubChem ID: 3549</p>
            <p>ChEBI ID: 17310</p>
          </html>
        </notes>
      </species>
      <species id="M_3hcinnm_e" name="3-hydroxycinnamic-acid" compartment="e" charge="-1">
        <notes>
          <html xmlns="http://www.w3.org/1999/xhtml">
            <p>FORMULA: C9H7O3</p>
            <p>KEGG ID: NA</p>
            <p>PubChem ID: NA</p>
            <p>ChEBI ID: NA</p>
          </html>
        </notes>
      </species>
      <species id="M_3hpppn_e" name="3-3-hydroxy-phenyl-propionate" compartment="e" charge="-1">
        <notes>
          <html xmlns="http://www.w3.org/1999/xhtml">
            <p>FORMULA: C9H9O3</p>
            <p>KEGG ID: NA</p>
            <p>PubChem ID: NA</p>
            <p>ChEBI ID: NA</p>
          </html>
        </notes>
      </species>
      <species id="M_ag_e" name="silver" compartment="e" charge="1">
        <notes>
          <html xmlns="http://www.w3.org/1999/xhtml">
            <p>FORMULA: Ag</p>
            <p>KEGG ID: C06710</p>
            <p>PubChem ID: 8935</p>
            <p>ChEBI ID: 9141</p>
          </html>
        </notes>
      </species>
      <species id="M_enter_e" name="Enterochelin" compartment="e" charge="0">
        <notes>
          <html xmlns="http://www.w3.org/1999/xhtml">
            <p>FORMULA: C30H27N3O15</p>
            <p>KEGG ID: C05821</p>
            <p>PubChem ID: 8116</p>
            <p>ChEBI ID: 28855</p>
          </html>
        </notes>
      </species>
      <species id="M_f6p_e" name="D-Fructose-6-phosphate" compartment="e" charge="-2">
        <notes>
          <html xmlns="http://www.w3.org/1999/xhtml">
            <p>FORMULA: C6H11O9P</p>
            <p>KEGG ID: C00085</p>
            <p>PubChem ID: 3385</p>
            <p>ChEBI ID: 15946</p>
          </html>
        </notes>
      </species>
      <species id="M_fald_e" name="Formaldehyde" compartment="e" charge="0">
        <notes>
          <html xmlns="http://www.w3.org/1999/xhtml">
            <p>FORMULA: CH2O</p>
            <p>KEGG ID: C00067</p>
            <p>PubChem ID: 3367</p>
            <p>ChEBI ID: 16842</p>
          </html>
        </notes>
      </species>
      <species id="M_fe2_e" name="Fe2" compartment="e" charge="2">
        <notes>
          <html xmlns="http://www.w3.org/1999/xhtml">
            <p>FORMULA: Fe</p>
            <p>KEGG ID: C00023</p>
            <p>PubChem ID: 3325</p>
            <p>ChEBI ID: 18248</p>
          </html>
        </notes>
      </species>
      <species id="M_fe3dcit_e" name="Fe-III-dicitrate" compartment="e" charge="-3">
        <notes>
          <html xmlns="http://www.w3.org/1999/xhtml">
            <p>FORMULA: C12H10FeO14</p>
            <p>KEGG ID: C06229</p>
            <p>PubChem ID: 8472</p>
            <p>ChEBI ID: NA</p>
          </html>
        </notes>
      </species>
      <species id="M_fe3dhbzs_e" name="2-3-dihydroxybenzoylserine-Fe-III" compartment="e" charge="2">
        <notes>
          <html xmlns="http://www.w3.org/1999/xhtml">
            <p>FORMULA: C10FeH11NO6</p>
            <p>KEGG ID: NA</p>
            <p>PubChem ID: NA</p>
            <p>ChEBI ID: NA</p>
          </html>
        </notes>
      </species>
      <species id="M_fe3hox_e" name="Fe-III-hydroxamate" compartment="e" charge="0">
        <notes>
          <html xmlns="http://www.w3.org/1999/xhtml">
            <p>FORMULA: C9H18O6N3Fe</p>
            <p>KEGG ID: C06227</p>
            <p>PubChem ID: 8470</p>
            <p>ChEBI ID: NA</p>
          </html>
        </notes>
      </species>
      <species id="M_fe3hox_un_e" name="Fe-III-hydoxamate-unloaded" compartment="e" charge="-3">
        <notes>
          <html xmlns="http://www.w3.org/1999/xhtml">
            <p>FORMULA: C9H18O6N3</p>
            <p>KEGG ID: NA</p>
            <p>PubChem ID: NA</p>
            <p>ChEBI ID: NA</p>
          </html>
        </notes>
      </species>
      <species id="M_fecrm_e" name="Ferrichrome" compartment="e" charge="0">
        <notes>
          <html xmlns="http://www.w3.org/1999/xhtml">
            <p>FORMULA: C27H42FeN9O12</p>
            <p>KEGG ID: C06228</p>
            <p>PubChem ID: 8471</p>
            <p>ChEBI ID: NA</p>
          </html>
        </notes>
      </species>
      <species id="M_fecrm_un_e" name="Ferrichrome-minus-Fe-III" compartment="e" charge="-3">
        <notes>
          <html xmlns="http://www.w3.org/1999/xhtml">
            <p>FORMULA: C27H42N9O12</p>
            <p>KEGG ID: NA</p>
            <p>PubChem ID: NA</p>
            <p>ChEBI ID: NA</p>
          </html>
        </notes>
      </species>
      <species id="M_feenter_e" name="Fe-enterobactin" compartment="e" charge="3">
        <notes>
          <html xmlns="http://www.w3.org/1999/xhtml">
            <p>FORMULA: C30H27FeN3O15</p>
            <p>KEGG ID: C06230</p>
            <p>PubChem ID: 8473</p>
            <p>ChEBI ID: 28199</p>
          </html>
        </notes>
      </species>
      <species id="M_feoxam_e" name="Generic ferrioxamine-Fe-III" compartment="e" charge="1">
        <notes>
          <html xmlns="http://www.w3.org/1999/xhtml">
            <p>FORMULA: C25FeH46N6O8</p>
            <p>KEGG ID: C07597</p>
            <p>PubChem ID: 9799</p>
            <p>ChEBI ID: NA</p>
          </html>
        </notes>
      </species>
      <species id="M_feoxam_un_e" name="Generic ferrioxamine" compartment="e" charge="-2">
        <notes>
          <html xmlns="http://www.w3.org/1999/xhtml">
            <p>FORMULA: C25H46N6O8</p>
            <p>KEGG ID: NA</p>
            <p>PubChem ID: NA</p>
            <p>ChEBI ID: NA</p>
          </html>
        </notes>
      </species>
      <species id="M_for_e" name="Formate" compartment="e" charge="-1">
        <notes>
          <html xmlns="http://www.w3.org/1999/xhtml">
            <p>FORMULA: CH1O2</p>
            <p>KEGG ID: C00058</p>
            <p>PubChem ID: 3358</p>
            <p>ChEBI ID: 30751</p>
          </html>
        </notes>
      </species>
      <species id="M_fru_e" name="D-Fructose" compartment="e" charge="0">
        <notes>
          <html xmlns="http://www.w3.org/1999/xhtml">
            <p>FORMULA: C6H12O6</p>
            <p>KEGG ID: C00095</p>
            <p>PubChem ID: 3395</p>
            <p>ChEBI ID: 15824</p>
          </html>
        </notes>
      </species>
      <species id="M_frulys_e" name="fructoselysine" compartment="e" charge="1">
        <notes>
          <html xmlns="http://www.w3.org/1999/xhtml">
            <p>FORMULA: C12H25N2O7</p>
            <p>KEGG ID: C16488</p>
            <p>PubChem ID: 47205784</p>
            <p>ChEBI ID: NA</p>
          </html>
        </notes>
      </species>
      <species id="M_fruur_e" name="D-Fructuronate" compartment="e" charge="-1">
        <notes>
          <html xmlns="http://www.w3.org/1999/xhtml">
            <p>FORMULA: C6H9O7</p>
            <p>KEGG ID: C00905</p>
            <p>PubChem ID: 4160</p>
            <p>ChEBI ID: 4126</p>
          </html>
        </notes>
      </species>
      <species id="M_fuc_L_e" name="L-Fucose" compartment="e" charge="0">
        <notes>
          <html xmlns="http://www.w3.org/1999/xhtml">
            <p>FORMULA: C6H12O5</p>
            <p>KEGG ID: C01019</p>
            <p>PubChem ID: 4264</p>
            <p>ChEBI ID: 2181</p>
          </html>
        </notes>
      </species>
      <species id="M_fum_e" name="Fumarate" compartment="e" charge="-2">
        <notes>
          <html xmlns="http://www.w3.org/1999/xhtml">
            <p>FORMULA: C4H2O4</p>
            <p>KEGG ID: C00122</p>
            <p>PubChem ID: 3422</p>
            <p>ChEBI ID: 18012</p>
          </html>
        </notes>
      </species>
      <species id="M_g1p_e" name="D-Glucose-1-phosphate" compartment="e" charge="-2">
        <notes>
          <html xmlns="http://www.w3.org/1999/xhtml">
            <p>FORMULA: C6H11O9P</p>
            <p>KEGG ID: C00103</p>
            <p>PubChem ID: 3403</p>
            <p>ChEBI ID:  16077 29042</p>
          </html>
        </notes>
      </species>
      <species id="M_g3pc_e" name="sn-Glycero-3-phosphocholine" compartment="e" charge="0">
        <notes>
          <html xmlns="http://www.w3.org/1999/xhtml">
            <p>FORMULA: C8H20NO6P</p>
            <p>KEGG ID: C00670</p>
            <p>PubChem ID: 3939</p>
            <p>ChEBI ID: 16870</p>
          </html>
        </notes>
      </species>
      <species id="M_g3pe_e" name="sn-Glycero-3-phosphoethanolamine" compartment="e" charge="0">
        <notes>
          <html xmlns="http://www.w3.org/1999/xhtml">
            <p>FORMULA: C5H14NO6P</p>
            <p>KEGG ID: C01233</p>
            <p>PubChem ID: 4454</p>
            <p>ChEBI ID: NA</p>
          </html>
        </notes>
      </species>
      <species id="M_g3pg_e" name="Glycerophosphoglycerol" compartment="e" charge="-1">
        <notes>
          <html xmlns="http://www.w3.org/1999/xhtml">
            <p>FORMULA: C6H14O8P</p>
            <p>KEGG ID: C03274</p>
            <p>PubChem ID: 6135</p>
            <p>ChEBI ID: NA</p>
          </html>
        </notes>
      </species>
      <species id="M_g3pi_e" name="sn-Glycero-3-phospho-1-inositol" compartment="e" charge="-1">
        <notes>
          <html xmlns="http://www.w3.org/1999/xhtml">
            <p>FORMULA: C9H18O11P</p>
            <p>KEGG ID: C01225</p>
            <p>PubChem ID: 4447</p>
            <p>ChEBI ID: 18321</p>
          </html>
        </notes>
      </species>
      <species id="M_g3ps_e" name="Glycerophosphoserine" compartment="e" charge="-1">
        <notes>
          <html xmlns="http://www.w3.org/1999/xhtml">
            <p>FORMULA: C6H13NO8P</p>
            <p>KEGG ID: NA</p>
            <p>PubChem ID: 3081457</p>
            <p>ChEBI ID: NA</p>
          </html>
        </notes>
      </species>
      <species id="M_g6p_e" name="D-Glucose-6-phosphate" compartment="e" charge="-2">
        <notes>
          <html xmlns="http://www.w3.org/1999/xhtml">
            <p>FORMULA: C6H11O9P</p>
            <p>KEGG ID: C00092</p>
            <p>PubChem ID: 3392</p>
            <p>ChEBI ID: 4170</p>
          </html>
        </notes>
      </species>
      <species id="M_gal1p_e" name="alpha-D-Galactose-1-phosphate" compartment="e" charge="-2">
        <notes>
          <html xmlns="http://www.w3.org/1999/xhtml">
            <p>FORMULA: C6H11O9P</p>
            <p>KEGG ID: C00446</p>
            <p>PubChem ID: 3734</p>
            <p>ChEBI ID: 17973</p>
          </html>
        </notes>
      </species>
      <species id="M_gal_bD_e" name="beta-D-Galactose" compartment="e" charge="0">
        <notes>
          <html xmlns="http://www.w3.org/1999/xhtml">
            <p>FORMULA: C6H12O6</p>
            <p>KEGG ID: C01582</p>
            <p>PubChem ID: 4738</p>
            <p>ChEBI ID: 28260</p>
          </html>
        </notes>
      </species>
      <species id="M_gal_e" name="D-Galactose" compartment="e" charge="0">
        <notes>
          <html xmlns="http://www.w3.org/1999/xhtml">
            <p>FORMULA: C6H12O6</p>
            <p>KEGG ID: C00124</p>
            <p>PubChem ID: 3424</p>
            <p>ChEBI ID: 4139</p>
          </html>
        </notes>
      </species>
      <species id="M_galct_D_e" name="D-Galactarate" compartment="e" charge="-2">
        <notes>
          <html xmlns="http://www.w3.org/1999/xhtml">
            <p>FORMULA: C6H8O8</p>
            <p>KEGG ID: C00879</p>
            <p>PubChem ID: 4135</p>
            <p>ChEBI ID: NA</p>
          </html>
        </notes>
      </species>
      <species id="M_galctn_D_e" name="D-Galactonate" compartment="e" charge="-1">
        <notes>
          <html xmlns="http://www.w3.org/1999/xhtml">
            <p>FORMULA: C6H11O7</p>
            <p>KEGG ID: C00880</p>
            <p>PubChem ID: 4136</p>
            <p>ChEBI ID:  12931 16534</p>
          </html>
        </notes>
      </species>
      <species id="M_galctn_L_e" name="L-Galactonate" compartment="e" charge="-1">
        <notes>
          <html xmlns="http://www.w3.org/1999/xhtml">
            <p>FORMULA: C6H11O7</p>
            <p>KEGG ID: C15930</p>
            <p>PubChem ID: 47205248</p>
            <p>ChEBI ID: NA</p>
          </html>
        </notes>
      </species>
      <species id="M_galt_e" name="Galactitol" compartment="e" charge="0">
        <notes>
          <html xmlns="http://www.w3.org/1999/xhtml">
            <p>FORMULA: C6H14O6</p>
            <p>KEGG ID: C01697</p>
            <p>PubChem ID: 4837</p>
            <p>ChEBI ID: 16813</p>
          </html>
        </notes>
      </species>
      <species id="M_galur_e" name="D-Galacturonate" compartment="e" charge="-1">
        <notes>
          <html xmlns="http://www.w3.org/1999/xhtml">
            <p>FORMULA: C6H9O7</p>
            <p>KEGG ID: C00333</p>
            <p>PubChem ID: 3627</p>
            <p>ChEBI ID: NA</p>
          </html>
        </notes>
      </species>
      <species id="M_gam6p_e" name="D-Glucosamine-6-phosphate" compartment="e" charge="-1">
        <notes>
          <html xmlns="http://www.w3.org/1999/xhtml">
            <p>FORMULA: C6H13NO8P</p>
            <p>KEGG ID: C00352</p>
            <p>PubChem ID: 3645</p>
            <p>ChEBI ID: 15873</p>
          </html>
        </notes>
      </species>
      <species id="M_gam_e" name="D-Glucosamine" compartment="e" charge="1">
        <notes>
          <html xmlns="http://www.w3.org/1999/xhtml">
            <p>FORMULA: C6H14NO5</p>
            <p>KEGG ID: C00329</p>
            <p>PubChem ID: 3623</p>
            <p>ChEBI ID: 47977</p>
          </html>
        </notes>
      </species>
      <species id="M_gbbtn_e" name="gamma-butyrobetaine" compartment="e" charge="0">
        <notes>
          <html xmlns="http://www.w3.org/1999/xhtml">
            <p>FORMULA: C7H15NO2</p>
            <p>KEGG ID: C01181</p>
            <p>PubChem ID: 4408</p>
            <p>ChEBI ID: 1941</p>
          </html>
        </notes>
      </species>
      <species id="M_gdp_e" name="GDP" compartment="e" charge="-3">
        <notes>
          <html xmlns="http://www.w3.org/1999/xhtml">
            <p>FORMULA: C10H12N5O11P2</p>
            <p>KEGG ID: C00035</p>
            <p>PubChem ID: 3337</p>
            <p>ChEBI ID: 17552</p>
          </html>
        </notes>
      </species>
      <species id="M_glc_D_e" name="D-Glucose" compartment="e" charge="0">
        <notes>
          <html xmlns="http://www.w3.org/1999/xhtml">
            <p>FORMULA: C6H12O6</p>
            <p>KEGG ID: C00031</p>
            <p>PubChem ID: 3333</p>
            <p>ChEBI ID: 4167</p>
          </html>
        </notes>
      </species>
      <species id="M_glcn_e" name="D-Gluconate" compartment="e" charge="-1">
        <notes>
          <html xmlns="http://www.w3.org/1999/xhtml">
            <p>FORMULA: C6H11O7</p>
            <p>KEGG ID: C00257</p>
            <p>PubChem ID: 3556</p>
            <p>ChEBI ID: 33198</p>
          </html>
        </notes>
      </species>
      <species id="M_glcr_e" name="D-Glucarate" compartment="e" charge="-2">
        <notes>
          <html xmlns="http://www.w3.org/1999/xhtml">
            <p>FORMULA: C6H8O8</p>
            <p>KEGG ID: C00818</p>
            <p>PubChem ID: 4076</p>
            <p>ChEBI ID: 16002</p>
          </html>
        </notes>
      </species>
      <species id="M_glcur1p_e" name="D-Glucuronate-1-phosphate" compartment="e" charge="-3">
        <notes>
          <html xmlns="http://www.w3.org/1999/xhtml">
            <p>FORMULA: C6H8O10P</p>
            <p>KEGG ID: C05385</p>
            <p>PubChem ID: 7759</p>
            <p>ChEBI ID: 28547</p>
          </html>
        </notes>
      </species>
      <species id="M_glcur_e" name="D-Glucuronate" compartment="e" charge="-1">
        <notes>
          <html xmlns="http://www.w3.org/1999/xhtml">
            <p>FORMULA: C6H9O7</p>
            <p>KEGG ID: C00191</p>
            <p>PubChem ID: 3491</p>
            <p>ChEBI ID:  4178 47952</p>
          </html>
        </notes>
      </species>
      <species id="M_gln_L_e" name="L-Glutamine" compartment="e" charge="0">
        <notes>
          <html xmlns="http://www.w3.org/1999/xhtml">
            <p>FORMULA: C5H10N2O3</p>
            <p>KEGG ID: C00064</p>
            <p>PubChem ID: 3364</p>
            <p>ChEBI ID: 18050</p>
          </html>
        </notes>
      </species>
      <species id="M_glu_L_e" name="L-Glutamate" compartment="e" charge="-1">
        <notes>
          <html xmlns="http://www.w3.org/1999/xhtml">
            <p>FORMULA: C5H8NO4</p>
            <p>KEGG ID: C00025</p>
            <p>PubChem ID: 3327</p>
            <p>ChEBI ID: 16015</p>
          </html>
        </notes>
      </species>
      <species id="M_gly_e" name="Glycine" compartment="e" charge="0">
        <notes>
          <html xmlns="http://www.w3.org/1999/xhtml">
            <p>FORMULA: C2H5NO2</p>
            <p>KEGG ID: C00037</p>
            <p>PubChem ID: 3339</p>
            <p>ChEBI ID: 15428</p>
          </html>
        </notes>
      </species>
      <species id="M_glyald_e" name="D-Glyceraldehyde" compartment="e" charge="0">
        <notes>
          <html xmlns="http://www.w3.org/1999/xhtml">
            <p>FORMULA: C3H6O3</p>
            <p>KEGG ID: C00577</p>
            <p>PubChem ID: 3856</p>
            <p>ChEBI ID: 17378</p>
          </html>
        </notes>
      </species>
      <species id="M_glyb_e" name="Glycine-betaine" compartment="e" charge="0">
        <notes>
          <html xmlns="http://www.w3.org/1999/xhtml">
            <p>FORMULA: C5H11NO2</p>
            <p>KEGG ID: C00719</p>
            <p>PubChem ID: 3985</p>
            <p>ChEBI ID: 17750</p>
          </html>
        </notes>
      </species>
      <species id="M_glyc2p_e" name="Glycerol-2-phosphate" compartment="e" charge="-2">
        <notes>
          <html xmlns="http://www.w3.org/1999/xhtml">
            <p>FORMULA: C3H7O6P</p>
            <p>KEGG ID: C02979</p>
            <p>PubChem ID: 5889</p>
            <p>ChEBI ID: 17270</p>
          </html>
        </notes>
      </species>
      <species id="M_glyc3p_e" name="Glycerol-3-phosphate" compartment="e" charge="-2">
        <notes>
          <html xmlns="http://www.w3.org/1999/xhtml">
            <p>FORMULA: C3H7O6P</p>
            <p>KEGG ID: C00093</p>
            <p>PubChem ID: 3393</p>
            <p>ChEBI ID: 15978</p>
          </html>
        </notes>
      </species>
      <species id="M_glyc_R_e" name="R-Glycerate" compartment="e" charge="-1">
        <notes>
          <html xmlns="http://www.w3.org/1999/xhtml">
            <p>FORMULA: C3H5O4</p>
            <p>KEGG ID: C00258</p>
            <p>PubChem ID: 3557</p>
            <p>ChEBI ID: 32398</p>
          </html>
        </notes>
      </species>
      <species id="M_glyc_e" name="Glycerol" compartment="e" charge="0">
        <notes>
          <html xmlns="http://www.w3.org/1999/xhtml">
            <p>FORMULA: C3H8O3</p>
            <p>KEGG ID: C00116</p>
            <p>PubChem ID: 3416</p>
            <p>ChEBI ID: 17754</p>
          </html>
        </notes>
      </species>
      <species id="M_glyclt_e" name="Glycolate" compartment="e" charge="-1">
        <notes>
          <html xmlns="http://www.w3.org/1999/xhtml">
            <p>FORMULA: C2H3O3</p>
            <p>KEGG ID: C00160</p>
            <p>PubChem ID: 3460</p>
            <p>ChEBI ID: 17497</p>
          </html>
        </notes>
      </species>
      <species id="M_gmp_e" name="GMP" compartment="e" charge="-2">
        <notes>
          <html xmlns="http://www.w3.org/1999/xhtml">
            <p>FORMULA: C10H12N5O8P</p>
            <p>KEGG ID: C00144</p>
            <p>PubChem ID: 3444</p>
            <p>ChEBI ID: 17345</p>
          </html>
        </notes>
      </species>
      <species id="M_gsn_e" name="Guanosine" compartment="e" charge="0">
        <notes>
          <html xmlns="http://www.w3.org/1999/xhtml">
            <p>FORMULA: C10H13N5O5</p>
            <p>KEGG ID: C00387</p>
            <p>PubChem ID: 3677</p>
            <p>ChEBI ID: 16750</p>
          </html>
        </notes>
      </species>
      <species id="M_gthox_e" name="Oxidized-glutathione" compartment="e" charge="-2">
        <notes>
          <html xmlns="http://www.w3.org/1999/xhtml">
            <p>FORMULA: C20H30N6O12S2</p>
            <p>KEGG ID: C00127</p>
            <p>PubChem ID: 3427</p>
            <p>ChEBI ID: 17858</p>
          </html>
        </notes>
      </species>
      <species id="M_gthrd_e" name="Reduced-glutathione" compartment="e" charge="-1">
        <notes>
          <html xmlns="http://www.w3.org/1999/xhtml">
            <p>FORMULA: C10H16N3O6S</p>
            <p>KEGG ID: C00051</p>
            <p>PubChem ID: 3353</p>
            <p>ChEBI ID: 16856</p>
          </html>
        </notes>
      </species>
      <species id="M_gtp_e" name="GTP" compartment="e" charge="-4">
        <notes>
          <html xmlns="http://www.w3.org/1999/xhtml">
            <p>FORMULA: C10H12N5O14P3</p>
            <p>KEGG ID: C00044</p>
            <p>PubChem ID: 3346</p>
            <p>ChEBI ID: 15996</p>
          </html>
        </notes>
      </species>
      <species id="M_gua_e" name="Guanine" compartment="e" charge="0">
        <notes>
          <html xmlns="http://www.w3.org/1999/xhtml">
            <p>FORMULA: C5H5N5O</p>
            <p>KEGG ID: C00242</p>
            <p>PubChem ID: 3541</p>
            <p>ChEBI ID: 16235</p>
          </html>
        </notes>
      </species>
      <species id="M_h2_e" name="H2" compartment="e" charge="0">
        <notes>
          <html xmlns="http://www.w3.org/1999/xhtml">
            <p>FORMULA: H2</p>
            <p>KEGG ID: C00282</p>
            <p>PubChem ID: 3577</p>
            <p>ChEBI ID: 18276</p>
          </html>
        </notes>
      </species>
      <species id="M_h2o2_e" name="Hydrogen-peroxide" compartment="e" charge="0">
        <notes>
          <html xmlns="http://www.w3.org/1999/xhtml">
            <p>FORMULA: H2O2</p>
            <p>KEGG ID: C00027</p>
            <p>PubChem ID: 3329</p>
            <p>ChEBI ID: 16240</p>
          </html>
        </notes>
      </species>
      <species id="M_h2o_e" name="H2O" compartment="e" charge="0">
        <notes>
          <html xmlns="http://www.w3.org/1999/xhtml">
            <p>FORMULA: H2O</p>
            <p>KEGG ID: C00001</p>
            <p>PubChem ID: 3303</p>
            <p>ChEBI ID: 15377</p>
          </html>
        </notes>
      </species>
      <species id="M_h2s_e" name="Hydrogen-sulfide" compartment="e" charge="0">
        <notes>
          <html xmlns="http://www.w3.org/1999/xhtml">
            <p>FORMULA: H2S</p>
            <p>KEGG ID: C00283</p>
            <p>PubChem ID: 3578</p>
            <p>ChEBI ID: 16136</p>
          </html>
        </notes>
      </species>
      <species id="M_h_e" name="H" compartment="e" charge="1">
        <notes>
          <html xmlns="http://www.w3.org/1999/xhtml">
            <p>FORMULA: H</p>
            <p>KEGG ID: C00080</p>
            <p>PubChem ID: 3380</p>
            <p>ChEBI ID: 15378</p>
          </html>
        </notes>
      </species>
      <species id="M_hacolipa_e" name="hepta-acylated-core-oligosaccharide-lipid-A-E-coli" compartment="e" charge="-11">
        <notes>
          <html xmlns="http://www.w3.org/1999/xhtml">
            <p>FORMULA: C192H333N2O101P4</p>
            <p>KEGG ID: NA</p>
            <p>PubChem ID: NA</p>
            <p>ChEBI ID: NA</p>
          </html>
        </notes>
      </species>
      <species id="M_halipa_e" name="hepta-acylated-KDO-2-lipid-A" compartment="e" charge="-6">
        <notes>
          <html xmlns="http://www.w3.org/1999/xhtml">
            <p>FORMULA: C126H226N2O40P2</p>
            <p>KEGG ID: NA</p>
            <p>PubChem ID: NA</p>
            <p>ChEBI ID: NA</p>
          </html>
        </notes>
      </species>
      <species id="M_hdca_e" name="Hexadecanoate-n-C160" compartment="e" charge="-1">
        <notes>
          <html xmlns="http://www.w3.org/1999/xhtml">
            <p>FORMULA: C16H31O2</p>
            <p>KEGG ID: C00249</p>
            <p>PubChem ID: 3548</p>
            <p>ChEBI ID: 15756</p>
          </html>
        </notes>
      </species>
      <species id="M_hdcea_e" name="Hexadecenoate-n-C161" compartment="e" charge="-1">
        <notes>
          <html xmlns="http://www.w3.org/1999/xhtml">
            <p>FORMULA: C16H29O2</p>
            <p>KEGG ID: C00249</p>
            <p>PubChem ID: 3548</p>
            <p>ChEBI ID: 15756</p>
          </html>
        </notes>
      </species>
      <species id="M_hg2_e" name="Hg2" compartment="e" charge="2">
        <notes>
          <html xmlns="http://www.w3.org/1999/xhtml">
            <p>FORMULA: Hg</p>
            <p>KEGG ID: C00703</p>
            <p>PubChem ID: 3970</p>
            <p>ChEBI ID: 16793</p>
          </html>
        </notes>
      </species>
      <species id="M_his_L_e" name="L-Histidine" compartment="e" charge="0">
        <notes>
          <html xmlns="http://www.w3.org/1999/xhtml">
            <p>FORMULA: C6H9N3O2</p>
            <p>KEGG ID: C00135</p>
            <p>PubChem ID: 3435</p>
            <p>ChEBI ID: 15971</p>
          </html>
        </notes>
      </species>
      <species id="M_hom_L_e" name="L-Homoserine" compartment="e" charge="0">
        <notes>
          <html xmlns="http://www.w3.org/1999/xhtml">
            <p>FORMULA: C4H9NO3</p>
            <p>KEGG ID: C00263</p>
            <p>PubChem ID: 3561</p>
            <p>ChEBI ID: 15699</p>
          </html>
        </notes>
      </species>
      <species id="M_hxa_e" name="Hexanoate-n-C60" compartment="e" charge="-1">
        <notes>
          <html xmlns="http://www.w3.org/1999/xhtml">
            <p>FORMULA: C6H11O2</p>
            <p>KEGG ID: C01585</p>
            <p>PubChem ID: 4740</p>
            <p>ChEBI ID: 30776</p>
          </html>
        </notes>
      </species>
      <species id="M_hxan_e" name="Hypoxanthine" compartment="e" charge="0">
        <notes>
          <html xmlns="http://www.w3.org/1999/xhtml">
            <p>FORMULA: C5H4N4O</p>
            <p>KEGG ID: C00262</p>
            <p>PubChem ID: 3560</p>
            <p>ChEBI ID: 17368</p>
          </html>
        </notes>
      </species>
      <species id="M_idon_L_e" name="L-Idonate" compartment="e" charge="-1">
        <notes>
          <html xmlns="http://www.w3.org/1999/xhtml">
            <p>FORMULA: C6H11O7</p>
            <p>KEGG ID: C00770</p>
            <p>PubChem ID: 4032</p>
            <p>ChEBI ID: 17796</p>
          </html>
        </notes>
      </species>
      <species id="M_ile_L_e" name="L-Isoleucine" compartment="e" charge="0">
        <notes>
          <html xmlns="http://www.w3.org/1999/xhtml">
            <p>FORMULA: C6H13NO2</p>
            <p>KEGG ID: C00407</p>
            <p>PubChem ID: 3697</p>
            <p>ChEBI ID: 17191</p>
          </html>
        </notes>
      </species>
      <species id="M_imp_e" name="IMP" compartment="e" charge="-2">
        <notes>
          <html xmlns="http://www.w3.org/1999/xhtml">
            <p>FORMULA: C10H11N4O8P</p>
            <p>KEGG ID: C00130</p>
            <p>PubChem ID: 3430</p>
            <p>ChEBI ID: 17202</p>
          </html>
        </notes>
      </species>
      <species id="M_indole_e" name="Indole" compartment="e" charge="0">
        <notes>
          <html xmlns="http://www.w3.org/1999/xhtml">
            <p>FORMULA: C8H7N</p>
            <p>KEGG ID: C00463</p>
            <p>PubChem ID: 3747</p>
            <p>ChEBI ID: 16881</p>
          </html>
        </notes>
      </species>
      <species id="M_inost_e" name="myo-Inositol" compartment="e" charge="0">
        <notes>
          <html xmlns="http://www.w3.org/1999/xhtml">
            <p>FORMULA: C6H12O6</p>
            <p>KEGG ID: C00137</p>
            <p>PubChem ID: 3437</p>
            <p>ChEBI ID: 17268</p>
          </html>
        </notes>
      </species>
      <species id="M_ins_e" name="Inosine" compartment="e" charge="0">
        <notes>
          <html xmlns="http://www.w3.org/1999/xhtml">
            <p>FORMULA: C10H12N4O5</p>
            <p>KEGG ID: C00294</p>
            <p>PubChem ID: 3588</p>
            <p>ChEBI ID: 17596</p>
          </html>
        </notes>
      </species>
      <species id="M_isetac_e" name="Isethionic-acid" compartment="e" charge="-1">
        <notes>
          <html xmlns="http://www.w3.org/1999/xhtml">
            <p>FORMULA: C2H5O4S</p>
            <p>KEGG ID: C05123</p>
            <p>PubChem ID: 7545</p>
            <p>ChEBI ID: NA</p>
          </html>
        </notes>
      </species>
      <species id="M_k_e" name="potassium" compartment="e" charge="1">
        <notes>
          <html xmlns="http://www.w3.org/1999/xhtml">
            <p>FORMULA: K</p>
            <p>KEGG ID: C00238</p>
            <p>PubChem ID: 3537</p>
            <p>ChEBI ID: 29103</p>
          </html>
        </notes>
      </species>
      <species id="M_kdo2lipid4_e" name="KDO-2-lipid-IV-A" compartment="e" charge="-6">
        <notes>
          <html xmlns="http://www.w3.org/1999/xhtml">
            <p>FORMULA: C84H148N2O37P2</p>
            <p>KEGG ID: C06025</p>
            <p>PubChem ID: 8297</p>
            <p>ChEBI ID: NA</p>
          </html>
        </notes>
      </species>
      <species id="M_lac_L_e" name="L-Lactate" compartment="e" charge="-1">
        <notes>
          <html xmlns="http://www.w3.org/1999/xhtml">
            <p>FORMULA: C3H5O3</p>
            <p>KEGG ID: C00186</p>
            <p>PubChem ID: 3486</p>
            <p>ChEBI ID: 422</p>
          </html>
        </notes>
      </species>
      <species id="M_lcts_e" name="Lactose" compartment="e" charge="0">
        <notes>
          <html xmlns="http://www.w3.org/1999/xhtml">
            <p>FORMULA: C12H22O11</p>
            <p>KEGG ID: C00243</p>
            <p>PubChem ID: 3542</p>
            <p>ChEBI ID: 36219</p>
          </html>
        </notes>
      </species>
      <species id="M_leu_L_e" name="L-Leucine" compartment="e" charge="0">
        <notes>
          <html xmlns="http://www.w3.org/1999/xhtml">
            <p>FORMULA: C6H13NO2</p>
            <p>KEGG ID: C00123</p>
            <p>PubChem ID: 3423</p>
            <p>ChEBI ID: 15603</p>
          </html>
        </notes>
      </species>
      <species id="M_lipa_e" name="KDO-2-lipid-A" compartment="e" charge="-6">
        <notes>
          <html xmlns="http://www.w3.org/1999/xhtml">
            <p>FORMULA: C110H196N2O39P2</p>
            <p>KEGG ID: C06026</p>
            <p>PubChem ID: 8298</p>
            <p>ChEBI ID: 27963</p>
          </html>
        </notes>
      </species>
      <species id="M_lys_L_e" name="L-Lysine" compartment="e" charge="1">
        <notes>
          <html xmlns="http://www.w3.org/1999/xhtml">
            <p>FORMULA: C6H15N2O2</p>
            <p>KEGG ID: C00047</p>
            <p>PubChem ID: 3349</p>
            <p>ChEBI ID: 18019</p>
          </html>
        </notes>
      </species>
      <species id="M_lyx_L_e" name="L-Lyxose" compartment="e" charge="0">
        <notes>
          <html xmlns="http://www.w3.org/1999/xhtml">
            <p>FORMULA: C5H10O5</p>
            <p>KEGG ID: C01508</p>
            <p>PubChem ID: 4676</p>
            <p>ChEBI ID: 28480</p>
          </html>
        </notes>
      </species>
      <species id="M_mal_D_e" name="D-Malate" compartment="e" charge="-2">
        <notes>
          <html xmlns="http://www.w3.org/1999/xhtml">
            <p>FORMULA: C4H4O5</p>
            <p>KEGG ID: C00497</p>
            <p>PubChem ID: 3780</p>
            <p>ChEBI ID: 30796</p>
          </html>
        </notes>
      </species>
      <species id="M_mal_L_e" name="L-Malate" compartment="e" charge="-2">
        <notes>
          <html xmlns="http://www.w3.org/1999/xhtml">
            <p>FORMULA: C4H4O5</p>
            <p>KEGG ID: C00149</p>
            <p>PubChem ID: 3449</p>
            <p>ChEBI ID: 30797</p>
          </html>
        </notes>
      </species>
      <species id="M_malt_e" name="Maltose" compartment="e" charge="0">
        <notes>
          <html xmlns="http://www.w3.org/1999/xhtml">
            <p>FORMULA: C12H22O11</p>
            <p>KEGG ID: C00208</p>
            <p>PubChem ID: 3508</p>
            <p>ChEBI ID: 17306</p>
          </html>
        </notes>
      </species>
      <species id="M_malthx_e" name="Maltohexaose" compartment="e" charge="0">
        <notes>
          <html xmlns="http://www.w3.org/1999/xhtml">
            <p>FORMULA: C36H62O31</p>
            <p>KEGG ID: C01936</p>
            <p>PubChem ID: 5041</p>
            <p>ChEBI ID: NA</p>
          </html>
        </notes>
      </species>
      <species id="M_maltpt_e" name="Maltopentaose" compartment="e" charge="0">
        <notes>
          <html xmlns="http://www.w3.org/1999/xhtml">
            <p>FORMULA: C30H52O26</p>
            <p>KEGG ID: NA</p>
            <p>PubChem ID: 124005??3611</p>
            <p>ChEBI ID: 28057</p>
          </html>
        </notes>
      </species>
      <species id="M_malttr_e" name="Maltotriose" compartment="e" charge="0">
        <notes>
          <html xmlns="http://www.w3.org/1999/xhtml">
            <p>FORMULA: C18H32O16</p>
            <p>KEGG ID: C01835</p>
            <p>PubChem ID: 4954</p>
            <p>ChEBI ID: 27931</p>
          </html>
        </notes>
      </species>
      <species id="M_maltttr_e" name="Maltotetraose" compartment="e" charge="0">
        <notes>
          <html xmlns="http://www.w3.org/1999/xhtml">
            <p>FORMULA: C24H42O21</p>
            <p>KEGG ID: C02052</p>
            <p>PubChem ID: 5141</p>
            <p>ChEBI ID: NA</p>
          </html>
        </notes>
      </species>
      <species id="M_man6p_e" name="D-Mannose-6-phosphate" compartment="e" charge="-2">
        <notes>
          <html xmlns="http://www.w3.org/1999/xhtml">
            <p>FORMULA: C6H11O9P</p>
            <p>KEGG ID: C00275</p>
            <p>PubChem ID: 3572</p>
            <p>ChEBI ID: 17369</p>
          </html>
        </notes>
      </species>
      <species id="M_man_e" name="D-Mannose" compartment="e" charge="0">
        <notes>
          <html xmlns="http://www.w3.org/1999/xhtml">
            <p>FORMULA: C6H12O6</p>
            <p>KEGG ID: C00159</p>
            <p>PubChem ID: 3459</p>
            <p>ChEBI ID: 4208</p>
          </html>
        </notes>
      </species>
      <species id="M_manglyc_e" name="2-alpha-D-Mannosyl-D-glycerate" compartment="e" charge="-1">
        <notes>
          <html xmlns="http://www.w3.org/1999/xhtml">
            <p>FORMULA: C9H15O9</p>
            <p>KEGG ID: C11544</p>
            <p>PubChem ID: 13711</p>
            <p>ChEBI ID: 15847</p>
          </html>
        </notes>
      </species>
      <species id="M_melib_e" name="Melibiose" compartment="e" charge="0">
        <notes>
          <html xmlns="http://www.w3.org/1999/xhtml">
            <p>FORMULA: C12H22O11</p>
            <p>KEGG ID: C05402</p>
            <p>PubChem ID: 7769</p>
            <p>ChEBI ID: 28053</p>
          </html>
        </notes>
      </species>
      <species id="M_met_D_e" name="D-Methionine" compartment="e" charge="0">
        <notes>
          <html xmlns="http://www.w3.org/1999/xhtml">
            <p>FORMULA: C5H10NO2S</p>
            <p>KEGG ID: C00855</p>
            <p>PubChem ID: 4112</p>
            <p>ChEBI ID: 16867</p>
          </html>
        </notes>
      </species>
      <species id="M_met_L_e" name="L-Methionine" compartment="e" charge="0">
        <notes>
          <html xmlns="http://www.w3.org/1999/xhtml">
            <p>FORMULA: C5H11NO2S</p>
            <p>KEGG ID: C00073</p>
            <p>PubChem ID: 3373</p>
            <p>ChEBI ID: 16643</p>
          </html>
        </notes>
      </species>
      <species id="M_metsox_R_L_e" name="L-methionine-R-sulfoxide" compartment="e" charge="0">
        <notes>
          <html xmlns="http://www.w3.org/1999/xhtml">
            <p>FORMULA: C5H11NO3S</p>
            <p>KEGG ID: NA</p>
            <p>PubChem ID: 847</p>
            <p>ChEBI ID: NA</p>
          </html>
        </notes>
      </species>
      <species id="M_metsox_S_L_e" name="L-Methionine-Sulfoxide" compartment="e" charge="0">
        <notes>
          <html xmlns="http://www.w3.org/1999/xhtml">
            <p>FORMULA: C5H11NO3S</p>
            <p>KEGG ID: C02989</p>
            <p>PubChem ID: 5898</p>
            <p>ChEBI ID: 17016</p>
          </html>
        </notes>
      </species>
      <species id="M_mg2_e" name="magnesium" compartment="e" charge="2">
        <notes>
          <html xmlns="http://www.w3.org/1999/xhtml">
            <p>FORMULA: Mg</p>
            <p>KEGG ID: C00305</p>
            <p>PubChem ID: 3599</p>
            <p>ChEBI ID: 18420</p>
          </html>
        </notes>
      </species>
      <species id="M_minohp_e" name="myo-Inositol-hexakisphosphate" compartment="e" charge="-12">
        <notes>
          <html xmlns="http://www.w3.org/1999/xhtml">
            <p>FORMULA: C6H6O24P6</p>
            <p>KEGG ID: C01204</p>
            <p>PubChem ID: 4428</p>
            <p>ChEBI ID: 17401</p>
          </html>
        </notes>
      </species>
      <species id="M_mmet_e" name="S-Methyl-L-methionine" compartment="e" charge="1">
        <notes>
          <html xmlns="http://www.w3.org/1999/xhtml">
            <p>FORMULA: C6H14NO2S</p>
            <p>KEGG ID: C03172</p>
            <p>PubChem ID: 6054</p>
            <p>ChEBI ID: 17728</p>
          </html>
        </notes>
      </species>
      <species id="M_mn2_e" name="Mn2" compartment="e" charge="2">
        <notes>
          <html xmlns="http://www.w3.org/1999/xhtml">
            <p>FORMULA: Mn</p>
            <p>KEGG ID: C00034</p>
            <p>PubChem ID: 3336</p>
            <p>ChEBI ID: 18291</p>
          </html>
        </notes>
      </species>
      <species id="M_mnl_e" name="D-Mannitol" compartment="e" charge="0">
        <notes>
          <html xmlns="http://www.w3.org/1999/xhtml">
            <p>FORMULA: C6H14O6</p>
            <p>KEGG ID: C00392</p>
            <p>PubChem ID: 3682</p>
            <p>ChEBI ID: 16899</p>
          </html>
        </notes>
      </species>
      <species id="M_mobd_e" name="Molybdate-MoO4" compartment="e" charge="-2">
        <notes>
          <html xmlns="http://www.w3.org/1999/xhtml">
            <p>FORMULA: MoO4</p>
            <p>KEGG ID: C06232</p>
            <p>PubChem ID: 8475</p>
            <p>ChEBI ID: 36264</p>
          </html>
        </notes>
      </species>
      <species id="M_mso3_e" name="methanesulfonate" compartment="e" charge="-1">
        <notes>
          <html xmlns="http://www.w3.org/1999/xhtml">
            <p>FORMULA: CH3O3S</p>
            <p>KEGG ID: NA</p>
            <p>PubChem ID: 49991312</p>
            <p>ChEBI ID: 25224</p>
          </html>
        </notes>
      </species>
      <species id="M_n2o_e" name="Nitrous-oxide" compartment="e" charge="0">
        <notes>
          <html xmlns="http://www.w3.org/1999/xhtml">
            <p>FORMULA: N2O</p>
            <p>KEGG ID: C00887</p>
            <p>PubChem ID: 4143</p>
            <p>ChEBI ID: 17045</p>
          </html>
        </notes>
      </species>
      <species id="M_na1_e" name="Sodium" compartment="e" charge="1">
        <notes>
          <html xmlns="http://www.w3.org/1999/xhtml">
            <p>FORMULA: Na</p>
            <p>KEGG ID: C01330</p>
            <p>PubChem ID: 4541</p>
            <p>ChEBI ID: 29101</p>
          </html>
        </notes>
      </species>
      <species id="M_nac_e" name="Nicotinate" compartment="e" charge="-1">
        <notes>
          <html xmlns="http://www.w3.org/1999/xhtml">
            <p>FORMULA: C6H4NO2</p>
            <p>KEGG ID: C00253</p>
            <p>PubChem ID: 3552</p>
            <p>ChEBI ID: 15940</p>
          </html>
        </notes>
      </species>
      <species id="M_nh4_e" name="Ammonium" compartment="e" charge="1">
        <notes>
          <html xmlns="http://www.w3.org/1999/xhtml">
            <p>FORMULA: H4N</p>
            <p>KEGG ID: C01342</p>
            <p>PubChem ID: 4547</p>
            <p>ChEBI ID: 28938</p>
          </html>
        </notes>
      </species>
      <species id="M_ni2_e" name="nickel" compartment="e" charge="2">
        <notes>
          <html xmlns="http://www.w3.org/1999/xhtml">
            <p>FORMULA: Ni</p>
            <p>KEGG ID: C00291</p>
            <p>PubChem ID: 3585</p>
            <p>ChEBI ID: 28112</p>
          </html>
        </notes>
      </species>
      <species id="M_nmn_e" name="NMN" compartment="e" charge="-1">
        <notes>
          <html xmlns="http://www.w3.org/1999/xhtml">
            <p>FORMULA: C11H14N2O8P</p>
            <p>KEGG ID: C00455</p>
            <p>PubChem ID: 3741</p>
            <p>ChEBI ID: 16171</p>
          </html>
        </notes>
      </species>
      <species id="M_no2_e" name="Nitrite" compartment="e" charge="-1">
        <notes>
          <html xmlns="http://www.w3.org/1999/xhtml">
            <p>FORMULA: NO2</p>
            <p>KEGG ID: C00088</p>
            <p>PubChem ID: 3388</p>
            <p>ChEBI ID: 16301</p>
          </html>
        </notes>
      </species>
      <species id="M_no3_e" name="Nitrate" compartment="e" charge="-1">
        <notes>
          <html xmlns="http://www.w3.org/1999/xhtml">
            <p>FORMULA: NO3</p>
            <p>KEGG ID: C00244</p>
            <p>PubChem ID: 3543</p>
            <p>ChEBI ID: 48107</p>
          </html>
        </notes>
      </species>
      <species id="M_no_e" name="Nitric-oxide" compartment="e" charge="0">
        <notes>
          <html xmlns="http://www.w3.org/1999/xhtml">
            <p>FORMULA: NO</p>
            <p>KEGG ID: C00533</p>
            <p>PubChem ID: 3815</p>
            <p>ChEBI ID: 16480</p>
          </html>
        </notes>
      </species>
      <species id="M_o2_e" name="O2" compartment="e" charge="0">
        <notes>
          <html xmlns="http://www.w3.org/1999/xhtml">
            <p>FORMULA: O2</p>
            <p>KEGG ID: C00007</p>
            <p>PubChem ID: 3309</p>
            <p>ChEBI ID: 15379</p>
          </html>
        </notes>
      </species>
      <species id="M_o2s_e" name="Superoxide-anion" compartment="e" charge="-1">
        <notes>
          <html xmlns="http://www.w3.org/1999/xhtml">
            <p>FORMULA: O2</p>
            <p>KEGG ID: C00704</p>
            <p>PubChem ID: 3971</p>
            <p>ChEBI ID: 18421</p>
          </html>
        </notes>
      </species>
      <species id="M_ocdca_e" name="octadecanoate-n-C180" compartment="e" charge="-1">
        <notes>
          <html xmlns="http://www.w3.org/1999/xhtml">
            <p>FORMULA: C18H35O2</p>
            <p>KEGG ID: C01530</p>
            <p>PubChem ID: 4692</p>
            <p>ChEBI ID: 25629</p>
          </html>
        </notes>
      </species>
      <species id="M_ocdcea_e" name="octadecenoate-n-C181" compartment="e" charge="-1">
        <notes>
          <html xmlns="http://www.w3.org/1999/xhtml">
            <p>FORMULA: C18H33O2</p>
            <p>KEGG ID: NA</p>
            <p>PubChem ID: 3978</p>
            <p>ChEBI ID: 16196</p>
          </html>
        </notes>
      </species>
      <species id="M_octa_e" name="octanoate-n-C80" compartment="e" charge="-1">
        <notes>
          <html xmlns="http://www.w3.org/1999/xhtml">
            <p>FORMULA: C8H15O2</p>
            <p>KEGG ID: C06423</p>
            <p>PubChem ID: 8658</p>
            <p>ChEBI ID: 28837</p>
          </html>
        </notes>
      </species>
      <species id="M_orn_e" name="Ornithine" compartment="e" charge="1">
        <notes>
          <html xmlns="http://www.w3.org/1999/xhtml">
            <p>FORMULA: C5H13N2O2</p>
            <p>KEGG ID: C01602</p>
            <p>PubChem ID: 4756</p>
            <p>ChEBI ID: 18257</p>
          </html>
        </notes>
      </species>
      <species id="M_orot_e" name="Orotate" compartment="e" charge="-1">
        <notes>
          <html xmlns="http://www.w3.org/1999/xhtml">
            <p>FORMULA: C5H3N2O4</p>
            <p>KEGG ID: C00295</p>
            <p>PubChem ID: 3589</p>
            <p>ChEBI ID: 16742</p>
          </html>
        </notes>
      </species>
      <species id="M_oaa_e" name="Oxaloacetate" compartment="e" charge="-2">
        <notes>
          <html xmlns="http://www.w3.org/1999/xhtml">
            <p>FORMULA: C4H2O5</p>
            <p>KEGG ID: C00036</p>
            <p>PubChem ID: 3338</p>
            <p>ChEBI ID: 30744</p>
          </html>
        </notes>
      </species>
      <species id="M_pacald_e" name="Phenylacetaldehyde" compartment="e" charge="0">
        <notes>
          <html xmlns="http://www.w3.org/1999/xhtml">
            <p>FORMULA: C8H8O</p>
            <p>KEGG ID: C00601</p>
            <p>PubChem ID: 3876</p>
            <p>ChEBI ID: 16424</p>
          </html>
        </notes>
      </species>
      <species id="M_peamn_e" name="Phenethylamine" compartment="e" charge="1">
        <notes>
          <html xmlns="http://www.w3.org/1999/xhtml">
            <p>FORMULA: C8H12N</p>
            <p>KEGG ID: C05332</p>
            <p>PubChem ID: 7711</p>
            <p>ChEBI ID: 18397</p>
          </html>
        </notes>
      </species>
      <species id="M_phe_L_e" name="L-Phenylalanine" compartment="e" charge="0">
        <notes>
          <html xmlns="http://www.w3.org/1999/xhtml">
            <p>FORMULA: C9H11NO2</p>
            <p>KEGG ID: C00079</p>
            <p>PubChem ID: 3379</p>
            <p>ChEBI ID: 17295</p>
          </html>
        </notes>
      </species>
      <species id="M_pheme_e" name="Protoheme" compartment="e" charge="-2">
        <notes>
          <html xmlns="http://www.w3.org/1999/xhtml">
            <p>FORMULA: C34H30FeN4O4</p>
            <p>KEGG ID: C00032</p>
            <p>PubChem ID: 3334</p>
            <p>ChEBI ID: 17627</p>
          </html>
        </notes>
      </species>
      <species id="M_pi_e" name="Phosphate" compartment="e" charge="-2">
        <notes>
          <html xmlns="http://www.w3.org/1999/xhtml">
            <p>FORMULA: HO4P</p>
            <p>KEGG ID: C00009</p>
            <p>PubChem ID: 3311</p>
            <p>ChEBI ID: 18367</p>
          </html>
        </notes>
      </species>
      <species id="M_pnto_R_e" name="R-Pantothenate" compartment="e" charge="-1">
        <notes>
          <html xmlns="http://www.w3.org/1999/xhtml">
            <p>FORMULA: C9H16NO5</p>
            <p>KEGG ID: C00864</p>
            <p>PubChem ID: 4121</p>
            <p>ChEBI ID:  29032 46905 7916</p>
          </html>
        </notes>
      </species>
      <species id="M_ppa_e" name="Propionate-n-C30" compartment="e" charge="-1">
        <notes>
          <html xmlns="http://www.w3.org/1999/xhtml">
            <p>FORMULA: C3H5O2</p>
            <p>KEGG ID: C00163</p>
            <p>PubChem ID: 3463</p>
            <p>ChEBI ID: 30768</p>
          </html>
        </notes>
      </species>
      <species id="M_ppal_e" name="Propanal" compartment="e" charge="0">
        <notes>
          <html xmlns="http://www.w3.org/1999/xhtml">
            <p>FORMULA: C3H6O</p>
            <p>KEGG ID: C00479</p>
            <p>PubChem ID: 3762</p>
            <p>ChEBI ID: 17153</p>
          </html>
        </notes>
      </species>
      <species id="M_pppn_e" name="Phenylpropanoate" compartment="e" charge="-1">
        <notes>
          <html xmlns="http://www.w3.org/1999/xhtml">
            <p>FORMULA: C9H9O2</p>
            <p>KEGG ID: C05629</p>
            <p>PubChem ID: 7943</p>
            <p>ChEBI ID: 28631</p>
          </html>
        </notes>
      </species>
      <species id="M_ppt_e" name="Phosphonate" compartment="e" charge="-2">
        <notes>
          <html xmlns="http://www.w3.org/1999/xhtml">
            <p>FORMULA: HO3P</p>
            <p>KEGG ID: C06701</p>
            <p>PubChem ID: 8926</p>
            <p>ChEBI ID: NA</p>
          </html>
        </notes>
      </species>
      <species id="M_pro_L_e" name="L-Proline" compartment="e" charge="0">
        <notes>
          <html xmlns="http://www.w3.org/1999/xhtml">
            <p>FORMULA: C5H9NO2</p>
            <p>KEGG ID: C00148</p>
            <p>PubChem ID: 3448</p>
            <p>ChEBI ID: 17203</p>
          </html>
        </notes>
      </species>
      <species id="M_progly_e" name="L-Prolinylglycine" compartment="e" charge="0">
        <notes>
          <html xmlns="http://www.w3.org/1999/xhtml">
            <p>FORMULA: C7H12N2O3</p>
            <p>KEGG ID: NA</p>
            <p>PubChem ID: NA</p>
            <p>ChEBI ID: NA</p>
          </html>
        </notes>
      </species>
      <species id="M_psclys_e" name="psicoselysine" compartment="e" charge="1">
        <notes>
          <html xmlns="http://www.w3.org/1999/xhtml">
            <p>FORMULA: C12H25N2O7</p>
            <p>KEGG ID: NA</p>
            <p>PubChem ID: NA</p>
            <p>ChEBI ID: NA</p>
          </html>
        </notes>
      </species>
      <species id="M_pser_L_e" name="O-Phospho-L-serine" compartment="e" charge="-2">
        <notes>
          <html xmlns="http://www.w3.org/1999/xhtml">
            <p>FORMULA: C3H6NO6P</p>
            <p>KEGG ID: C01005</p>
            <p>PubChem ID: 4251</p>
            <p>ChEBI ID: 15811</p>
          </html>
        </notes>
      </species>
      <species id="M_ptrc_e" name="Putrescine" compartment="e" charge="2">
        <notes>
          <html xmlns="http://www.w3.org/1999/xhtml">
            <p>FORMULA: C4H14N2</p>
            <p>KEGG ID: C00134</p>
            <p>PubChem ID: 3434</p>
            <p>ChEBI ID: 17148</p>
          </html>
        </notes>
      </species>
      <species id="M_pyr_e" name="Pyruvate" compartment="e" charge="-1">
        <notes>
          <html xmlns="http://www.w3.org/1999/xhtml">
            <p>FORMULA: C3H3O3</p>
            <p>KEGG ID: C00022</p>
            <p>PubChem ID: 3324</p>
            <p>ChEBI ID: 32816</p>
          </html>
        </notes>
      </species>
      <species id="M_r5p_e" name="alpha-D-Ribose-5-phosphate" compartment="e" charge="-2">
        <notes>
          <html xmlns="http://www.w3.org/1999/xhtml">
            <p>FORMULA: C5H9O8P</p>
            <p>KEGG ID: C00117</p>
            <p>PubChem ID: 3417</p>
            <p>ChEBI ID: 17797</p>
          </html>
        </notes>
      </species>
      <species id="M_rib_D_e" name="D-Ribose" compartment="e" charge="0">
        <notes>
          <html xmlns="http://www.w3.org/1999/xhtml">
            <p>FORMULA: C5H10O5</p>
            <p>KEGG ID: C00121</p>
            <p>PubChem ID: 3421</p>
            <p>ChEBI ID: 47013</p>
          </html>
        </notes>
      </species>
      <species id="M_rmn_e" name="L-Rhamnose" compartment="e" charge="0">
        <notes>
          <html xmlns="http://www.w3.org/1999/xhtml">
            <p>FORMULA: C6H12O5</p>
            <p>KEGG ID: C00507</p>
            <p>PubChem ID: 3790</p>
            <p>ChEBI ID: 16055</p>
          </html>
        </notes>
      </species>
      <species id="M_sbt_D_e" name="D-Sorbitol" compartment="e" charge="0">
        <notes>
          <html xmlns="http://www.w3.org/1999/xhtml">
            <p>FORMULA: C6H14O6</p>
            <p>KEGG ID: C00794</p>
            <p>PubChem ID: 4052</p>
            <p>ChEBI ID: 17924</p>
          </html>
        </notes>
      </species>
      <species id="M_ser_L_e" name="L-Serine" compartment="e" charge="0">
        <notes>
          <html xmlns="http://www.w3.org/1999/xhtml">
            <p>FORMULA: C3H7NO3</p>
            <p>KEGG ID: C00065</p>
            <p>PubChem ID: 3365</p>
            <p>ChEBI ID: 17115</p>
          </html>
        </notes>
      </species>
      <species id="M_skm_e" name="Shikimate" compartment="e" charge="-1">
        <notes>
          <html xmlns="http://www.w3.org/1999/xhtml">
            <p>FORMULA: C7H9O5</p>
            <p>KEGG ID: C00493</p>
            <p>PubChem ID: 3776</p>
            <p>ChEBI ID: 16119</p>
          </html>
        </notes>
      </species>
      <species id="M_so2_e" name="sulfur-dioxide" compartment="e" charge="0">
        <notes>
          <html xmlns="http://www.w3.org/1999/xhtml">
            <p>FORMULA: O2S</p>
            <p>KEGG ID: C09306</p>
            <p>PubChem ID: 11497</p>
            <p>ChEBI ID: 18422</p>
          </html>
        </notes>
      </species>
      <species id="M_so3_e" name="Sulfite" compartment="e" charge="-2">
        <notes>
          <html xmlns="http://www.w3.org/1999/xhtml">
            <p>FORMULA: O3S</p>
            <p>KEGG ID: C00094</p>
            <p>PubChem ID: 3394</p>
            <p>ChEBI ID: 48854</p>
          </html>
        </notes>
      </species>
      <species id="M_so4_e" name="Sulfate" compartment="e" charge="-2">
        <notes>
          <html xmlns="http://www.w3.org/1999/xhtml">
            <p>FORMULA: O4S</p>
            <p>KEGG ID: C00059</p>
            <p>PubChem ID: 3359</p>
            <p>ChEBI ID: 16189</p>
          </html>
        </notes>
      </species>
      <species id="M_spmd_e" name="Spermidine" compartment="e" charge="3">
        <notes>
          <html xmlns="http://www.w3.org/1999/xhtml">
            <p>FORMULA: C7H22N3</p>
            <p>KEGG ID: C00315</p>
            <p>PubChem ID: 3609</p>
            <p>ChEBI ID: 16610</p>
          </html>
        </notes>
      </species>
      <species id="M_succ_e" name="Succinate" compartment="e" charge="-2">
        <notes>
          <html xmlns="http://www.w3.org/1999/xhtml">
            <p>FORMULA: C4H4O4</p>
            <p>KEGG ID: C00042</p>
            <p>PubChem ID: 3344</p>
            <p>ChEBI ID: 15741</p>
          </html>
        </notes>
      </species>
      <species id="M_sucr_e" name="Sucrose" compartment="e" charge="0">
        <notes>
          <html xmlns="http://www.w3.org/1999/xhtml">
            <p>FORMULA: C12H22O11</p>
            <p>KEGG ID: C00089</p>
            <p>PubChem ID: 3389</p>
            <p>ChEBI ID: 17992</p>
          </html>
        </notes>
      </species>
      <species id="M_sulfac_e" name="sulfoacetate" compartment="e" charge="-2">
        <notes>
          <html xmlns="http://www.w3.org/1999/xhtml">
            <p>FORMULA: C2H2O5S</p>
            <p>KEGG ID: C14179</p>
            <p>PubChem ID: 7846991</p>
            <p>ChEBI ID: NA</p>
          </html>
        </notes>
      </species>
      <species id="M_tartr_L_e" name="L-tartrate" compartment="e" charge="-2">
        <notes>
          <html xmlns="http://www.w3.org/1999/xhtml">
            <p>FORMULA: C4H4O6</p>
            <p>KEGG ID: C00898</p>
            <p>PubChem ID: 4154</p>
            <p>ChEBI ID:  15671 30924</p>
          </html>
        </notes>
      </species>
      <species id="M_taur_e" name="Taurine" compartment="e" charge="0">
        <notes>
          <html xmlns="http://www.w3.org/1999/xhtml">
            <p>FORMULA: C2H7NO3S</p>
            <p>KEGG ID: C00245</p>
            <p>PubChem ID: 3544</p>
            <p>ChEBI ID: 15891</p>
          </html>
        </notes>
      </species>
      <species id="M_tcynt_e" name="Thiocyanate" compartment="e" charge="-1">
        <notes>
          <html xmlns="http://www.w3.org/1999/xhtml">
            <p>FORMULA: CNS</p>
            <p>KEGG ID: C01755</p>
            <p>PubChem ID: 4888</p>
            <p>ChEBI ID: 29200</p>
          </html>
        </notes>
      </species>
      <species id="M_thm_e" name="Thiamin" compartment="e" charge="1">
        <notes>
          <html xmlns="http://www.w3.org/1999/xhtml">
            <p>FORMULA: C12H17N4OS</p>
            <p>KEGG ID: C00378</p>
            <p>PubChem ID: 3668</p>
            <p>ChEBI ID: 18385</p>
          </html>
        </notes>
      </species>
      <species id="M_thr_L_e" name="L-Threonine" compartment="e" charge="0">
        <notes>
          <html xmlns="http://www.w3.org/1999/xhtml">
            <p>FORMULA: C4H9NO3</p>
            <p>KEGG ID: C00188</p>
            <p>PubChem ID: 3488</p>
            <p>ChEBI ID: 16857</p>
          </html>
        </notes>
      </species>
      <species id="M_thrp_e" name="L-Threonine-O-3-phosphate" compartment="e" charge="-2">
        <notes>
          <html xmlns="http://www.w3.org/1999/xhtml">
            <p>FORMULA: C4H8NO6P</p>
            <p>KEGG ID: C12147</p>
            <p>PubChem ID: 14294</p>
            <p>ChEBI ID: 37525</p>
          </html>
        </notes>
      </species>
      <species id="M_thym_e" name="Thymine" compartment="e" charge="0">
        <notes>
          <html xmlns="http://www.w3.org/1999/xhtml">
            <p>FORMULA: C5H6N2O2</p>
            <p>KEGG ID: C00178</p>
            <p>PubChem ID: 3478</p>
            <p>ChEBI ID: 17821</p>
          </html>
        </notes>
      </species>
      <species id="M_thymd_e" name="Thymidine" compartment="e" charge="0">
        <notes>
          <html xmlns="http://www.w3.org/1999/xhtml">
            <p>FORMULA: C10H14N2O5</p>
            <p>KEGG ID: C00214</p>
            <p>PubChem ID: 3514</p>
            <p>ChEBI ID: 17748</p>
          </html>
        </notes>
      </species>
      <species id="M_tma_e" name="trimethylamine" compartment="e" charge="1">
        <notes>
          <html xmlns="http://www.w3.org/1999/xhtml">
            <p>FORMULA: C3H10N</p>
            <p>KEGG ID: C00565</p>
            <p>PubChem ID: 3844</p>
            <p>ChEBI ID: 18139</p>
          </html>
        </notes>
      </species>
      <species id="M_tmao_e" name="Trimethylamine-N-oxide" compartment="e" charge="0">
        <notes>
          <html xmlns="http://www.w3.org/1999/xhtml">
            <p>FORMULA: C3H9NO</p>
            <p>KEGG ID: C01104</p>
            <p>PubChem ID: 4338</p>
            <p>ChEBI ID: 15724</p>
          </html>
        </notes>
      </species>
      <species id="M_tre_e" name="Trehalose" compartment="e" charge="0">
        <notes>
          <html xmlns="http://www.w3.org/1999/xhtml">
            <p>FORMULA: C12H22O11</p>
            <p>KEGG ID: C01083</p>
            <p>PubChem ID: 4320</p>
            <p>ChEBI ID: 16551</p>
          </html>
        </notes>
      </species>
      <species id="M_trp_L_e" name="L-Tryptophan" compartment="e" charge="0">
        <notes>
          <html xmlns="http://www.w3.org/1999/xhtml">
            <p>FORMULA: C11H12N2O2</p>
            <p>KEGG ID: C00078</p>
            <p>PubChem ID: 3378</p>
            <p>ChEBI ID: 16828</p>
          </html>
        </notes>
      </species>
      <species id="M_tsul_e" name="Thiosulfate" compartment="e" charge="-2">
        <notes>
          <html xmlns="http://www.w3.org/1999/xhtml">
            <p>FORMULA: O3S2</p>
            <p>KEGG ID: C00320</p>
            <p>PubChem ID: 3614</p>
            <p>ChEBI ID: 16094</p>
          </html>
        </notes>
      </species>
      <species id="M_ttdca_e" name="tetradecanoate-n-C140" compartment="e" charge="-1">
        <notes>
          <html xmlns="http://www.w3.org/1999/xhtml">
            <p>FORMULA: C14H27O2</p>
            <p>KEGG ID: C06424</p>
            <p>PubChem ID: 8659</p>
            <p>ChEBI ID:  28875 30807</p>
          </html>
        </notes>
      </species>
      <species id="M_ttdcea_e" name="tetradecenoate-n-C141" compartment="e" charge="-1">
        <notes>
          <html xmlns="http://www.w3.org/1999/xhtml">
            <p>FORMULA: C14H25O2</p>
            <p>KEGG ID: NA</p>
            <p>PubChem ID: NA</p>
            <p>ChEBI ID: NA</p>
          </html>
        </notes>
      </species>
      <species id="M_tungs_e" name="tungstate" compartment="e" charge="-2">
        <notes>
          <html xmlns="http://www.w3.org/1999/xhtml">
            <p>FORMULA: O4W1</p>
            <p>KEGG ID: NA</p>
            <p>PubChem ID: 26697048</p>
            <p>ChEBI ID: 46502</p>
          </html>
        </notes>
      </species>
      <species id="M_tym_e" name="Tyramine" compartment="e" charge="1">
        <notes>
          <html xmlns="http://www.w3.org/1999/xhtml">
            <p>FORMULA: C8H12NO</p>
            <p>KEGG ID: C00483</p>
            <p>PubChem ID: 3766</p>
            <p>ChEBI ID: 15760</p>
          </html>
        </notes>
      </species>
      <species id="M_tyr_L_e" name="L-Tyrosine" compartment="e" charge="0">
        <notes>
          <html xmlns="http://www.w3.org/1999/xhtml">
            <p>FORMULA: C9H11NO3</p>
            <p>KEGG ID: C00082</p>
            <p>PubChem ID: 3382</p>
            <p>ChEBI ID: 17895</p>
          </html>
        </notes>
      </species>
      <species id="M_tyrp_e" name="Phosphotyrosine" compartment="e" charge="-2">
        <notes>
          <html xmlns="http://www.w3.org/1999/xhtml">
            <p>FORMULA: C9H10NO6P</p>
            <p>KEGG ID: C06501</p>
            <p>PubChem ID: 8732</p>
            <p>ChEBI ID: NA</p>
          </html>
        </notes>
      </species>
      <species id="M_uacgam_e" name="UDP-N-acetyl-D-glucosamine" compartment="e" charge="-2">
        <notes>
          <html xmlns="http://www.w3.org/1999/xhtml">
            <p>FORMULA: C17H25N3O17P2</p>
            <p>KEGG ID: C00043</p>
            <p>PubChem ID: 3345</p>
            <p>ChEBI ID: 16264</p>
          </html>
        </notes>
      </species>
      <species id="M_udpacgal_e" name="UDP-N-acetyl-D-galactosamine" compartment="e" charge="-2">
        <notes>
          <html xmlns="http://www.w3.org/1999/xhtml">
            <p>FORMULA: C17H25N3O17P2</p>
            <p>KEGG ID: C00203</p>
            <p>PubChem ID: 3503</p>
            <p>ChEBI ID: 16650</p>
          </html>
        </notes>
      </species>
      <species id="M_udpg_e" name="UDPglucose" compartment="e" charge="-2">
        <notes>
          <html xmlns="http://www.w3.org/1999/xhtml">
            <p>FORMULA: C15H22N2O17P2</p>
            <p>KEGG ID: C00029</p>
            <p>PubChem ID: 3331</p>
            <p>ChEBI ID: 18066</p>
          </html>
        </notes>
      </species>
      <species id="M_udpgal_e" name="UDPgalactose" compartment="e" charge="-2">
        <notes>
          <html xmlns="http://www.w3.org/1999/xhtml">
            <p>FORMULA: C15H22N2O17P2</p>
            <p>KEGG ID: C00052</p>
            <p>PubChem ID: 3354</p>
            <p>ChEBI ID: 18307</p>
          </html>
        </notes>
      </species>
      <species id="M_udpglcur_e" name="UDP-D-glucuronate" compartment="e" charge="-3">
        <notes>
          <html xmlns="http://www.w3.org/1999/xhtml">
            <p>FORMULA: C15H19N2O18P2</p>
            <p>KEGG ID: C00167</p>
            <p>PubChem ID: 3467</p>
            <p>ChEBI ID: 17200</p>
          </html>
        </notes>
      </species>
      <species id="M_ump_e" name="UMP" compartment="e" charge="-2">
        <notes>
          <html xmlns="http://www.w3.org/1999/xhtml">
            <p>FORMULA: C9H11N2O9P</p>
            <p>KEGG ID: C00105</p>
            <p>PubChem ID: 3405</p>
            <p>ChEBI ID: 16695</p>
          </html>
        </notes>
      </species>
      <species id="M_ura_e" name="Uracil" compartment="e" charge="0">
        <notes>
          <html xmlns="http://www.w3.org/1999/xhtml">
            <p>FORMULA: C4H4N2O2</p>
            <p>KEGG ID: C00106</p>
            <p>PubChem ID: 3406</p>
            <p>ChEBI ID: 17568</p>
          </html>
        </notes>
      </species>
      <species id="M_urea_e" name="Urea" compartment="e" charge="0">
        <notes>
          <html xmlns="http://www.w3.org/1999/xhtml">
            <p>FORMULA: CH4N2O</p>
            <p>KEGG ID: C00086</p>
            <p>PubChem ID: 3386</p>
            <p>ChEBI ID: 16199</p>
          </html>
        </notes>
      </species>
      <species id="M_uri_e" name="Uridine" compartment="e" charge="0">
        <notes>
          <html xmlns="http://www.w3.org/1999/xhtml">
            <p>FORMULA: C9H12N2O6</p>
            <p>KEGG ID: C00299</p>
            <p>PubChem ID: 3593</p>
            <p>ChEBI ID: 16704</p>
          </html>
        </notes>
      </species>
      <species id="M_val_L_e" name="L-Valine" compartment="e" charge="0">
        <notes>
          <html xmlns="http://www.w3.org/1999/xhtml">
            <p>FORMULA: C5H11NO2</p>
            <p>KEGG ID: C00183</p>
            <p>PubChem ID: 3483</p>
            <p>ChEBI ID: 16414</p>
          </html>
        </notes>
      </species>
      <species id="M_xan_e" name="Xanthine" compartment="e" charge="0">
        <notes>
          <html xmlns="http://www.w3.org/1999/xhtml">
            <p>FORMULA: C5H4N4O2</p>
            <p>KEGG ID: C00385</p>
            <p>PubChem ID: 3675</p>
            <p>ChEBI ID: 17712</p>
          </html>
        </notes>
      </species>
      <species id="M_xmp_e" name="Xanthosine-5-phosphate" compartment="e" charge="-2">
        <notes>
          <html xmlns="http://www.w3.org/1999/xhtml">
            <p>FORMULA: C10H11N4O9P</p>
            <p>KEGG ID: C00655</p>
            <p>PubChem ID: 3925</p>
            <p>ChEBI ID: 15652</p>
          </html>
        </notes>
      </species>
      <species id="M_xtsn_e" name="Xanthosine" compartment="e" charge="0">
        <notes>
          <html xmlns="http://www.w3.org/1999/xhtml">
            <p>FORMULA: C10H12N4O6</p>
            <p>KEGG ID: C01762</p>
            <p>PubChem ID: 4895</p>
            <p>ChEBI ID: 18107</p>
          </html>
        </notes>
      </species>
      <species id="M_xyl_D_e" name="D-Xylose" compartment="e" charge="0">
        <notes>
          <html xmlns="http://www.w3.org/1999/xhtml">
            <p>FORMULA: C5H10O5</p>
            <p>KEGG ID: C00181</p>
            <p>PubChem ID: 3481</p>
            <p>ChEBI ID: 15936</p>
          </html>
        </notes>
      </species>
      <species id="M_xylu_L_e" name="L-Xylulose" compartment="e" charge="0">
        <notes>
          <html xmlns="http://www.w3.org/1999/xhtml">
            <p>FORMULA: C5H10O5</p>
            <p>KEGG ID: C00312</p>
            <p>PubChem ID: 3606</p>
            <p>ChEBI ID: 17399</p>
          </html>
        </notes>
      </species>
      <species id="M_zn2_e" name="Zinc" compartment="e" charge="2">
        <notes>
          <html xmlns="http://www.w3.org/1999/xhtml">
            <p>FORMULA: Zn</p>
            <p>KEGG ID: C00038</p>
            <p>PubChem ID: 3340</p>
            <p>ChEBI ID: 29105</p>
          </html>
        </notes>
      </species>
      <species id="M_2ohph_c" name="2-Octaprenyl-6-hydroxyphenol" compartment="c" charge="0">
        <notes>
          <html xmlns="http://www.w3.org/1999/xhtml">
            <p>FORMULA: C46H70O2</p>
            <p>KEGG ID: C05811</p>
            <p>PubChem ID: 8106</p>
            <p>ChEBI ID: 1233</p>
          </html>
        </notes>
      </species>
      <species id="M_mlthf_c" name="5-10-Methylenetetrahydrofolate" compartment="c" charge="-2">
        <notes>
          <html xmlns="http://www.w3.org/1999/xhtml">
            <p>FORMULA: C20H21N7O6</p>
            <p>KEGG ID: C00143</p>
            <p>PubChem ID: 3443</p>
            <p>ChEBI ID: 1989</p>
          </html>
        </notes>
      </species>
      <species id="M_phe_L_c" name="L-Phenylalanine" compartment="c" charge="0">
        <notes>
          <html xmlns="http://www.w3.org/1999/xhtml">
            <p>FORMULA: C9H11NO2</p>
            <p>KEGG ID: C00079</p>
            <p>PubChem ID: 3379</p>
            <p>ChEBI ID: 17295</p>
          </html>
        </notes>
      </species>
      <species id="M_thr_L_c" name="L-Threonine" compartment="c" charge="0">
        <notes>
          <html xmlns="http://www.w3.org/1999/xhtml">
            <p>FORMULA: C4H9NO3</p>
            <p>KEGG ID: C00188</p>
            <p>PubChem ID: 3488</p>
            <p>ChEBI ID: 16857</p>
          </html>
        </notes>
      </species>
      <species id="M_pe161_p" name="phosphatidylethanolamine-dihexadec-9enoyl-n-C161" compartment="p" charge="0">
        <notes>
          <html xmlns="http://www.w3.org/1999/xhtml">
            <p>FORMULA: C37H70N1O8P1</p>
            <p>KEGG ID: C00350</p>
            <p>PubChem ID: 3643</p>
            <p>ChEBI ID: 16038</p>
          </html>
        </notes>
      </species>
      <species id="M_leu_L_c" name="L-Leucine" compartment="c" charge="0">
        <notes>
          <html xmlns="http://www.w3.org/1999/xhtml">
            <p>FORMULA: C6H13NO2</p>
            <p>KEGG ID: C00123</p>
            <p>PubChem ID: 3423</p>
            <p>ChEBI ID: 15603</p>
          </html>
        </notes>
      </species>
      <species id="M_his_L_c" name="L-Histidine" compartment="c" charge="0">
        <notes>
          <html xmlns="http://www.w3.org/1999/xhtml">
            <p>FORMULA: C6H9N3O2</p>
            <p>KEGG ID: C00135</p>
            <p>PubChem ID: 3435</p>
            <p>ChEBI ID: 15971</p>
          </html>
        </notes>
      </species>
      <species id="M_tyr_L_c" name="L-Tyrosine" compartment="c" charge="0">
        <notes>
          <html xmlns="http://www.w3.org/1999/xhtml">
            <p>FORMULA: C9H11NO3</p>
            <p>KEGG ID: C00082</p>
            <p>PubChem ID: 3382</p>
            <p>ChEBI ID: 17895</p>
          </html>
        </notes>
      </species>
      <species id="M_murein5px4p_p" name="two-disacharide-linked-murein-units-pentapeptide-crosslinked-tetrapeptide-A2pm-D-ala--middle-of-chain" compartment="p" charge="-4">
        <notes>
          <html xmlns="http://www.w3.org/1999/xhtml">
            <p>FORMULA: C77H117N15O40</p>
            <p>KEGG ID: NA</p>
            <p>PubChem ID: NA</p>
            <p>ChEBI ID: NA</p>
          </html>
        </notes>
      </species>
      <species id="M_k_c" name="potassium" compartment="c" charge="1">
        <notes>
          <html xmlns="http://www.w3.org/1999/xhtml">
            <p>FORMULA: K</p>
            <p>KEGG ID: C00238</p>
            <p>PubChem ID: 3537</p>
            <p>ChEBI ID: 29103</p>
          </html>
        </notes>
      </species>
      <species id="M_mg2_c" name="magnesium" compartment="c" charge="2">
        <notes>
          <html xmlns="http://www.w3.org/1999/xhtml">
            <p>FORMULA: Mg</p>
            <p>KEGG ID: C00305</p>
            <p>PubChem ID: 3599</p>
            <p>ChEBI ID: 18420</p>
          </html>
        </notes>
      </species>
      <species id="M_pheme_c" name="Protoheme" compartment="c" charge="-2">
        <notes>
          <html xmlns="http://www.w3.org/1999/xhtml">
            <p>FORMULA: C34H30FeN4O4</p>
            <p>KEGG ID: C00032</p>
            <p>PubChem ID: 3334</p>
            <p>ChEBI ID: 17627</p>
          </html>
        </notes>
      </species>
      <species id="M_dttp_c" name="dTTP" compartment="c" charge="-4">
        <notes>
          <html xmlns="http://www.w3.org/1999/xhtml">
            <p>FORMULA: C10H13N2O14P3</p>
            <p>KEGG ID: C00459</p>
            <p>PubChem ID: 3743</p>
            <p>ChEBI ID: 18077</p>
          </html>
        </notes>
      </species>
      <species id="M_fe3_c" name="Fe3" compartment="c" charge="3">
        <notes>
          <html xmlns="http://www.w3.org/1999/xhtml">
            <p>FORMULA: Fe</p>
            <p>KEGG ID: NA</p>
            <p>PubChem ID: NA</p>
            <p>ChEBI ID: 14819</p>
          </html>
        </notes>
      </species>
      <species id="M_dgtp_c" name="dGTP" compartment="c" charge="-4">
        <notes>
          <html xmlns="http://www.w3.org/1999/xhtml">
            <p>FORMULA: C10H12N5O13P3</p>
            <p>KEGG ID: C00286</p>
            <p>PubChem ID: 3581</p>
            <p>ChEBI ID: 16497</p>
          </html>
        </notes>
      </species>
      <species id="M_ile_L_c" name="L-Isoleucine" compartment="c" charge="0">
        <notes>
          <html xmlns="http://www.w3.org/1999/xhtml">
            <p>FORMULA: C6H13NO2</p>
            <p>KEGG ID: C00407</p>
            <p>PubChem ID: 3697</p>
            <p>ChEBI ID: 17191</p>
          </html>
        </notes>
      </species>
      <species id="M_so4_c" name="Sulfate" compartment="c" charge="-2">
        <notes>
          <html xmlns="http://www.w3.org/1999/xhtml">
            <p>FORMULA: O4S</p>
            <p>KEGG ID: C00059</p>
            <p>PubChem ID: 3359</p>
            <p>ChEBI ID: 16189</p>
          </html>
        </notes>
      </species>
      <species id="M_thmpp_c" name="Thiamine-diphosphate" compartment="c" charge="-2">
        <notes>
          <html xmlns="http://www.w3.org/1999/xhtml">
            <p>FORMULA: C12H16N4O7P2S</p>
            <p>KEGG ID: C00068</p>
            <p>PubChem ID: 3368</p>
            <p>ChEBI ID: 9532</p>
          </html>
        </notes>
      </species>
      <species id="M_mobd_c" name="Molybdate-MoO4" compartment="c" charge="-2">
        <notes>
          <html xmlns="http://www.w3.org/1999/xhtml">
            <p>FORMULA: MoO4</p>
            <p>KEGG ID: C06232</p>
            <p>PubChem ID: 8475</p>
            <p>ChEBI ID: 36264</p>
          </html>
        </notes>
      </species>
      <species id="M_val_L_c" name="L-Valine" compartment="c" charge="0">
        <notes>
          <html xmlns="http://www.w3.org/1999/xhtml">
            <p>FORMULA: C5H11NO2</p>
            <p>KEGG ID: C00183</p>
            <p>PubChem ID: 3483</p>
            <p>ChEBI ID: 16414</p>
          </html>
        </notes>
      </species>
      <species id="M_trp_L_c" name="L-Tryptophan" compartment="c" charge="0">
        <notes>
          <html xmlns="http://www.w3.org/1999/xhtml">
            <p>FORMULA: C11H12N2O2</p>
            <p>KEGG ID: C00078</p>
            <p>PubChem ID: 3378</p>
            <p>ChEBI ID: 16828</p>
          </html>
        </notes>
      </species>
      <species id="M_sheme_c" name="Siroheme" compartment="c" charge="-8">
        <notes>
          <html xmlns="http://www.w3.org/1999/xhtml">
            <p>FORMULA: C42H36FeN4O16</p>
            <p>KEGG ID: C00748</p>
            <p>PubChem ID: 4010</p>
            <p>ChEBI ID: 28599</p>
          </html>
        </notes>
      </species>
      <species id="M_mn2_c" name="Mn2" compartment="c" charge="2">
        <notes>
          <html xmlns="http://www.w3.org/1999/xhtml">
            <p>FORMULA: Mn</p>
            <p>KEGG ID: C00034</p>
            <p>PubChem ID: 3336</p>
            <p>ChEBI ID: 18291</p>
          </html>
        </notes>
      </species>
      <species id="M_zn2_c" name="Zinc" compartment="c" charge="2">
        <notes>
          <html xmlns="http://www.w3.org/1999/xhtml">
            <p>FORMULA: Zn</p>
            <p>KEGG ID: C00038</p>
            <p>PubChem ID: 3340</p>
            <p>ChEBI ID: 29105</p>
          </html>
        </notes>
      </species>
      <species id="M_udcpdp_c" name="Undecaprenyl-diphosphate" compartment="c" charge="-3">
        <notes>
          <html xmlns="http://www.w3.org/1999/xhtml">
            <p>FORMULA: C55H89O7P2</p>
            <p>KEGG ID: C03543</p>
            <p>PubChem ID: 6347</p>
            <p>ChEBI ID: 17047</p>
          </html>
        </notes>
      </species>
      <species id="M_f6p_c" name="D-Fructose-6-phosphate" compartment="c" charge="-2">
        <notes>
          <html xmlns="http://www.w3.org/1999/xhtml">
            <p>FORMULA: C6H11O9P</p>
            <p>KEGG ID: C00085</p>
            <p>PubChem ID: 3385</p>
            <p>ChEBI ID: 15946</p>
          </html>
        </notes>
      </species>
      <species id="M_fru_c" name="D-Fructose" compartment="c" charge="0">
        <notes>
          <html xmlns="http://www.w3.org/1999/xhtml">
            <p>FORMULA: C6H12O6</p>
            <p>KEGG ID: C00095</p>
            <p>PubChem ID: 3395</p>
            <p>ChEBI ID: 15824</p>
          </html>
        </notes>
      </species>
      <species id="M_f6p_p" name="D-Fructose-6-phosphate" compartment="p" charge="-2">
        <notes>
          <html xmlns="http://www.w3.org/1999/xhtml">
            <p>FORMULA: C6H11O9P</p>
            <p>KEGG ID: C00085</p>
            <p>PubChem ID: 3385</p>
            <p>ChEBI ID: 15946</p>
          </html>
        </notes>
      </species>
      <species id="M_tdecoa_c" name="Tetradecenoyl-CoA-n-C141CoA" compartment="c" charge="-4">
        <notes>
          <html xmlns="http://www.w3.org/1999/xhtml">
            <p>FORMULA: C35H56N7O17P3S</p>
            <p>KEGG ID: C06737</p>
            <p>PubChem ID: 8959</p>
            <p>ChEBI ID: NA</p>
          </html>
        </notes>
      </species>
      <species id="M_hdcoa_c" name="Hexadecenoyl-CoA-n-C161CoA" compartment="c" charge="-4">
        <notes>
          <html xmlns="http://www.w3.org/1999/xhtml">
            <p>FORMULA: C37H60N7O17P3S</p>
            <p>KEGG ID: NA</p>
            <p>PubChem ID: NA</p>
            <p>ChEBI ID: NA</p>
          </html>
        </notes>
      </species>
      <species id="M_odecoa_c" name="Octadecenoyl-CoA-n-C181CoA" compartment="c" charge="-4">
        <notes>
          <html xmlns="http://www.w3.org/1999/xhtml">
            <p>FORMULA: C39H64N7O17P3S</p>
            <p>KEGG ID: C16218</p>
            <p>PubChem ID: 47205526</p>
            <p>ChEBI ID: NA</p>
          </html>
        </notes>
      </species>
      <species id="M_hxa_c" name="Hexanoate-n-C60" compartment="c" charge="-1">
        <notes>
          <html xmlns="http://www.w3.org/1999/xhtml">
            <p>FORMULA: C6H11O2</p>
            <p>KEGG ID: C01585</p>
            <p>PubChem ID: 4740</p>
            <p>ChEBI ID: 30776</p>
          </html>
        </notes>
      </species>
      <species id="M_ttdca_p" name="tetradecanoate-n-C140" compartment="p" charge="-1">
        <notes>
          <html xmlns="http://www.w3.org/1999/xhtml">
            <p>FORMULA: C14H27O2</p>
            <p>KEGG ID: C06424</p>
            <p>PubChem ID: 8659</p>
            <p>ChEBI ID:  28875 30807</p>
          </html>
        </notes>
      </species>
      <species id="M_ttdcea_p" name="tetradecenoate-n-C141" compartment="p" charge="-1">
        <notes>
          <html xmlns="http://www.w3.org/1999/xhtml">
            <p>FORMULA: C14H25O2</p>
            <p>KEGG ID: NA</p>
            <p>PubChem ID: NA</p>
            <p>ChEBI ID: NA</p>
          </html>
        </notes>
      </species>
      <species id="M_hdca_p" name="Hexadecanoate-n-C160" compartment="p" charge="-1">
        <notes>
          <html xmlns="http://www.w3.org/1999/xhtml">
            <p>FORMULA: C16H31O2</p>
            <p>KEGG ID: C00249</p>
            <p>PubChem ID: 3548</p>
            <p>ChEBI ID: 15756</p>
          </html>
        </notes>
      </species>
      <species id="M_hdcea_p" name="Hexadecenoate-n-C161" compartment="p" charge="-1">
        <notes>
          <html xmlns="http://www.w3.org/1999/xhtml">
            <p>FORMULA: C16H29O2</p>
            <p>KEGG ID: C00249</p>
            <p>PubChem ID: 3548</p>
            <p>ChEBI ID: 15756</p>
          </html>
        </notes>
      </species>
      <species id="M_ocdca_p" name="octadecanoate-n-C180" compartment="p" charge="-1">
        <notes>
          <html xmlns="http://www.w3.org/1999/xhtml">
            <p>FORMULA: C18H35O2</p>
            <p>KEGG ID: C01530</p>
            <p>PubChem ID: 4692</p>
            <p>ChEBI ID: 25629</p>
          </html>
        </notes>
      </species>
      <species id="M_ocdcea_p" name="octadecenoate-n-C181" compartment="p" charge="-1">
        <notes>
          <html xmlns="http://www.w3.org/1999/xhtml">
            <p>FORMULA: C18H33O2</p>
            <p>KEGG ID: NA</p>
            <p>PubChem ID: 3978</p>
            <p>ChEBI ID: 16196</p>
          </html>
        </notes>
      </species>
      <species id="M_hxa_p" name="Hexanoate-n-C60" compartment="p" charge="-1">
        <notes>
          <html xmlns="http://www.w3.org/1999/xhtml">
            <p>FORMULA: C6H11O2</p>
            <p>KEGG ID: C01585</p>
            <p>PubChem ID: 4740</p>
            <p>ChEBI ID: 30776</p>
          </html>
        </notes>
      </species>
      <species id="M_octa_p" name="octanoate-n-C80" compartment="p" charge="-1">
        <notes>
          <html xmlns="http://www.w3.org/1999/xhtml">
            <p>FORMULA: C8H15O2</p>
            <p>KEGG ID: C06423</p>
            <p>PubChem ID: 8658</p>
            <p>ChEBI ID: 28837</p>
          </html>
        </notes>
      </species>
      <species id="M_fald_p" name="Formaldehyde" compartment="p" charge="0">
        <notes>
          <html xmlns="http://www.w3.org/1999/xhtml">
            <p>FORMULA: CH2O</p>
            <p>KEGG ID: C00067</p>
            <p>PubChem ID: 3367</p>
            <p>ChEBI ID: 16842</p>
          </html>
        </notes>
      </species>
      <species id="M_fald_c" name="Formaldehyde" compartment="c" charge="0">
        <notes>
          <html xmlns="http://www.w3.org/1999/xhtml">
            <p>FORMULA: CH2O</p>
            <p>KEGG ID: C00067</p>
            <p>PubChem ID: 3367</p>
            <p>ChEBI ID: 16842</p>
          </html>
        </notes>
      </species>
      <species id="M_gthrd_c" name="Reduced-glutathione" compartment="c" charge="-1">
        <notes>
          <html xmlns="http://www.w3.org/1999/xhtml">
            <p>FORMULA: C10H16N3O6S</p>
            <p>KEGG ID: C00051</p>
            <p>PubChem ID: 3353</p>
            <p>ChEBI ID: 16856</p>
          </html>
        </notes>
      </species>
      <species id="M_hmgth_c" name="hydroxymethylglutathione" compartment="c" charge="-1">
        <notes>
          <html xmlns="http://www.w3.org/1999/xhtml">
            <p>FORMULA: C11H18N3O7S</p>
            <p>KEGG ID: NA</p>
            <p>PubChem ID: 1082</p>
            <p>ChEBI ID: NA</p>
          </html>
        </notes>
      </species>
      <species id="M_dhap_c" name="Dihydroxyacetone-phosphate" compartment="c" charge="-2">
        <notes>
          <html xmlns="http://www.w3.org/1999/xhtml">
            <p>FORMULA: C3H5O6P</p>
            <p>KEGG ID: C00111</p>
            <p>PubChem ID: 3411</p>
            <p>ChEBI ID: 16108</p>
          </html>
        </notes>
      </species>
      <species id="M_fdp_c" name="D-Fructose-1-6-bisphosphate" compartment="c" charge="-4">
        <notes>
          <html xmlns="http://www.w3.org/1999/xhtml">
            <p>FORMULA: C6H10O12P2</p>
            <p>KEGG ID: C00354</p>
            <p>PubChem ID: 3647</p>
            <p>ChEBI ID: 16905</p>
          </html>
        </notes>
      </species>
      <species id="M_fcl_L_c" name="L-fuculose" compartment="c" charge="0">
        <notes>
          <html xmlns="http://www.w3.org/1999/xhtml">
            <p>FORMULA: C6H12O5</p>
            <p>KEGG ID: C01721</p>
            <p>PubChem ID: 4858</p>
            <p>ChEBI ID: 17617</p>
          </html>
        </notes>
      </species>
      <species id="M_fuc_L_c" name="L-Fucose" compartment="c" charge="0">
        <notes>
          <html xmlns="http://www.w3.org/1999/xhtml">
            <p>FORMULA: C6H12O5</p>
            <p>KEGG ID: C01019</p>
            <p>PubChem ID: 4264</p>
            <p>ChEBI ID: 2181</p>
          </html>
        </notes>
      </species>
      <species id="M_fc1p_c" name="L-Fuculose-1-phosphate" compartment="c" charge="-2">
        <notes>
          <html xmlns="http://www.w3.org/1999/xhtml">
            <p>FORMULA: C6H11O8P</p>
            <p>KEGG ID: C01099</p>
            <p>PubChem ID: 4333</p>
            <p>ChEBI ID: 6220</p>
          </html>
        </notes>
      </species>
      <species id="M_lald_L_c" name="L-Lactaldehyde" compartment="c" charge="0">
        <notes>
          <html xmlns="http://www.w3.org/1999/xhtml">
            <p>FORMULA: C3H6O2</p>
            <p>KEGG ID: C00424</p>
            <p>PubChem ID: 3714</p>
            <p>ChEBI ID: 18041</p>
          </html>
        </notes>
      </species>
      <species id="M_ppp9_c" name="Protoporphyrin" compartment="c" charge="-2">
        <notes>
          <html xmlns="http://www.w3.org/1999/xhtml">
            <p>FORMULA: C34H32N4O4</p>
            <p>KEGG ID: C02191</p>
            <p>PubChem ID: 5261</p>
            <p>ChEBI ID: 15430</p>
          </html>
        </notes>
      </species>
      <species id="M_for_p" name="Formate" compartment="p" charge="-1">
        <notes>
          <html xmlns="http://www.w3.org/1999/xhtml">
            <p>FORMULA: CH1O2</p>
            <p>KEGG ID: C00058</p>
            <p>PubChem ID: 3358</p>
            <p>ChEBI ID: 30751</p>
          </html>
        </notes>
      </species>
      <species id="M_fe2_p" name="Fe2" compartment="p" charge="2">
        <notes>
          <html xmlns="http://www.w3.org/1999/xhtml">
            <p>FORMULA: Fe</p>
            <p>KEGG ID: C00023</p>
            <p>PubChem ID: 3325</p>
            <p>ChEBI ID: 18248</p>
          </html>
        </notes>
      </species>
      <species id="M_fe3dhbzs_c" name="2-3-dihydroxybenzoylserine-Fe-III" compartment="c" charge="2">
        <notes>
          <html xmlns="http://www.w3.org/1999/xhtml">
            <p>FORMULA: C10FeH11NO6</p>
            <p>KEGG ID: NA</p>
            <p>PubChem ID: NA</p>
            <p>ChEBI ID: NA</p>
          </html>
        </notes>
      </species>
      <species id="M_fe3dhbzs_p" name="2-3-dihydroxybenzoylserine-Fe-III" compartment="p" charge="2">
        <notes>
          <html xmlns="http://www.w3.org/1999/xhtml">
            <p>FORMULA: C10FeH11NO6</p>
            <p>KEGG ID: NA</p>
            <p>PubChem ID: NA</p>
            <p>ChEBI ID: NA</p>
          </html>
        </notes>
      </species>
      <species id="M_fe3hox_c" name="Fe-III-hydroxamate" compartment="c" charge="0">
        <notes>
          <html xmlns="http://www.w3.org/1999/xhtml">
            <p>FORMULA: C9H18O6N3Fe</p>
            <p>KEGG ID: C06227</p>
            <p>PubChem ID: 8470</p>
            <p>ChEBI ID: NA</p>
          </html>
        </notes>
      </species>
      <species id="M_fe3hox_un_c" name="Fe-III-hydoxamate-unloaded" compartment="c" charge="-3">
        <notes>
          <html xmlns="http://www.w3.org/1999/xhtml">
            <p>FORMULA: C9H18O6N3</p>
            <p>KEGG ID: NA</p>
            <p>PubChem ID: NA</p>
            <p>ChEBI ID: NA</p>
          </html>
        </notes>
      </species>
      <species id="M_fe3hox_un_p" name="Fe-III-hydoxamate-unloaded" compartment="p" charge="-3">
        <notes>
          <html xmlns="http://www.w3.org/1999/xhtml">
            <p>FORMULA: C9H18O6N3</p>
            <p>KEGG ID: NA</p>
            <p>PubChem ID: NA</p>
            <p>ChEBI ID: NA</p>
          </html>
        </notes>
      </species>
      <species id="M_fe3hox_p" name="Fe-III-hydroxamate" compartment="p" charge="0">
        <notes>
          <html xmlns="http://www.w3.org/1999/xhtml">
            <p>FORMULA: C9H18O6N3Fe</p>
            <p>KEGG ID: C06227</p>
            <p>PubChem ID: 8470</p>
            <p>ChEBI ID: NA</p>
          </html>
        </notes>
      </species>
      <species id="M_fe3_p" name="Fe3" compartment="p" charge="3">
        <notes>
          <html xmlns="http://www.w3.org/1999/xhtml">
            <p>FORMULA: Fe</p>
            <p>KEGG ID: NA</p>
            <p>PubChem ID: NA</p>
            <p>ChEBI ID: 14819</p>
          </html>
        </notes>
      </species>
      <species id="M_fecrm_un_c" name="Ferrichrome-minus-Fe-III" compartment="c" charge="-3">
        <notes>
          <html xmlns="http://www.w3.org/1999/xhtml">
            <p>FORMULA: C27H42N9O12</p>
            <p>KEGG ID: NA</p>
            <p>PubChem ID: NA</p>
            <p>ChEBI ID: NA</p>
          </html>
        </notes>
      </species>
      <species id="M_fecrm_c" name="Ferrichrome" compartment="c" charge="0">
        <notes>
          <html xmlns="http://www.w3.org/1999/xhtml">
            <p>FORMULA: C27H42FeN9O12</p>
            <p>KEGG ID: C06228</p>
            <p>PubChem ID: 8471</p>
            <p>ChEBI ID: NA</p>
          </html>
        </notes>
      </species>
      <species id="M_fecrm_un_p" name="Ferrichrome-minus-Fe-III" compartment="p" charge="-3">
        <notes>
          <html xmlns="http://www.w3.org/1999/xhtml">
            <p>FORMULA: C27H42N9O12</p>
            <p>KEGG ID: NA</p>
            <p>PubChem ID: NA</p>
            <p>ChEBI ID: NA</p>
          </html>
        </notes>
      </species>
      <species id="M_fecrm_p" name="Ferrichrome" compartment="p" charge="0">
        <notes>
          <html xmlns="http://www.w3.org/1999/xhtml">
            <p>FORMULA: C27H42FeN9O12</p>
            <p>KEGG ID: C06228</p>
            <p>PubChem ID: 8471</p>
            <p>ChEBI ID: NA</p>
          </html>
        </notes>
      </species>
      <species id="M_feenter_c" name="Fe-enterobactin" compartment="c" charge="3">
        <notes>
          <html xmlns="http://www.w3.org/1999/xhtml">
            <p>FORMULA: C30H27FeN3O15</p>
            <p>KEGG ID: C06230</p>
            <p>PubChem ID: 8473</p>
            <p>ChEBI ID: 28199</p>
          </html>
        </notes>
      </species>
      <species id="M_feenter_p" name="Fe-enterobactin" compartment="p" charge="3">
        <notes>
          <html xmlns="http://www.w3.org/1999/xhtml">
            <p>FORMULA: C30H27FeN3O15</p>
            <p>KEGG ID: C06230</p>
            <p>PubChem ID: 8473</p>
            <p>ChEBI ID: 28199</p>
          </html>
        </notes>
      </species>
      <species id="M_enter_p" name="Enterochelin" compartment="p" charge="0">
        <notes>
          <html xmlns="http://www.w3.org/1999/xhtml">
            <p>FORMULA: C30H27N3O15</p>
            <p>KEGG ID: C05821</p>
            <p>PubChem ID: 8116</p>
            <p>ChEBI ID: 28855</p>
          </html>
        </notes>
      </species>
      <species id="M_feoxam_c" name="Generic ferrioxamine-Fe-III" compartment="c" charge="1">
        <notes>
          <html xmlns="http://www.w3.org/1999/xhtml">
            <p>FORMULA: C25FeH46N6O8</p>
            <p>KEGG ID: C07597</p>
            <p>PubChem ID: 9799</p>
            <p>ChEBI ID: NA</p>
          </html>
        </notes>
      </species>
      <species id="M_feoxam_un_c" name="Generic ferrioxamine" compartment="c" charge="-2">
        <notes>
          <html xmlns="http://www.w3.org/1999/xhtml">
            <p>FORMULA: C25H46N6O8</p>
            <p>KEGG ID: NA</p>
            <p>PubChem ID: NA</p>
            <p>ChEBI ID: NA</p>
          </html>
        </notes>
      </species>
      <species id="M_feoxam_un_p" name="Generic ferrioxamine" compartment="p" charge="-2">
        <notes>
          <html xmlns="http://www.w3.org/1999/xhtml">
            <p>FORMULA: C25H46N6O8</p>
            <p>KEGG ID: NA</p>
            <p>PubChem ID: NA</p>
            <p>ChEBI ID: NA</p>
          </html>
        </notes>
      </species>
      <species id="M_feoxam_p" name="Generic ferrioxamine-Fe-III" compartment="p" charge="1">
        <notes>
          <html xmlns="http://www.w3.org/1999/xhtml">
            <p>FORMULA: C25FeH46N6O8</p>
            <p>KEGG ID: C07597</p>
            <p>PubChem ID: 9799</p>
            <p>ChEBI ID: NA</p>
          </html>
        </notes>
      </species>
      <species id="M_h2_c" name="H2" compartment="c" charge="0">
        <notes>
          <html xmlns="http://www.w3.org/1999/xhtml">
            <p>FORMULA: H2</p>
            <p>KEGG ID: C00282</p>
            <p>PubChem ID: 3577</p>
            <p>ChEBI ID: 18276</p>
          </html>
        </notes>
      </species>
      <species id="M_fldrd_c" name="flavodoxin-reduced" compartment="c" charge="0">
        <notes>
          <html xmlns="http://www.w3.org/1999/xhtml">
            <p>FORMULA: XH2</p>
            <p>KEGG ID: C02745</p>
            <p>PubChem ID: 5705</p>
            <p>ChEBI ID: NA</p>
          </html>
        </notes>
      </species>
      <species id="M_fldox_c" name="flavodoxin-oxidized" compartment="c" charge="0">
        <notes>
          <html xmlns="http://www.w3.org/1999/xhtml">
            <p>FORMULA: X</p>
            <p>KEGG ID: C02869</p>
            <p>PubChem ID: 5805</p>
            <p>ChEBI ID: NA</p>
          </html>
        </notes>
      </species>
      <species id="M_fmettrna_c" name="N-Formylmethionyl-tRNA" compartment="c" charge="0">
        <notes>
          <html xmlns="http://www.w3.org/1999/xhtml">
            <p>FORMULA: C6H9NO2SR</p>
            <p>KEGG ID: C03294</p>
            <p>PubChem ID: 6151</p>
            <p>ChEBI ID: 17119</p>
          </html>
        </notes>
      </species>
      <species id="M_mettrna_c" name="L-Methionyl-tRNA-Met" compartment="c" charge="1">
        <notes>
          <html xmlns="http://www.w3.org/1999/xhtml">
            <p>FORMULA: C5H10NOSR</p>
            <p>KEGG ID: C02430</p>
            <p>PubChem ID: 5457</p>
            <p>ChEBI ID: 16635</p>
          </html>
        </notes>
      </species>
      <species id="M_2dmmq8_c" name="2-Demethylmenaquinone-8" compartment="c" charge="0">
        <notes>
          <html xmlns="http://www.w3.org/1999/xhtml">
            <p>FORMULA: C50H70O2</p>
            <p>KEGG ID: C05818</p>
            <p>PubChem ID: 8113</p>
            <p>ChEBI ID: 28192</p>
          </html>
        </notes>
      </species>
      <species id="M_f1p_c" name="D-Fructose-1-phosphate" compartment="c" charge="-2">
        <notes>
          <html xmlns="http://www.w3.org/1999/xhtml">
            <p>FORMULA: C6H11O9P</p>
            <p>KEGG ID: C02976</p>
            <p>PubChem ID: 5887</p>
            <p>ChEBI ID: NA</p>
          </html>
        </notes>
      </species>
      <species id="M_frulys_p" name="fructoselysine" compartment="p" charge="1">
        <notes>
          <html xmlns="http://www.w3.org/1999/xhtml">
            <p>FORMULA: C12H25N2O7</p>
            <p>KEGG ID: C16488</p>
            <p>PubChem ID: 47205784</p>
            <p>ChEBI ID: NA</p>
          </html>
        </notes>
      </species>
      <species id="M_fruur_p" name="D-Fructuronate" compartment="p" charge="-1">
        <notes>
          <html xmlns="http://www.w3.org/1999/xhtml">
            <p>FORMULA: C6H9O7</p>
            <p>KEGG ID: C00905</p>
            <p>PubChem ID: 4160</p>
            <p>ChEBI ID: 4126</p>
          </html>
        </notes>
      </species>
      <species id="M_fru_p" name="D-Fructose" compartment="p" charge="0">
        <notes>
          <html xmlns="http://www.w3.org/1999/xhtml">
            <p>FORMULA: C6H12O6</p>
            <p>KEGG ID: C00095</p>
            <p>PubChem ID: 3395</p>
            <p>ChEBI ID: 15824</p>
          </html>
        </notes>
      </species>
      <species id="M_fuc_L_p" name="L-Fucose" compartment="p" charge="0">
        <notes>
          <html xmlns="http://www.w3.org/1999/xhtml">
            <p>FORMULA: C6H12O5</p>
            <p>KEGG ID: C01019</p>
            <p>PubChem ID: 4264</p>
            <p>ChEBI ID: 2181</p>
          </html>
        </notes>
      </species>
      <species id="M_mal_L_c" name="L-Malate" compartment="c" charge="-2">
        <notes>
          <html xmlns="http://www.w3.org/1999/xhtml">
            <p>FORMULA: C4H4O5</p>
            <p>KEGG ID: C00149</p>
            <p>PubChem ID: 3449</p>
            <p>ChEBI ID: 30797</p>
          </html>
        </notes>
      </species>
      <species id="M_fum_p" name="Fumarate" compartment="p" charge="-2">
        <notes>
          <html xmlns="http://www.w3.org/1999/xhtml">
            <p>FORMULA: C4H2O4</p>
            <p>KEGG ID: C00122</p>
            <p>PubChem ID: 3422</p>
            <p>ChEBI ID: 18012</p>
          </html>
        </notes>
      </species>
      <species id="M_gam1p_c" name="D-Glucosamine-1-phosphate" compartment="c" charge="-1">
        <notes>
          <html xmlns="http://www.w3.org/1999/xhtml">
            <p>FORMULA: C6H13NO8P</p>
            <p>KEGG ID: C06156</p>
            <p>PubChem ID: 8412</p>
            <p>ChEBI ID: 27625</p>
          </html>
        </notes>
      </species>
      <species id="M_acgam1p_c" name="N-Acetyl-D-glucosamine-1-phosphate" compartment="c" charge="-2">
        <notes>
          <html xmlns="http://www.w3.org/1999/xhtml">
            <p>FORMULA: C8H14NO9P</p>
            <p>KEGG ID: C04256</p>
            <p>PubChem ID: 6921</p>
            <p>ChEBI ID: 7125</p>
          </html>
        </notes>
      </species>
      <species id="M_glc_D_p" name="D-Glucose" compartment="p" charge="0">
        <notes>
          <html xmlns="http://www.w3.org/1999/xhtml">
            <p>FORMULA: C6H12O6</p>
            <p>KEGG ID: C00031</p>
            <p>PubChem ID: 3333</p>
            <p>ChEBI ID: 4167</p>
          </html>
        </notes>
      </species>
      <species id="M_g1p_p" name="D-Glucose-1-phosphate" compartment="p" charge="-2">
        <notes>
          <html xmlns="http://www.w3.org/1999/xhtml">
            <p>FORMULA: C6H11O9P</p>
            <p>KEGG ID: C00103</p>
            <p>PubChem ID: 3403</p>
            <p>ChEBI ID:  16077 29042</p>
          </html>
        </notes>
      </species>
      <species id="M_dtdpglu_c" name="dTDPglucose" compartment="c" charge="-2">
        <notes>
          <html xmlns="http://www.w3.org/1999/xhtml">
            <p>FORMULA: C16H24N2O16P2</p>
            <p>KEGG ID: C00842</p>
            <p>PubChem ID: 4099</p>
            <p>ChEBI ID: 15700</p>
          </html>
        </notes>
      </species>
      <species id="M_g1p_c" name="D-Glucose-1-phosphate" compartment="c" charge="-2">
        <notes>
          <html xmlns="http://www.w3.org/1999/xhtml">
            <p>FORMULA: C6H11O9P</p>
            <p>KEGG ID: C00103</p>
            <p>PubChem ID: 3403</p>
            <p>ChEBI ID:  16077 29042</p>
          </html>
        </notes>
      </species>
      <species id="M_5aop_c" name="5-Amino-4-oxopentanoate" compartment="c" charge="0">
        <notes>
          <html xmlns="http://www.w3.org/1999/xhtml">
            <p>FORMULA: C5H9NO3</p>
            <p>KEGG ID: C00430</p>
            <p>PubChem ID: 3719</p>
            <p>ChEBI ID: 17549</p>
          </html>
        </notes>
      </species>
      <species id="M_glu1sa_c" name="L-Glutamate-1-semialdehyde" compartment="c" charge="0">
        <notes>
          <html xmlns="http://www.w3.org/1999/xhtml">
            <p>FORMULA: C5H9NO3</p>
            <p>KEGG ID: C03741</p>
            <p>PubChem ID: 6504</p>
            <p>ChEBI ID: 15757</p>
          </html>
        </notes>
      </species>
      <species id="M_glyc2p_p" name="Glycerol-2-phosphate" compartment="p" charge="-2">
        <notes>
          <html xmlns="http://www.w3.org/1999/xhtml">
            <p>FORMULA: C3H7O6P</p>
            <p>KEGG ID: C02979</p>
            <p>PubChem ID: 5889</p>
            <p>ChEBI ID: 17270</p>
          </html>
        </notes>
      </species>
      <species id="M_glyc3p_c" name="Glycerol-3-phosphate" compartment="c" charge="-2">
        <notes>
          <html xmlns="http://www.w3.org/1999/xhtml">
            <p>FORMULA: C3H7O6P</p>
            <p>KEGG ID: C00093</p>
            <p>PubChem ID: 3393</p>
            <p>ChEBI ID: 15978</p>
          </html>
        </notes>
      </species>
      <species id="M_g3pc_p" name="sn-Glycero-3-phosphocholine" compartment="p" charge="0">
        <notes>
          <html xmlns="http://www.w3.org/1999/xhtml">
            <p>FORMULA: C8H20NO6P</p>
            <p>KEGG ID: C00670</p>
            <p>PubChem ID: 3939</p>
            <p>ChEBI ID: 16870</p>
          </html>
        </notes>
      </species>
      <species id="M_g3pc_c" name="sn-Glycero-3-phosphocholine" compartment="c" charge="0">
        <notes>
          <html xmlns="http://www.w3.org/1999/xhtml">
            <p>FORMULA: C8H20NO6P</p>
            <p>KEGG ID: C00670</p>
            <p>PubChem ID: 3939</p>
            <p>ChEBI ID: 16870</p>
          </html>
        </notes>
      </species>
      <species id="M_g3pe_c" name="sn-Glycero-3-phosphoethanolamine" compartment="c" charge="0">
        <notes>
          <html xmlns="http://www.w3.org/1999/xhtml">
            <p>FORMULA: C5H14NO6P</p>
            <p>KEGG ID: C01233</p>
            <p>PubChem ID: 4454</p>
            <p>ChEBI ID: NA</p>
          </html>
        </notes>
      </species>
      <species id="M_g3pe_p" name="sn-Glycero-3-phosphoethanolamine" compartment="p" charge="0">
        <notes>
          <html xmlns="http://www.w3.org/1999/xhtml">
            <p>FORMULA: C5H14NO6P</p>
            <p>KEGG ID: C01233</p>
            <p>PubChem ID: 4454</p>
            <p>ChEBI ID: NA</p>
          </html>
        </notes>
      </species>
      <species id="M_g3pg_p" name="Glycerophosphoglycerol" compartment="p" charge="-1">
        <notes>
          <html xmlns="http://www.w3.org/1999/xhtml">
            <p>FORMULA: C6H14O8P</p>
            <p>KEGG ID: C03274</p>
            <p>PubChem ID: 6135</p>
            <p>ChEBI ID: NA</p>
          </html>
        </notes>
      </species>
      <species id="M_g3pg_c" name="Glycerophosphoglycerol" compartment="c" charge="-1">
        <notes>
          <html xmlns="http://www.w3.org/1999/xhtml">
            <p>FORMULA: C6H14O8P</p>
            <p>KEGG ID: C03274</p>
            <p>PubChem ID: 6135</p>
            <p>ChEBI ID: NA</p>
          </html>
        </notes>
      </species>
      <species id="M_g3pi_c" name="sn-Glycero-3-phospho-1-inositol" compartment="c" charge="-1">
        <notes>
          <html xmlns="http://www.w3.org/1999/xhtml">
            <p>FORMULA: C9H18O11P</p>
            <p>KEGG ID: C01225</p>
            <p>PubChem ID: 4447</p>
            <p>ChEBI ID: 18321</p>
          </html>
        </notes>
      </species>
      <species id="M_g3pi_p" name="sn-Glycero-3-phospho-1-inositol" compartment="p" charge="-1">
        <notes>
          <html xmlns="http://www.w3.org/1999/xhtml">
            <p>FORMULA: C9H18O11P</p>
            <p>KEGG ID: C01225</p>
            <p>PubChem ID: 4447</p>
            <p>ChEBI ID: 18321</p>
          </html>
        </notes>
      </species>
      <species id="M_g3ps_p" name="Glycerophosphoserine" compartment="p" charge="-1">
        <notes>
          <html xmlns="http://www.w3.org/1999/xhtml">
            <p>FORMULA: C6H13NO8P</p>
            <p>KEGG ID: NA</p>
            <p>PubChem ID: 3081457</p>
            <p>ChEBI ID: NA</p>
          </html>
        </notes>
      </species>
      <species id="M_g3ps_c" name="Glycerophosphoserine" compartment="c" charge="-1">
        <notes>
          <html xmlns="http://www.w3.org/1999/xhtml">
            <p>FORMULA: C6H13NO8P</p>
            <p>KEGG ID: NA</p>
            <p>PubChem ID: 3081457</p>
            <p>ChEBI ID: NA</p>
          </html>
        </notes>
      </species>
      <species id="M_glyc_c" name="Glycerol" compartment="c" charge="0">
        <notes>
          <html xmlns="http://www.w3.org/1999/xhtml">
            <p>FORMULA: C3H8O3</p>
            <p>KEGG ID: C00116</p>
            <p>PubChem ID: 3416</p>
            <p>ChEBI ID: 17754</p>
          </html>
        </notes>
      </species>
      <species id="M_1pyr5c_c" name="1-Pyrroline-5-carboxylate" compartment="c" charge="-1">
        <notes>
          <html xmlns="http://www.w3.org/1999/xhtml">
            <p>FORMULA: C5H6NO2</p>
            <p>KEGG ID: C03912</p>
            <p>PubChem ID: 6642</p>
            <p>ChEBI ID: 371</p>
          </html>
        </notes>
      </species>
      <species id="M_glu5sa_c" name="L-Glutamate-5-semialdehyde" compartment="c" charge="0">
        <notes>
          <html xmlns="http://www.w3.org/1999/xhtml">
            <p>FORMULA: C5H9NO3</p>
            <p>KEGG ID: C01165</p>
            <p>PubChem ID: 4392</p>
            <p>ChEBI ID: 17232</p>
          </html>
        </notes>
      </species>
      <species id="M_glu5p_c" name="L-Glutamate-5-phosphate" compartment="c" charge="-2">
        <notes>
          <html xmlns="http://www.w3.org/1999/xhtml">
            <p>FORMULA: C5H8NO7P</p>
            <p>KEGG ID: C03287</p>
            <p>PubChem ID: 6144</p>
            <p>ChEBI ID: 17798</p>
          </html>
        </notes>
      </species>
      <species id="M_6pgl_c" name="6-phospho-D-glucono-1-5-lactone" compartment="c" charge="-2">
        <notes>
          <html xmlns="http://www.w3.org/1999/xhtml">
            <p>FORMULA: C6H9O9P</p>
            <p>KEGG ID: C01236</p>
            <p>PubChem ID: 4457</p>
            <p>ChEBI ID: 16938</p>
          </html>
        </notes>
      </species>
      <species id="M_g6p_p" name="D-Glucose-6-phosphate" compartment="p" charge="-2">
        <notes>
          <html xmlns="http://www.w3.org/1999/xhtml">
            <p>FORMULA: C6H11O9P</p>
            <p>KEGG ID: C00092</p>
            <p>PubChem ID: 3392</p>
            <p>ChEBI ID: 4170</p>
          </html>
        </notes>
      </species>
      <species id="M_gal_p" name="D-Galactose" compartment="p" charge="0">
        <notes>
          <html xmlns="http://www.w3.org/1999/xhtml">
            <p>FORMULA: C6H12O6</p>
            <p>KEGG ID: C00124</p>
            <p>PubChem ID: 3424</p>
            <p>ChEBI ID: 4139</p>
          </html>
        </notes>
      </species>
      <species id="M_gal1p_p" name="alpha-D-Galactose-1-phosphate" compartment="p" charge="-2">
        <notes>
          <html xmlns="http://www.w3.org/1999/xhtml">
            <p>FORMULA: C6H11O9P</p>
            <p>KEGG ID: C00446</p>
            <p>PubChem ID: 3734</p>
            <p>ChEBI ID: 17973</p>
          </html>
        </notes>
      </species>
      <species id="M_gal_bD_p" name="beta-D-Galactose" compartment="p" charge="0">
        <notes>
          <html xmlns="http://www.w3.org/1999/xhtml">
            <p>FORMULA: C6H12O6</p>
            <p>KEGG ID: C01582</p>
            <p>PubChem ID: 4738</p>
            <p>ChEBI ID: 28260</p>
          </html>
        </notes>
      </species>
      <species id="M_galctn_L_p" name="L-Galactonate" compartment="p" charge="-1">
        <notes>
          <html xmlns="http://www.w3.org/1999/xhtml">
            <p>FORMULA: C6H11O7</p>
            <p>KEGG ID: C15930</p>
            <p>PubChem ID: 47205248</p>
            <p>ChEBI ID: NA</p>
          </html>
        </notes>
      </species>
      <species id="M_galctn_D_c" name="D-Galactonate" compartment="c" charge="-1">
        <notes>
          <html xmlns="http://www.w3.org/1999/xhtml">
            <p>FORMULA: C6H11O7</p>
            <p>KEGG ID: C00880</p>
            <p>PubChem ID: 4136</p>
            <p>ChEBI ID:  12931 16534</p>
          </html>
        </notes>
      </species>
      <species id="M_galctn_D_p" name="D-Galactonate" compartment="p" charge="-1">
        <notes>
          <html xmlns="http://www.w3.org/1999/xhtml">
            <p>FORMULA: C6H11O7</p>
            <p>KEGG ID: C00880</p>
            <p>PubChem ID: 4136</p>
            <p>ChEBI ID:  12931 16534</p>
          </html>
        </notes>
      </species>
      <species id="M_galct_D_p" name="D-Galactarate" compartment="p" charge="-2">
        <notes>
          <html xmlns="http://www.w3.org/1999/xhtml">
            <p>FORMULA: C6H8O8</p>
            <p>KEGG ID: C00879</p>
            <p>PubChem ID: 4135</p>
            <p>ChEBI ID: NA</p>
          </html>
        </notes>
      </species>
      <species id="M_galct_D_c" name="D-Galactarate" compartment="c" charge="-2">
        <notes>
          <html xmlns="http://www.w3.org/1999/xhtml">
            <p>FORMULA: C6H8O8</p>
            <p>KEGG ID: C00879</p>
            <p>PubChem ID: 4135</p>
            <p>ChEBI ID: NA</p>
          </html>
        </notes>
      </species>
[truncated: 3,142,613 more chars]
